# Supplementary material for: Interplay of secondary and tertiary folding in abiotic foldamers
Source: Chem Sci. 2019 Jun 10;10(29):6984–91. doi: 10.1039/c9sc01322a (PMC6676331; doi:10.1039/c9sc01322a)
Supplement: Supplementary file 2 [file SC-010-C9SC01322A-s002.cif]

# Electronic Supplementary Material (ESI) for Chemical Science.
# This journal is © The Royal Society of Chemistry 2019

####################################################################### 
# 
# This file contains crystal structure data downloaded from the 
# Cambridge Structural Database (CSD) hosted by the Cambridge 
# Crystallographic Data Centre (CCDC).
# 
# Full information about CCDC data access policies and citation 
# guidelines are available at http://www.ccdc.cam.ac.uk/access/V1 
# 
# Audit and citation data items may have been added by the CCDC. 
# Please retain this information to preserve the provenance of 
# this file and to allow appropriate attribution of the data. 
# 
#######################################################################

data_4
_database_code_depnum_ccdc_archive 'CCDC 1901969'
loop_
_audit_author_name
_audit_author_address
'Barbara Wicher'
;Poznan Univeristy of Medical Sciences
Poland
;
_audit_update_record             
;
2019-03-08 deposited with the CCDC.	2019-06-10 downloaded from the CCDC.
;

_audit_creation_method           SHELXL-2018/3
_shelx_SHELXL_version_number     2018/3
_chemical_name_systematic        ?
_chemical_name_common            ?
_chemical_melting_point          ?
_chemical_formula_moiety         
'2(C121 H148 N18 O21 Si), C6H14, 4.78(C H Cl3), 4O'
_chemical_formula_sum            'C252.78 H314.78 Cl14.33 N36 O46 Si2'
_chemical_formula_weight         5157.71

loop_
_atom_type_symbol
_atom_type_description
_atom_type_scat_dispersion_real
_atom_type_scat_dispersion_imag
_atom_type_scat_source
C C 0.0181 0.0091 'International Tables Vol C Tables 4.2.6.8 and 6.1.1.4'
H H 0.0000 0.0000 'International Tables Vol C Tables 4.2.6.8 and 6.1.1.4'
N N 0.0311 0.0180 'International Tables Vol C Tables 4.2.6.8 and 6.1.1.4'
O O 0.0492 0.0322 'International Tables Vol C Tables 4.2.6.8 and 6.1.1.4'
Si Si 0.2541 0.3302 'International Tables Vol C Tables 4.2.6.8 and 6.1.1.4'
Cl Cl 0.3639 0.7018 'International Tables Vol C Tables 4.2.6.8 and 6.1.1.4'

_space_group_crystal_system      triclinic
_space_group_IT_number           2
_space_group_name_H-M_alt        'P -1'
_space_group_name_Hall           '-P 1'

_shelx_space_group_comment       
;
The symmetry employed for this shelxl refinement is uniquely defined
by the following loop, which should always be used as a source of
symmetry information in preference to the above space-group names.
They are only intended as comments.
;

loop_
_space_group_symop_operation_xyz
'x, y, z'
'-x, -y, -z'

_cell_length_a                   17.7180(6)
_cell_length_b                   18.1791(5)
_cell_length_c                   22.9828(6)
_cell_angle_alpha                98.564(2)
_cell_angle_beta                 99.814(2)
_cell_angle_gamma                102.609(3)
_cell_volume                     6983.8(4)
_cell_formula_units_Z            1
_cell_measurement_temperature    100(2)
_cell_measurement_reflns_used    25338
_cell_measurement_theta_min      1.98
_cell_measurement_theta_max      72.82

_exptl_crystal_description       plate
_exptl_crystal_colour            yellow
_exptl_crystal_density_meas      ?
_exptl_crystal_density_method    ?
_exptl_crystal_density_diffrn    1.226
_exptl_crystal_F_000             2723
_exptl_transmission_factor_min   ?
_exptl_transmission_factor_max   ?
_exptl_crystal_size_max          0.300
_exptl_crystal_size_mid          0.070
_exptl_crystal_size_min          0.030
_exptl_absorpt_coefficient_mu    1.983
_shelx_estimated_absorpt_T_min   0.588
_shelx_estimated_absorpt_T_max   0.943
_exptl_absorpt_correction_type   multi-scan
_exptl_absorpt_correction_T_min  0.849
_exptl_absorpt_correction_T_max  1.000
_exptl_absorpt_process_details   
;
CrysAlisPro 1.171.38.43 (Rigaku Oxford Diffraction, 2015)
Empirical absorption correction using spherical harmonics,
 implemented in SCALE3 ABSPACK scaling algorithm.
;
_exptl_absorpt_special_details   ?
_diffrn_ambient_temperature      100(2)
_diffrn_radiation_wavelength     1.54184
_diffrn_radiation_type           CuK\a
_diffrn_source                   'fine-focus sealed X-ray tube'
_diffrn_measurement_device_type  'Microfocus rotating Cu anode Rigaku FRX 3kW'
_diffrn_measurement_method       \w-scans
_diffrn_detector_area_resol_mean 5.8140
_diffrn_reflns_number            79828
_diffrn_reflns_av_unetI/netI     0.0522
_diffrn_reflns_av_R_equivalents  0.0617
_diffrn_reflns_limit_h_min       -21
_diffrn_reflns_limit_h_max       21
_diffrn_reflns_limit_k_min       -20
_diffrn_reflns_limit_k_max       22
_diffrn_reflns_limit_l_min       -28
_diffrn_reflns_limit_l_max       28
_diffrn_reflns_theta_min         1.988
_diffrn_reflns_theta_max         73.618
_diffrn_reflns_theta_full        67.684
_diffrn_measured_fraction_theta_max 0.958
_diffrn_measured_fraction_theta_full 0.983
_diffrn_reflns_Laue_measured_fraction_max 0.958
_diffrn_reflns_Laue_measured_fraction_full 0.983
_diffrn_reflns_point_group_measured_fraction_max 0.958
_diffrn_reflns_point_group_measured_fraction_full 0.983
_reflns_number_total             26994
_reflns_number_gt                17895
_reflns_threshold_expression     'I > 2\s(I)'
_reflns_Friedel_coverage         0.000
_reflns_Friedel_fraction_max     .
_reflns_Friedel_fraction_full    .

_reflns_special_details          
;
 Reflections were merged by SHELXL according to the crystal
 class for the calculation of statistics and refinement.
 
 _reflns_Friedel_fraction is defined as the number of unique
 Friedel pairs measured divided by the number that would be
 possible theoretically, ignoring centric projections and
 systematic absences.
;
_computing_data_collection       'CrysAlis Pro (Agilent Technologies, 2015)'
_computing_cell_refinement       'CrysAlis Pro (Agilent Technologies, 2015)'
_computing_data_reduction        'CrysAlis Pro (Agilent Technologies, 2015)'
_computing_structure_solution    'SHELXT 2014/5 (Sheldrick, 2014)'
_computing_structure_refinement  'SHELXL-2018/3 (Sheldrick, 2018)'
_computing_molecular_graphics    ?
_computing_publication_material  'SHELXL-2018/3 (Sheldrick, 2018)'
_refine_special_details          ?
_refine_ls_structure_factor_coef Fsqd
_refine_ls_matrix_type           full
_refine_ls_weighting_scheme      calc
_refine_ls_weighting_details     
'w=1/[\s^2^(Fo^2^)+(0.1000P)^2^] where P=(Fo^2^+2Fc^2^)/3'
_atom_sites_solution_primary     ?
_atom_sites_solution_secondary   ?
_atom_sites_solution_hydrogens   geom
_refine_ls_hydrogen_treatment    constr
_refine_ls_extinction_method     none
_refine_ls_extinction_coef       .
_refine_ls_number_reflns         26994
_refine_ls_number_parameters     1440
_refine_ls_number_restraints     47
_refine_ls_R_factor_all          0.1799
_refine_ls_R_factor_gt           0.1523
_refine_ls_wR_factor_ref         0.3988
_refine_ls_wR_factor_gt          0.3751
_refine_ls_goodness_of_fit_ref   2.131
_refine_ls_restrained_S_all      2.131
_refine_ls_shift/su_max          0.005
_refine_ls_shift/su_mean         0.000

loop_
_atom_site_label
_atom_site_type_symbol
_atom_site_fract_x
_atom_site_fract_y
_atom_site_fract_z
_atom_site_U_iso_or_equiv
_atom_site_adp_type
_atom_site_occupancy
_atom_site_site_symmetry_order
_atom_site_calc_flag
_atom_site_refinement_flags_posn
_atom_site_refinement_flags_adp
_atom_site_refinement_flags_occupancy
_atom_site_disorder_assembly
_atom_site_disorder_group
Cl1R Cl 0.86427(18) 0.68113(19) 0.72263(14) 0.1371(9) Uani 1 1 d . . . . .
Cl2R Cl 0.8753(4) 0.8026(3) 0.8180(2) 0.255(3) Uani 1 1 d . . . . .
Cl3R Cl 0.7265(2) 0.68211(18) 0.77090(14) 0.1360(9) Uani 1 1 d . . . . .
C1R C 0.8122(6) 0.7408(6) 0.7562(4) 0.111(3) Uani 1 1 d . . . . .
H1R H 0.794955 0.772165 0.726642 0.133 Uiso 1 1 calc R U . . .
Cl4R Cl 0.27301(14) 0.49947(13) 0.82361(14) 0.1199(8) Uani 1 1 d . . . . .
Cl5R Cl 0.14222(16) 0.3796(2) 0.82980(14) 0.1392(10) Uani 1 1 d . . . . .
Cl6R Cl 0.1679(2) 0.4093(3) 0.71593(14) 0.1599(13) Uani 1 1 d . . . . .
C2R C 0.2117(5) 0.4099(5) 0.7894(4) 0.099(2) Uani 1 1 d . . . . .
H2R H 0.245469 0.372540 0.788000 0.119 Uiso 1 1 calc R U . . .
Si1C Si 0.1785(2) 1.0240(2) 0.04582(11) 0.1283(11) Uani 1 1 d D . . . .
O1B O 0.7960(5) 1.1218(8) 0.5749(6) 0.089(4) Uani 0.63(2) 1 d . . P A 1
O1C O 0.4726(2) 1.24320(19) 0.44073(14) 0.0611(9) Uani 1 1 d . . . . .
O2B O 0.6811(6) 1.0394(7) 0.5625(7) 0.077(3) Uani 0.63(2) 1 d . . P A 1
O2C O 0.4580(3) 0.7723(2) 0.76001(16) 0.0686(10) Uani 1 1 d . . . . .
O3B O 0.3615(3) 1.0451(2) 0.5576(2) 0.0775(11) Uani 1 1 d . . . . .
O3C O 0.9880(3) 0.8049(3) 0.6328(2) 0.0956(15) Uani 1 1 d . . . . .
O4B O 0.7298(2) 0.8613(2) 0.71268(19) 0.0723(10) Uani 1 1 d . . . . .
O4C O 0.8659(6) 0.8590(7) 0.2651(5) 0.173(4) Uani 1 1 d . . . . .
O5B O 0.7831(4) 0.7269(3) 0.4395(2) 0.1016(17) Uani 1 1 d . . . . .
O5C O 0.2143(4) 0.9582(3) 0.2112(2) 0.0972(16) Uani 1 1 d . . . . .
O6B O 0.6407(3) 0.9657(3) 0.18039(17) 0.0788(11) Uani 1 1 d . . . . .
O6C O 0.5932(3) 0.5396(2) 0.37631(16) 0.0712(10) Uani 1 1 d . . . . .
O7B O 0.2846(3) 0.7776(3) 0.34565(18) 0.0788(12) Uani 1 1 d . . . . .
O7C O 0.4547(2) 0.8665(2) -0.02835(13) 0.0599(8) Uani 1 1 d . . . . .
O8B O 0.6568(3) 0.6765(2) 0.20405(16) 0.0703(10) Uani 1 1 d . . . . .
O8C O 0.2047(3) 0.5349(3) 0.33593(19) 0.0816(12) Uani 1 1 d . . . . .
O9B O 0.2311(3) 0.7808(3) 0.08533(19) 0.0750(11) Uani 1 1 d . . . . .
O9C O 0.6382(2) 0.6222(2) -0.00470(17) 0.0662(9) Uani 1 1 d . . . . .
O10B O 0.4176(3) 0.4660(2) 0.23262(18) 0.0740(11) Uani 1 1 d . . . . .
O11B O 0.3656(3) 0.6568(2) -0.07004(17) 0.0744(11) Uani 1 1 d . U . . .
C63A C 0.2319(4) 0.6266(4) -0.0315(3) 0.0800(16) Uani 1 1 d . U . . .
H63A H 0.217672 0.598946 -0.073425 0.120 Uiso 1 1 calc R U . . .
H63B H 0.240975 0.681913 -0.030614 0.120 Uiso 1 1 calc R U . . .
H63C H 0.188828 0.609794 -0.011103 0.120 Uiso 1 1 calc R U . . .
N1B N 0.7245(3) 1.0959(3) 0.5545(2) 0.0681(12) Uani 1 1 d . . . . .
O12B O 0.3022(3) 0.6107(2) -0.00172(17) 0.0694(9) Uani 1 1 d . U . . .
N2B N 0.5601(3) 1.0972(2) 0.54228(16) 0.0554(10) Uani 1 1 d . . . . .
N3B N 0.4687(3) 1.0075(2) 0.60064(16) 0.0522(9) Uani 1 1 d . . . . .
H3B H 0.519516 1.012692 0.601823 0.063 Uiso 1 1 calc R U . . .
N4B N 0.5601(3) 0.9255(2) 0.65888(16) 0.0511(9) Uani 1 1 d . . . . .
N5B N 0.7157(3) 0.9431(2) 0.6502(2) 0.0603(10) Uani 1 1 d . . . . .
H5B H 0.682520 0.961208 0.626656 0.072 Uiso 1 1 calc R U . . .
N6B N 0.7914(3) 0.8752(2) 0.55986(19) 0.0620(11) Uani 1 1 d . . . . .
N7B N 0.7244(3) 0.8261(3) 0.4434(2) 0.0716(13) Uani 1 1 d . . . . .
H7B H 0.724645 0.870614 0.464639 0.086 Uiso 1 1 calc R U . . .
N8B N 0.6518(3) 0.8649(3) 0.30176(19) 0.0732(13) Uani 1 1 d . . . . .
N9B N 0.5486(3) 0.9162(3) 0.23027(18) 0.0693(13) Uani 1 1 d . . . . .
H9B H 0.537868 0.887857 0.257132 0.083 Uiso 1 1 calc R U . . .
N10B N 0.4083(3) 0.8723(2) 0.25944(17) 0.0667(13) Uani 1 1 d . . . . .
N11B N 0.3982(3) 0.7601(2) 0.31879(17) 0.0616(11) Uani 1 1 d . . . . .
H11B H 0.431053 0.776390 0.296047 0.074 Uiso 1 1 calc R U . . .
N12B N 0.5063(3) 0.6928(2) 0.28339(15) 0.0549(10) Uani 1 1 d . . . . .
N13B N 0.5501(3) 0.7257(2) 0.18292(16) 0.0545(9) Uani 1 1 d . . . . .
H13B H 0.505896 0.728883 0.194586 0.065 Uiso 1 1 calc R U . . .
N14B N 0.4290(3) 0.7646(2) 0.11976(15) 0.0518(9) Uani 1 1 d . . . . .
N15B N 0.2926(3) 0.7209(3) 0.15171(19) 0.0636(11) Uani 1 1 d . . . . .
H15B H 0.338811 0.714763 0.168356 0.076 Uiso 1 1 calc R U . . .
N16B N 0.3057(3) 0.5979(2) 0.19544(18) 0.0592(10) Uani 1 1 d . . . . .
N17B N 0.4200(3) 0.5423(2) 0.16303(17) 0.0573(10) Uani 1 1 d . . . . .
H17B H 0.401559 0.579592 0.150292 0.069 Uiso 1 1 calc R U . . .
N18B N 0.4283(3) 0.5751(2) 0.05525(17) 0.0546(9) Uani 1 1 d . . . . .
C1A C 0.6883(4) 1.1446(3) 0.5190(2) 0.0617(13) Uani 1 1 d . . . . .
C1B C 0.4319(3) 1.0480(3) 0.5661(2) 0.0570(12) Uani 1 1 d . . . . .
C1C C 0.3963(4) 1.2547(3) 0.4423(2) 0.0667(15) Uani 1 1 d . . . . .
H1CA H 0.394318 1.276231 0.484070 0.080 Uiso 1 1 calc R U . . .
H1CB H 0.356326 1.204773 0.429240 0.080 Uiso 1 1 calc R U . . .
C2A C 0.7360(4) 1.1903(3) 0.4910(3) 0.0731(15) Uani 1 1 d . . . . .
H2A H 0.789932 1.189039 0.495114 0.088 Uiso 1 1 calc R U . . .
C2B C 0.6881(3) 0.8956(3) 0.6845(2) 0.0581(11) Uani 1 1 d . . . . .
C2C C 0.3771(4) 1.3094(3) 0.4012(2) 0.0691(15) Uani 1 1 d . . . . .
H2C H 0.379761 1.286121 0.359578 0.083 Uiso 1 1 calc R U . . .
C3A C 0.7070(4) 1.2388(3) 0.4564(3) 0.0742(16) Uani 1 1 d . . . . .
H3A H 0.740990 1.270880 0.437551 0.089 Uiso 1 1 calc R U . . .
C3B C 0.7982(3) 0.9655(3) 0.6509(3) 0.0662(13) Uani 1 1 d . . . . .
H3BA H 0.827749 0.979460 0.693206 0.079 Uiso 1 1 calc R U . . .
H3BB H 0.808865 1.012025 0.632949 0.079 Uiso 1 1 calc R U . . .
C3C C 0.4381(4) 1.3871(3) 0.4196(3) 0.0749(16) Uani 1 1 d . . . . .
H3CA H 0.435067 1.412326 0.459588 0.112 Uiso 1 1 calc R U . . .
H3CB H 0.426927 1.419468 0.390353 0.112 Uiso 1 1 calc R U . . .
H3CC H 0.491219 1.379213 0.420571 0.112 Uiso 1 1 calc R U . . .
C4A C 0.6287(5) 1.2397(3) 0.4500(2) 0.0730(17) Uani 1 1 d . . . . .
H4A H 0.608750 1.272506 0.426172 0.088 Uiso 1 1 calc R U . . .
C4B C 0.7738(5) 0.7871(3) 0.4664(3) 0.0794(18) Uani 1 1 d . . . . .
C4C C 0.2950(5) 1.3165(4) 0.4000(3) 0.0848(19) Uani 1 1 d . . . . .
H4CA H 0.257574 1.267609 0.379740 0.127 Uiso 1 1 calc R U . . .
H4CB H 0.285333 1.357013 0.378063 0.127 Uiso 1 1 calc R U . . .
H4CC H 0.287817 1.329660 0.441251 0.127 Uiso 1 1 calc R U . . .
C5A C 0.5773(4) 1.1928(3) 0.4781(2) 0.0582(12) Uani 1 1 d . . . . .
C5B C 0.6699(5) 0.7992(3) 0.3849(2) 0.0818(19) Uani 1 1 d . . . . .
H5BA H 0.618524 0.810508 0.388487 0.098 Uiso 1 1 calc R U . . .
H5BB H 0.660689 0.742696 0.373749 0.098 Uiso 1 1 calc R U . . .
C5C C 0.4819(4) 0.7028(3) 0.7740(2) 0.0723(16) Uani 1 1 d D . . . .
C6A C 0.4976(4) 1.1933(3) 0.4730(2) 0.0611(13) Uani 1 1 d . . . . .
C6B C 0.6205(5) 0.9294(3) 0.2191(2) 0.0720(16) Uani 1 1 d . . . . .
C6C C 0.5515(5) 0.7238(4) 0.8278(3) 0.089(2) Uani 1 1 d D . . . .
H6CA H 0.596873 0.757746 0.818302 0.134 Uiso 1 1 calc R U . . .
H6CB H 0.565607 0.676884 0.836848 0.134 Uiso 1 1 calc R U . . .
H6CC H 0.536568 0.750104 0.862875 0.134 Uiso 1 1 calc R U . . .
C7A C 0.4496(4) 1.1460(3) 0.5008(2) 0.0582(12) Uani 1 1 d . . . . .
H7A H 0.395152 1.144674 0.497482 0.070 Uiso 1 1 calc R U . . .
C7B C 0.4868(4) 0.9462(3) 0.2004(2) 0.0645(14) Uani 1 1 d . . . . .
H7BA H 0.477127 0.927335 0.156432 0.077 Uiso 1 1 calc R U . . .
H7BB H 0.504300 1.002966 0.208149 0.077 Uiso 1 1 calc R U . . .
C7C C 0.4984(4) 0.6576(3) 0.7182(3) 0.0721(15) Uani 1 1 d . . . . .
H7CA H 0.452862 0.647661 0.684728 0.108 Uiso 1 1 calc R U . . .
H7CB H 0.507708 0.608622 0.726631 0.108 Uiso 1 1 calc R U . . .
H7CC H 0.545402 0.687365 0.707431 0.108 Uiso 1 1 calc R U . . .
C8A C 0.4863(4) 1.0992(3) 0.53462(19) 0.0566(12) Uani 1 1 d . . . . .
C8B C 0.3382(4) 0.7937(3) 0.3188(2) 0.0673(15) Uani 1 1 d . . . . .
C8C C 0.4067(5) 0.6575(4) 0.7891(3) 0.092(2) Uani 1 1 d . . . . .
H8CA H 0.396011 0.686189 0.825124 0.138 Uiso 1 1 calc R U . . .
H8CB H 0.413760 0.607507 0.796640 0.138 Uiso 1 1 calc R U . . .
H8CC H 0.362013 0.649693 0.755239 0.138 Uiso 1 1 calc R U . . .
C9A C 0.6077(3) 1.1430(3) 0.51410(19) 0.0566(12) Uani 1 1 d . . . . .
C9B C 0.5958(4) 0.6897(3) 0.2151(2) 0.0589(12) Uani 1 1 d . . . . .
C9C C 1.0335(4) 0.8415(5) 0.6923(4) 0.097(2) Uiso 1 1 d D . . . .
C10A C 0.4334(3) 0.9575(3) 0.6351(2) 0.0548(11) Uani 1 1 d . . . . .
C10B C 0.2911(4) 0.7629(3) 0.1088(2) 0.0624(13) Uani 1 1 d . . . . .
C10C C 1.1077(4) 0.8132(4) 0.7038(4) 0.104(2) Uiso 1 1 d D . . . .
C11A C 0.3572(3) 0.9480(3) 0.6414(2) 0.0610(12) Uani 1 1 d . . . . .
H11A H 0.325074 0.976265 0.621733 0.073 Uiso 1 1 calc R U . . .
C11B C 0.2243(4) 0.6846(4) 0.1730(3) 0.0739(15) Uani 1 1 d . . . . .
C11C C 1.0876(7) 0.7279(5) 0.7032(7) 0.152(4) Uiso 1 1 d D . . . .
C12A C 0.3250(4) 0.8975(3) 0.6761(3) 0.0684(14) Uani 1 1 d . . . . .
H12A H 0.271619 0.892474 0.679720 0.082 Uiso 1 1 calc R U . . .
C12B C 0.3923(4) 0.5128(3) 0.2078(2) 0.0597(12) Uani 1 1 d . . . . .
C12C C 1.1584(7) 0.6938(8) 0.7066(6) 0.152(4) Uiso 1 1 d D . . . .
C13A C 0.3687(4) 0.8549(3) 0.7052(2) 0.0626(13) Uani 1 1 d . . . . .
H13A H 0.345770 0.820539 0.728435 0.075 Uiso 1 1 calc R U . . .
C13B C 0.4789(4) 0.5155(3) 0.1347(2) 0.0604(12) Uani 1 1 d . . . . .
H13C H 0.460886 0.459250 0.119822 0.072 Uiso 1 1 calc R U . . .
H13D H 0.529434 0.526521 0.164429 0.072 Uiso 1 1 calc R U . . .
C13C C 1.1693(7) 0.8638(8) 0.7565(5) 0.167(5) Uiso 1 1 d D . . . .
C14A C 0.4475(3) 0.8631(3) 0.70006(19) 0.0537(11) Uani 1 1 d . . . . .
C14C C 1.1481(12) 0.8958(12) 0.8143(7) 0.210(7) Uiso 1 1 d D . . . .
C15A C 0.4953(4) 0.8203(3) 0.72883(19) 0.0592(13) Uani 1 1 d . . . . .
C15C C 0.9212(12) 0.8227(11) 0.2911(9) 0.204(7) Uiso 1 1 d D . . . .
C16A C 0.5731(4) 0.8317(3) 0.7235(2) 0.0605(13) Uani 1 1 d . . . . .
H16A H 0.606653 0.804813 0.743337 0.073 Uiso 1 1 calc R U . . .
C16C C 0.9731(15) 0.8301(12) 0.2454(10) 0.314(15) Uiso 1 1 d D . . . .
C17A C 0.6021(3) 0.8843(3) 0.6879(2) 0.0591(12) Uani 1 1 d . . . . .
C17C C 1.0082(19) 0.9128(14) 0.2430(11) 0.44(2) Uiso 1 1 d D . . . .
C18A C 0.4827(3) 0.9145(2) 0.66479(18) 0.0514(11) Uani 1 1 d . . . . .
C18C C 0.9900(17) 0.9380(14) 0.1836(12) 0.291(13) Uiso 1 1 d D . . . .
C19A C 0.8294(4) 0.9045(3) 0.6173(2) 0.0643(13) Uani 1 1 d . . . . .
C19C C 1.0431(19) 0.800(2) 0.2677(16) 0.42(2) Uiso 1 1 d D . . . .
C20A C 0.8944(4) 0.8830(4) 0.6438(2) 0.0719(15) Uani 1 1 d . . . . .
H20A H 0.919601 0.905045 0.684444 0.086 Uiso 1 1 calc R U . . .
C20C C 1.0529(17) 0.7517(16) 0.3155(13) 0.287(13) Uiso 1 1 d D . . . .
C21A C 0.9230(4) 0.8295(4) 0.6113(3) 0.0765(16) Uani 1 1 d . . . . .
C21C C 0.2092(6) 1.0072(5) 0.1664(3) 0.093(2) Uani 1 1 d . . . . .
H21A H 0.260827 1.044805 0.172280 0.112 Uiso 1 1 calc R U . . .
H21B H 0.169148 1.036236 0.172757 0.112 Uiso 1 1 calc R U . . .
C22A C 0.8853(4) 0.7972(4) 0.5526(3) 0.0771(16) Uani 1 1 d . . . . .
H22A H 0.903175 0.759816 0.528914 0.093 Uiso 1 1 calc R U . . .
C22C C 0.1879(5) 0.9635(5) 0.1041(3) 0.097(2) Uani 1 1 d . . . . .
H22B H 0.136965 0.925004 0.098743 0.116 Uiso 1 1 calc R U . . .
H22C H 0.228619 0.935389 0.097692 0.116 Uiso 1 1 calc R U . . .
C23A C 0.8188(4) 0.8225(3) 0.5298(2) 0.0662(14) Uani 1 1 d . . . . .
C23C C 0.2781(8) 1.0988(8) 0.0622(7) 0.156(4) Uiso 1 1 d D . . . .
C24A C 0.6989(5) 0.8347(4) 0.3361(3) 0.0791(18) Uani 1 1 d . . . . .
C24C C 0.1557(9) 0.9575(9) -0.0311(7) 0.163(5) Uiso 1 1 d . . . . .
C25A C 0.7707(7) 0.8305(5) 0.3263(3) 0.108(3) Uani 1 1 d . . . . .
H25A H 0.802840 0.806065 0.350216 0.129 Uiso 1 1 calc R U . . .
C25C C 0.0945(8) 1.0720(9) 0.0468(7) 0.170(5) Uiso 1 1 d D . . . .
C26A C 0.7958(7) 0.8626(7) 0.2806(5) 0.129(4) Uani 1 1 d . . . . .
C26C C 0.6635(4) 0.5199(4) 0.3657(3) 0.0768(15) Uiso 1 1 d . . . . .
C27A C 0.7455(6) 0.8955(6) 0.2441(3) 0.104(3) Uani 1 1 d . . . . .
H27A H 0.760895 0.916457 0.211243 0.125 Uiso 1 1 calc R U . . .
C27C C 0.6862(4) 0.4729(4) 0.4124(3) 0.0862(18) Uiso 1 1 d D . . . .
C28A C 0.6772(5) 0.8961(4) 0.2573(2) 0.0753(16) Uani 1 1 d . . . . .
C28C C 0.7602(5) 0.4479(5) 0.3993(4) 0.104(2) Uiso 1 1 d D . . . .
C29A C 0.4113(4) 0.9225(3) 0.22173(19) 0.0633(14) Uani 1 1 d . . . . .
C29C C 0.7009(5) 0.5200(5) 0.4759(4) 0.0913(19) Uiso 1 1 d . . . . .
C30A C 0.3469(4) 0.9518(3) 0.2021(2) 0.0703(16) Uani 1 1 d . . . . .
H30A H 0.349868 0.985242 0.174048 0.084 Uiso 1 1 calc R U . . .
C30C C 0.3974(4) 0.8921(3) -0.0701(2) 0.0652(14) Uani 1 1 d . . . . .
C31A C 0.2797(5) 0.9319(4) 0.2237(2) 0.0794(18) Uani 1 1 d . . . . .
C31C C 0.4446(5) 0.9145(4) -0.1161(2) 0.0809(18) Uani 1 1 d . . . . .
H31A H 0.489098 0.958830 -0.097252 0.121 Uiso 1 1 calc R U . . .
H31B H 0.410680 0.928074 -0.149101 0.121 Uiso 1 1 calc R U . . .
H31C H 0.464748 0.871299 -0.132033 0.121 Uiso 1 1 calc R U . . .
C32A C 0.2785(5) 0.8816(4) 0.2650(3) 0.0769(17) Uani 1 1 d . . . . .
H32A H 0.233821 0.868193 0.282546 0.092 Uiso 1 1 calc R U . . .
C32C C 0.3233(4) 0.8265(4) -0.0992(2) 0.0787(17) Uani 1 1 d . . . . .
H32B H 0.338533 0.777738 -0.105808 0.118 Uiso 1 1 calc R U . . .
H32C H 0.298661 0.836344 -0.137841 0.118 Uiso 1 1 calc R U . . .
H32D H 0.285591 0.823697 -0.072482 0.118 Uiso 1 1 calc R U . . .
C33A C 0.3415(4) 0.8533(3) 0.2792(2) 0.0697(16) Uani 1 1 d . . . . .
C33C C 0.3758(4) 0.9610(3) -0.0378(3) 0.0719(15) Uani 1 1 d . . . . .
H33A H 0.345855 0.945344 -0.007729 0.108 Uiso 1 1 calc R U . . .
H33B H 0.343500 0.981794 -0.067046 0.108 Uiso 1 1 calc R U . . .
H33C H 0.424237 1.000521 -0.017874 0.108 Uiso 1 1 calc R U . . .
C34A C 0.4173(3) 0.7029(3) 0.34921(19) 0.0561(12) Uani 1 1 d . . . . .
C34C C 0.1463(4) 0.5721(4) 0.3548(3) 0.0844(17) Uiso 1 1 d D . . . .
C35A C 0.3824(4) 0.6789(3) 0.3947(2) 0.0620(13) Uani 1 1 d . . . . .
H35A H 0.340839 0.699235 0.405997 0.074 Uiso 1 1 calc R U . . .
C35C C 0.1225(5) 0.5401(4) 0.4078(3) 0.099(2) Uiso 1 1 d D . . . .
C36A C 0.4089(4) 0.6243(3) 0.4241(2) 0.0669(15) Uani 1 1 d . . . . .
H36A H 0.384240 0.607732 0.455146 0.080 Uiso 1 1 calc R U . . .
C36C C 0.0771(6) 0.5903(6) 0.4380(5) 0.134(3) Uiso 1 1 d D . . . .
C37A C 0.4684(4) 0.5940(3) 0.4099(2) 0.0649(14) Uani 1 1 d . . . . .
H37A H 0.485959 0.558072 0.431426 0.078 Uiso 1 1 calc R U . . .
C37C C -0.0052(7) 0.5776(9) 0.4010(7) 0.166(5) Uiso 1 1 d D . . . .
C38A C 0.5044(3) 0.6167(3) 0.36234(19) 0.0560(12) Uani 1 1 d . . . . .
C38C C 0.0871(6) 0.4543(4) 0.3903(4) 0.116(3) Uiso 1 1 d D . . . .
C39A C 0.5671(4) 0.5889(3) 0.3444(2) 0.0637(14) Uani 1 1 d . . . . .
C39C C 0.0652(8) 0.4146(7) 0.4405(5) 0.145(4) Uiso 1 1 d D . . . .
C40A C 0.5962(4) 0.6121(3) 0.2963(2) 0.0582(12) Uani 1 1 d . . . . .
H40A H 0.637671 0.593523 0.282921 0.070 Uiso 1 1 calc R U . . .
C41A C 0.5627(3) 0.6640(3) 0.26775(19) 0.0565(12) Uani 1 1 d . . . . .
C41C C 0.7077(4) 0.6035(4) 0.0262(3) 0.0743(15) Uiso 1 1 d . . . . .
C42A C 0.4765(3) 0.6699(3) 0.33095(18) 0.0550(12) Uani 1 1 d . . . . .
C42C C 0.7740(4) 0.6274(3) -0.0065(3) 0.0854(18) Uiso 1 1 d D . . . .
C43A C 0.5637(3) 0.7594(3) 0.13244(19) 0.0540(11) Uani 1 1 d . . . . .
C43C C 0.7973(5) 0.7132(3) -0.0035(4) 0.101(2) Uiso 1 1 d D . . . .
C44A C 0.6343(4) 0.7726(3) 0.1145(2) 0.0601(12) Uani 1 1 d . . . . .
H44A H 0.677811 0.758054 0.135764 0.072 Uiso 1 1 calc R U . . .
C44C C 0.8327(6) 0.7605(6) 0.0585(4) 0.111(3) Uiso 1 1 d . . . . .
C45A C 0.6426(4) 0.8076(3) 0.0645(2) 0.0617(12) Uani 1 1 d . . . . .
H45A H 0.692050 0.817098 0.052551 0.074 Uiso 1 1 calc R U . . .
C45C C 0.7536(4) 0.5829(5) -0.0706(4) 0.097(2) Uiso 1 1 d D . . . .
C46A C 0.5808(4) 0.8280(3) 0.0333(2) 0.0592(12) Uani 1 1 d . . . . .
H46A H 0.587255 0.851001 -0.000647 0.071 Uiso 1 1 calc R U . . .
C46C C 0.8236(5) 0.5819(6) -0.0999(5) 0.120(3) Uiso 1 1 d D . . . .
C47A C 0.5074(3) 0.8154(3) 0.05032(18) 0.0539(11) Uani 1 1 d . . . . .
C48A C 0.4405(3) 0.8356(3) 0.01947(18) 0.0546(12) Uani 1 1 d . . . . .
C49A C 0.3714(3) 0.8212(3) 0.0401(2) 0.0572(12) Uani 1 1 d . . . . .
H49A H 0.326233 0.835604 0.021347 0.069 Uiso 1 1 calc R U . . .
C50A C 0.3692(3) 0.7846(3) 0.08982(19) 0.0539(11) Uani 1 1 d . . . . .
C51A C 0.4977(3) 0.7799(2) 0.10075(17) 0.0511(11) Uani 1 1 d . . . . .
C52A C 0.2485(4) 0.6276(3) 0.2099(2) 0.0636(13) Uani 1 1 d . . . . .
C53A C 0.2108(4) 0.6081(4) 0.2559(2) 0.0699(14) Uani 1 1 d . . . . .
H53A H 0.169153 0.630189 0.264759 0.084 Uiso 1 1 calc R U . . .
C54A C 0.2349(4) 0.5561(4) 0.2884(2) 0.0703(15) Uani 1 1 d . . . . .
C55A C 0.2937(4) 0.5233(3) 0.2730(2) 0.0635(13) Uani 1 1 d . . . . .
H55A H 0.310793 0.486516 0.293893 0.076 Uiso 1 1 calc R U . . .
C56A C 0.3268(3) 0.5456(3) 0.2265(2) 0.0593(12) Uani 1 1 d . . . . .
C57A C 0.4911(3) 0.5559(3) 0.0829(2) 0.0557(11) Uani 1 1 d . . . . .
C58A C 0.5642(3) 0.5700(3) 0.0657(2) 0.0590(12) Uani 1 1 d . . . . .
H58A H 0.607898 0.555658 0.086938 0.071 Uiso 1 1 calc R U . . .
C59A C 0.5709(3) 0.6053(3) 0.0169(2) 0.0599(12) Uani 1 1 d . . . . .
C60A C 0.5059(3) 0.6257(3) -0.0129(2) 0.0556(11) Uani 1 1 d . . . . .
H60A H 0.509344 0.650166 -0.046410 0.067 Uiso 1 1 calc R U . . .
C61A C 0.4366(3) 0.6098(3) 0.0072(2) 0.0570(12) Uani 1 1 d . . . . .
C62A C 0.3664(4) 0.6289(3) -0.0255(2) 0.0597(11) Uani 1 1 d . U . . .
C1H C 1.1448(9) 0.9625(9) 0.5863(7) 0.159(5) Uiso 1 1 d D . . . .
C2H C 1.0931(10) 1.0122(10) 0.5631(7) 0.219(8) Uiso 1 1 d D . . . .
C3H C 1.0309(8) 0.9772(8) 0.5062(6) 0.148(4) Uiso 1 1 d D . . . .
O3W O 0.0706(17) 0.7344(17) -0.0629(13) 0.273(12) Uiso 0.596(5) 1 d . . P B 1
O2W O 0.0187(16) 0.5453(16) -0.1894(12) 0.246(11) Uiso 0.596(5) 1 d . . P B 1
O5W O 0.0377(15) 0.6448(15) -0.1394(12) 0.168(8) Uiso 0.404(5) 1 d . . P B 2
O4W O -0.0052(16) 0.4911(16) -0.1296(13) 0.181(9) Uiso 0.404(5) 1 d . . P B 2
Cl7R Cl 0.0398(5) 0.7447(5) 0.1284(4) 0.147(3) Uiso 0.404(5) 1 d . . P B 2
Cl8R Cl 0.0274(6) 0.6191(6) 0.0329(5) 0.170(3) Uiso 0.404(5) 1 d . . P B 2
Cl9R Cl 0.0113(4) 0.7637(4) 0.0052(3) 0.131(2) Uiso 0.404(5) 1 d . . P B 2
C3R C 0.0523(15) 0.7128(14) 0.0550(11) 0.112(7) Uiso 0.404(5) 1 d . . P B 2
H3R H 0.110616 0.728533 0.057189 0.135 Uiso 0.404(5) 1 calc R U P B 2
O1BB O 0.7854(6) 1.0749(9) 0.5415(7) 0.063(5) Uani 0.37(2) 1 d . . P A 2
O2BB O 0.6935(8) 1.0681(9) 0.5944(9) 0.060(4) Uani 0.37(2) 1 d . . P A 2

loop_
_atom_site_aniso_label
_atom_site_aniso_U_11
_atom_site_aniso_U_22
_atom_site_aniso_U_33
_atom_site_aniso_U_23
_atom_site_aniso_U_13
_atom_site_aniso_U_12
Cl1R 0.129(2) 0.156(2) 0.140(2) 0.0344(18) 0.0120(16) 0.0736(17)
Cl2R 0.359(7) 0.170(3) 0.175(4) -0.047(3) -0.126(4) 0.131(4)
Cl3R 0.170(2) 0.132(2) 0.141(2) 0.0716(17) 0.0499(18) 0.0698(18)
C1R 0.133(7) 0.108(6) 0.103(6) 0.037(5) 0.008(5) 0.054(5)
Cl4R 0.1054(15) 0.0821(12) 0.167(2) 0.0341(13) 0.0155(14) 0.0170(10)
Cl5R 0.1127(17) 0.166(3) 0.132(2) 0.0701(18) 0.0150(14) 0.0017(16)
Cl6R 0.153(3) 0.216(4) 0.1070(18) 0.057(2) 0.0120(16) 0.033(2)
C2R 0.101(5) 0.092(5) 0.109(6) 0.032(4) 0.010(4) 0.034(4)
Si1C 0.142(2) 0.200(3) 0.0727(12) 0.0524(16) 0.0220(13) 0.089(2)
O1B 0.086(6) 0.096(8) 0.101(7) 0.042(7) 0.030(5) 0.031(5)
O1C 0.096(3) 0.0432(17) 0.0419(15) 0.0172(13) 0.0055(15) 0.0150(16)
O2B 0.097(6) 0.063(5) 0.084(7) 0.032(5) 0.032(5) 0.023(4)
O2C 0.109(3) 0.0512(19) 0.0577(19) 0.0278(15) 0.0262(19) 0.0257(18)
O3B 0.081(3) 0.065(2) 0.088(3) 0.045(2) 0.005(2) 0.0109(19)
O3C 0.093(3) 0.128(4) 0.066(2) 0.002(2) -0.008(2) 0.059(3)
O4B 0.078(3) 0.058(2) 0.076(2) 0.0242(18) -0.0048(19) 0.0167(17)
O4C 0.145(7) 0.227(10) 0.200(9) 0.106(8) 0.062(7) 0.097(7)
O5B 0.165(5) 0.073(3) 0.058(2) 0.002(2) -0.015(3) 0.051(3)
O5C 0.142(4) 0.108(4) 0.074(3) 0.039(3) 0.034(3) 0.076(3)
O6B 0.118(3) 0.075(3) 0.055(2) 0.0278(18) 0.020(2) 0.036(2)
O6C 0.119(3) 0.056(2) 0.0488(17) 0.0253(15) 0.0154(19) 0.036(2)
O7B 0.122(4) 0.076(3) 0.062(2) 0.0237(19) 0.042(2) 0.048(2)
O7C 0.089(2) 0.060(2) 0.0375(15) 0.0230(14) 0.0105(15) 0.0263(17)
O8B 0.101(3) 0.073(2) 0.0546(19) 0.0312(17) 0.0204(19) 0.043(2)
O8C 0.100(3) 0.102(3) 0.063(2) 0.038(2) 0.042(2) 0.034(2)
O9B 0.084(3) 0.080(3) 0.075(2) 0.036(2) 0.016(2) 0.033(2)
O9C 0.082(3) 0.061(2) 0.062(2) 0.0131(16) 0.0268(18) 0.0206(17)
O10B 0.111(3) 0.062(2) 0.065(2) 0.0287(18) 0.031(2) 0.035(2)
O11B 0.104(3) 0.077(3) 0.0523(19) 0.0268(17) 0.0201(19) 0.032(2)
C63A 0.084(4) 0.083(4) 0.077(4) 0.023(3) 0.014(3) 0.027(3)
N1B 0.081(4) 0.057(3) 0.068(3) 0.014(2) 0.020(2) 0.017(2)
O12B 0.085(2) 0.067(2) 0.063(2) 0.0190(17) 0.0205(18) 0.0250(18)
N2B 0.081(3) 0.042(2) 0.0393(17) 0.0137(15) 0.0072(17) 0.0082(18)
N3B 0.077(3) 0.0407(19) 0.0387(17) 0.0146(14) 0.0084(16) 0.0123(17)
N4B 0.073(3) 0.0355(18) 0.0395(17) 0.0074(13) 0.0021(16) 0.0098(16)
N5B 0.068(3) 0.046(2) 0.065(2) 0.0172(18) 0.0018(19) 0.0138(18)
N6B 0.075(3) 0.049(2) 0.054(2) 0.0108(17) -0.0061(19) 0.0124(19)
N7B 0.099(4) 0.049(2) 0.055(2) 0.0140(18) -0.014(2) 0.016(2)
N8B 0.107(4) 0.057(3) 0.047(2) 0.0156(19) -0.010(2) 0.020(2)
N9B 0.104(4) 0.059(3) 0.0397(19) 0.0198(17) 0.001(2) 0.015(2)
N10B 0.122(4) 0.051(2) 0.0325(17) 0.0101(16) 0.013(2) 0.034(2)
N11B 0.104(3) 0.051(2) 0.0387(18) 0.0165(16) 0.0210(19) 0.028(2)
N12B 0.086(3) 0.047(2) 0.0311(16) 0.0116(14) 0.0079(17) 0.0178(19)
N13B 0.080(3) 0.052(2) 0.0383(17) 0.0192(15) 0.0112(17) 0.0231(18)
N14B 0.080(3) 0.0421(19) 0.0354(16) 0.0096(14) 0.0107(17) 0.0192(17)
N15B 0.085(3) 0.064(3) 0.051(2) 0.0238(19) 0.019(2) 0.026(2)
N16B 0.081(3) 0.055(2) 0.0465(19) 0.0138(17) 0.0198(19) 0.021(2)
N17B 0.088(3) 0.049(2) 0.0470(19) 0.0154(16) 0.0267(19) 0.0279(19)
N18B 0.081(3) 0.044(2) 0.0442(18) 0.0094(15) 0.0202(18) 0.0203(18)
C1A 0.087(4) 0.048(3) 0.050(2) 0.011(2) 0.018(2) 0.013(2)
C1B 0.072(4) 0.046(2) 0.048(2) 0.0170(19) 0.003(2) 0.007(2)
C1C 0.109(5) 0.041(2) 0.045(2) 0.0163(19) 0.007(2) 0.010(2)
C2A 0.094(4) 0.058(3) 0.075(3) 0.019(3) 0.033(3) 0.020(3)
C2B 0.071(3) 0.043(2) 0.055(2) 0.0098(19) 0.002(2) 0.012(2)
C2C 0.107(5) 0.044(3) 0.053(3) 0.019(2) 0.003(3) 0.016(3)
C3A 0.103(5) 0.054(3) 0.079(4) 0.027(3) 0.043(3) 0.020(3)
C3B 0.076(4) 0.049(3) 0.067(3) 0.012(2) -0.004(2) 0.014(2)
C3C 0.113(5) 0.044(3) 0.062(3) 0.018(2) 0.008(3) 0.011(3)
C4A 0.129(6) 0.041(3) 0.054(3) 0.016(2) 0.026(3) 0.021(3)
C4B 0.119(5) 0.057(3) 0.052(3) 0.010(2) -0.008(3) 0.021(3)
C4C 0.125(6) 0.057(3) 0.073(4) 0.027(3) 0.004(3) 0.027(3)
C5A 0.094(4) 0.039(2) 0.040(2) 0.0089(17) 0.013(2) 0.014(2)
C5B 0.123(5) 0.057(3) 0.051(3) 0.019(2) -0.018(3) 0.013(3)
C5C 0.121(5) 0.048(3) 0.060(3) 0.029(2) 0.026(3) 0.030(3)
C6A 0.103(4) 0.039(2) 0.038(2) 0.0120(17) 0.006(2) 0.013(2)
C6B 0.116(5) 0.055(3) 0.043(2) 0.012(2) 0.000(3) 0.030(3)
C6C 0.144(7) 0.069(4) 0.059(3) 0.028(3) 0.009(3) 0.033(4)
C7A 0.084(3) 0.041(2) 0.042(2) 0.0141(18) 0.002(2) 0.007(2)
C7B 0.113(4) 0.044(2) 0.034(2) 0.0132(17) 0.002(2) 0.021(2)
C7C 0.104(4) 0.047(3) 0.066(3) 0.019(2) 0.017(3) 0.017(3)
C8A 0.088(4) 0.040(2) 0.0350(19) 0.0105(16) 0.003(2) 0.007(2)
C8B 0.115(5) 0.051(3) 0.044(2) 0.012(2) 0.019(3) 0.034(3)
C8C 0.147(7) 0.061(4) 0.088(4) 0.041(3) 0.050(4) 0.030(4)
C9A 0.088(4) 0.039(2) 0.038(2) 0.0077(17) 0.011(2) 0.009(2)
C9B 0.089(4) 0.051(3) 0.043(2) 0.0182(19) 0.012(2) 0.025(2)
C10A 0.079(3) 0.043(2) 0.040(2) 0.0142(17) 0.010(2) 0.009(2)
C10B 0.092(4) 0.052(3) 0.048(2) 0.012(2) 0.017(2) 0.024(2)
C11A 0.075(4) 0.049(3) 0.061(3) 0.020(2) 0.012(2) 0.015(2)
C11B 0.093(4) 0.075(4) 0.074(3) 0.032(3) 0.040(3) 0.034(3)
C12A 0.079(4) 0.067(3) 0.067(3) 0.029(3) 0.021(3) 0.020(3)
C12B 0.093(4) 0.042(2) 0.047(2) 0.0092(18) 0.020(2) 0.018(2)
C13A 0.092(4) 0.047(3) 0.053(2) 0.018(2) 0.021(2) 0.017(2)
C13B 0.088(4) 0.051(3) 0.047(2) 0.0087(19) 0.020(2) 0.024(2)
C14A 0.082(3) 0.041(2) 0.0369(19) 0.0111(16) 0.011(2) 0.013(2)
C15A 0.105(4) 0.039(2) 0.038(2) 0.0149(17) 0.013(2) 0.023(2)
C16A 0.090(4) 0.042(2) 0.046(2) 0.0129(18) 0.001(2) 0.018(2)
C17A 0.089(4) 0.037(2) 0.046(2) 0.0085(17) 0.001(2) 0.013(2)
C18A 0.085(3) 0.035(2) 0.0343(18) 0.0101(15) 0.0084(19) 0.016(2)
C19A 0.075(3) 0.056(3) 0.056(3) 0.013(2) -0.001(2) 0.014(2)
C20A 0.080(4) 0.077(4) 0.052(3) 0.004(2) -0.007(2) 0.026(3)
C21A 0.073(4) 0.094(4) 0.063(3) 0.014(3) -0.005(3) 0.038(3)
C21C 0.141(7) 0.089(5) 0.066(4) 0.025(3) 0.011(4) 0.066(5)
C22A 0.097(4) 0.079(4) 0.055(3) 0.008(3) 0.004(3) 0.034(3)
C22C 0.113(6) 0.114(6) 0.072(4) 0.018(4) 0.020(4) 0.049(5)
C23A 0.085(4) 0.058(3) 0.052(3) 0.016(2) -0.005(2) 0.020(3)
C24A 0.115(5) 0.063(3) 0.057(3) 0.012(2) 0.001(3) 0.032(3)
C25A 0.153(8) 0.110(6) 0.071(4) 0.038(4) 0.006(5) 0.057(6)
C26A 0.144(9) 0.159(10) 0.131(8) 0.062(7) 0.067(7) 0.087(8)
C27A 0.136(7) 0.126(7) 0.071(4) 0.044(4) 0.025(4) 0.059(6)
C28A 0.111(5) 0.068(4) 0.048(3) 0.015(2) 0.006(3) 0.030(3)
C29A 0.113(4) 0.044(2) 0.0334(19) 0.0075(17) 0.008(2) 0.027(3)
C30A 0.123(5) 0.059(3) 0.035(2) 0.011(2) 0.008(3) 0.043(3)
C30C 0.106(4) 0.060(3) 0.040(2) 0.022(2) 0.010(2) 0.038(3)
C31A 0.134(6) 0.073(4) 0.050(3) 0.019(3) 0.024(3) 0.057(4)
C31C 0.132(6) 0.083(4) 0.050(3) 0.039(3) 0.024(3) 0.050(4)
C32A 0.127(5) 0.064(3) 0.057(3) 0.014(2) 0.030(3) 0.049(3)
C32C 0.106(5) 0.074(4) 0.048(3) 0.012(2) -0.011(3) 0.027(3)
C33A 0.125(5) 0.053(3) 0.039(2) 0.012(2) 0.018(3) 0.037(3)
C33C 0.106(5) 0.059(3) 0.060(3) 0.023(2) 0.019(3) 0.032(3)
C34A 0.092(4) 0.041(2) 0.0349(19) 0.0076(16) 0.011(2) 0.019(2)
C35A 0.100(4) 0.047(3) 0.041(2) 0.0106(18) 0.019(2) 0.018(2)
C36A 0.116(5) 0.046(3) 0.040(2) 0.0151(19) 0.023(3) 0.015(3)
C37A 0.118(5) 0.038(2) 0.038(2) 0.0131(17) 0.013(2) 0.017(2)
C38A 0.093(4) 0.038(2) 0.0343(19) 0.0091(16) 0.008(2) 0.016(2)
C39A 0.109(4) 0.041(2) 0.039(2) 0.0140(18) 0.004(2) 0.021(2)
C40A 0.091(4) 0.047(2) 0.039(2) 0.0151(18) 0.007(2) 0.025(2)
C41A 0.086(3) 0.051(3) 0.0349(19) 0.0139(18) 0.006(2) 0.021(2)
C42A 0.092(4) 0.040(2) 0.0315(18) 0.0122(16) 0.008(2) 0.012(2)
C43A 0.086(3) 0.047(2) 0.0353(19) 0.0140(17) 0.012(2) 0.027(2)
C44A 0.086(4) 0.056(3) 0.046(2) 0.019(2) 0.014(2) 0.027(2)
C45A 0.088(4) 0.056(3) 0.050(2) 0.017(2) 0.022(2) 0.026(2)
C46A 0.096(4) 0.048(3) 0.041(2) 0.0188(18) 0.017(2) 0.024(2)
C47A 0.090(4) 0.044(2) 0.0331(18) 0.0115(16) 0.014(2) 0.024(2)
C48A 0.092(4) 0.044(2) 0.0303(18) 0.0116(16) 0.008(2) 0.023(2)
C49A 0.085(4) 0.048(2) 0.039(2) 0.0104(18) 0.004(2) 0.021(2)
C50A 0.086(3) 0.045(2) 0.0349(19) 0.0109(17) 0.011(2) 0.024(2)
C51A 0.086(3) 0.040(2) 0.0306(17) 0.0083(15) 0.0118(19) 0.021(2)
C52A 0.081(4) 0.059(3) 0.055(3) 0.015(2) 0.022(2) 0.016(2)
C53A 0.092(4) 0.072(4) 0.055(3) 0.016(2) 0.031(3) 0.023(3)
C54A 0.097(4) 0.071(3) 0.048(2) 0.021(2) 0.025(3) 0.018(3)
C55A 0.088(4) 0.056(3) 0.049(2) 0.017(2) 0.020(2) 0.014(2)
C56A 0.084(4) 0.049(3) 0.047(2) 0.0110(19) 0.020(2) 0.015(2)
C57A 0.086(3) 0.040(2) 0.045(2) 0.0052(17) 0.021(2) 0.020(2)
C58A 0.084(4) 0.048(3) 0.049(2) 0.0067(19) 0.014(2) 0.026(2)
C59A 0.081(3) 0.048(3) 0.054(2) 0.004(2) 0.026(2) 0.016(2)
C60A 0.080(3) 0.051(3) 0.043(2) 0.0114(18) 0.022(2) 0.024(2)
C61A 0.087(4) 0.044(2) 0.043(2) 0.0065(18) 0.022(2) 0.018(2)
C62A 0.085(3) 0.046(3) 0.048(2) 0.0065(18) 0.014(2) 0.019(2)
O1BB 0.055(6) 0.064(9) 0.077(9) 0.026(7) 0.010(5) 0.020(5)
O2BB 0.086(8) 0.041(7) 0.061(8) 0.030(6) 0.017(6) 0.020(5)

_geom_special_details            
;
 All esds (except the esd in the dihedral angle between two l.s. planes)
 are estimated using the full covariance matrix.  The cell esds are taken
 into account individually in the estimation of esds in distances, angles
 and torsion angles; correlations between esds in cell parameters are only
 used when they are defined by crystal symmetry.  An approximate (isotropic)
 treatment of cell esds is used for estimating esds involving l.s. planes.
;

loop_
_geom_bond_atom_site_label_1
_geom_bond_atom_site_label_2
_geom_bond_distance
_geom_bond_site_symmetry_2
_geom_bond_publ_flag
Cl1R C1R 1.747(10) . ?
Cl2R C1R 1.723(11) . ?
Cl3R C1R 1.771(11) . ?
C1R H1R 1.0000 . ?
Cl4R C2R 1.733(9) . ?
Cl5R C2R 1.711(10) . ?
Cl6R C2R 1.731(9) . ?
C2R H2R 1.0000 . ?
Si1C C22C 1.864(8) . ?
Si1C C25C 1.885(13) . ?
Si1C C24C 1.913(16) . ?
Si1C C23C 1.917(12) . ?
O1B N1B 1.232(11) . ?
O1C C6A 1.355(6) . ?
O1C C1C 1.418(8) . ?
O2B N1B 1.201(10) . ?
O2C C15A 1.344(6) . ?
O2C C5C 1.480(6) . ?
O3B C1B 1.217(7) . ?
O3C C21A 1.366(7) . ?
O3C C9C 1.443(10) . ?
O4B C2B 1.230(6) . ?
O4C C26A 1.361(13) . ?
O4C C15C 1.40(2) . ?
O5B C4B 1.233(8) . ?
O5C C31A 1.349(9) . ?
O5C C21C 1.463(8) . ?
O6B C6B 1.239(7) . ?
O6C C39A 1.348(6) . ?
O6C C26C 1.417(8) . ?
O7B C8B 1.225(8) . ?
O7C C48A 1.343(5) . ?
O7C C30C 1.476(6) . ?
O8B C9B 1.217(7) . ?
O8C C54A 1.365(6) . ?
O8C C34C 1.444(9) . ?
O9B C10B 1.239(7) . ?
O9C C59A 1.360(7) . ?
O9C C41C 1.447(8) . ?
O10B C12B 1.214(6) . ?
O11B C62A 1.208(6) . ?
C63A O12B 1.424(8) . ?
C63A H63A 0.9800 . ?
C63A H63B 0.9800 . ?
C63A H63C 0.9800 . ?
N1B O2BB 1.261(14) . ?
N1B O1BB 1.287(15) . ?
N1B C1A 1.463(7) . ?
O12B C62A 1.343(7) . ?
N2B C8A 1.297(7) . ?
N2B C9A 1.366(7) . ?
N3B C1B 1.343(6) . ?
N3B C10A 1.406(6) . ?
N3B H3B 0.8800 . ?
N4B C17A 1.335(6) . ?
N4B C18A 1.375(7) . ?
N5B C2B 1.325(7) . ?
N5B C3B 1.427(8) . ?
N5B H5B 0.8800 . ?
N6B C23A 1.325(8) . ?
N6B C19A 1.346(7) . ?
N7B C4B 1.331(8) . ?
N7B C5B 1.461(7) . ?
N7B H7B 0.8800 . ?
N8B C24A 1.315(8) . ?
N8B C28A 1.337(8) . ?
N9B C6B 1.321(9) . ?
N9B C7B 1.443(7) . ?
N9B H9B 0.8800 . ?
N10B C33A 1.332(9) . ?
N10B C29A 1.349(6) . ?
N11B C8B 1.337(8) . ?
N11B C34A 1.404(6) . ?
N11B H11B 0.8800 . ?
N12B C41A 1.303(7) . ?
N12B C42A 1.373(6) . ?
N13B C9B 1.343(6) . ?
N13B C43A 1.422(6) . ?
N13B H13B 0.8800 . ?
N14B C50A 1.313(7) . ?
N14B C51A 1.349(7) . ?
N15B C10B 1.335(7) . ?
N15B C11B 1.444(8) . ?
N15B H15B 0.8800 . ?
N16B C52A 1.315(7) . ?
N16B C56A 1.350(7) . ?
N17B C12B 1.345(6) . ?
N17B C13B 1.453(7) . ?
N17B H17B 0.8800 . ?
N18B C57A 1.326(7) . ?
N18B C61A 1.366(6) . ?
C1A C2A 1.362(8) . ?
C1A C9A 1.407(9) . ?
C1B C8A 1.538(7) . ?
C1C C2C 1.521(6) . ?
C1C H1CA 0.9900 . ?
C1C H1CB 0.9900 . ?
C2A C3A 1.393(9) . ?
C2A H2A 0.9500 . ?
C2B C17A 1.508(9) . ?
C2C C4C 1.485(10) . ?
C2C C3C 1.530(8) . ?
C2C H2C 1.0000 . ?
C3A C4A 1.374(10) . ?
C3A H3A 0.9500 . ?
C3B C19A 1.513(8) . ?
C3B H3BA 0.9900 . ?
C3B H3BB 0.9900 . ?
C3C H3CA 0.9800 . ?
C3C H3CB 0.9800 . ?
C3C H3CC 0.9800 . ?
C4A C5A 1.415(8) . ?
C4A H4A 0.9500 . ?
C4B C23A 1.508(7) . ?
C4C H4CA 0.9800 . ?
C4C H4CB 0.9800 . ?
C4C H4CC 0.9800 . ?
C5A C6A 1.398(9) . ?
C5A C9A 1.442(7) . ?
C5B C24A 1.486(10) . ?
C5B H5BA 0.9900 . ?
C5B H5BB 0.9900 . ?
C5C C6C 1.525(9) . ?
C5C C7C 1.526(8) . ?
C5C C8C 1.529(10) . ?
C6A C7A 1.379(8) . ?
C6B C28A 1.507(8) . ?
C6C H6CA 0.9800 . ?
C6C H6CB 0.9800 . ?
C6C H6CC 0.9800 . ?
C7A C8A 1.419(7) . ?
C7A H7A 0.9500 . ?
C7B C29A 1.501(9) . ?
C7B H7BA 0.9900 . ?
C7B H7BB 0.9900 . ?
C7C H7CA 0.9800 . ?
C7C H7CB 0.9800 . ?
C7C H7CC 0.9800 . ?
C8B C33A 1.514(7) . ?
C8C H8CA 0.9800 . ?
C8C H8CB 0.9800 . ?
C8C H8CC 0.9800 . ?
C9B C41A 1.521(7) . ?
C9C C10C 1.510(2) . ?
C10A C11A 1.359(8) . ?
C10A C18A 1.448(7) . ?
C10B C50A 1.510(8) . ?
C10C C11C 1.510(2) . ?
C10C C13C 1.512(2) . ?
C11A C12A 1.396(8) . ?
C11A H11A 0.9500 . ?
C11B C52A 1.520(8) . ?
C11C C12C 1.512(2) . ?
C12A C13A 1.372(8) . ?
C12A H12A 0.9500 . ?
C12B C56A 1.511(8) . ?
C13A C14A 1.399(8) . ?
C13A H13A 0.9500 . ?
C13B C57A 1.511(7) . ?
C13B H13C 0.9900 . ?
C13B H13D 0.9900 . ?
C13C C14C 1.509(2) . ?
C14A C15A 1.418(7) . ?
C14A C18A 1.437(6) . ?
C15A C16A 1.377(9) . ?
C15C C16C 1.511(2) . ?
C16A C17A 1.419(7) . ?
C16A H16A 0.9500 . ?
C16C C17C 1.510(2) . ?
C16C C19C 1.510(2) . ?
C17C C18C 1.510(2) . ?
C19A C20A 1.370(8) . ?
C19C C20C 1.510(2) . ?
C20A C21A 1.374(9) . ?
C20A H20A 0.9500 . ?
C21A C22A 1.377(8) . ?
C21C C22C 1.471(10) . ?
C21C H21A 0.9900 . ?
C21C H21B 0.9900 . ?
C22A C23A 1.403(9) . ?
C22A H22A 0.9500 . ?
C22C H22B 0.9900 . ?
C22C H22C 0.9900 . ?
C24A C25A 1.345(12) . ?
C25A C26A 1.367(13) . ?
C25A H25A 0.9500 . ?
C26A C27A 1.407(13) . ?
C26C C27C 1.523(10) . ?
C27A C28A 1.297(11) . ?
C27A H27A 0.9500 . ?
C27C C29C 1.527(11) . ?
C27C C28C 1.540(10) . ?
C29A C30A 1.396(8) . ?
C30A C31A 1.364(10) . ?
C30A H30A 0.9500 . ?
C30C C31C 1.506(8) . ?
C30C C33C 1.513(8) . ?
C30C C32C 1.540(9) . ?
C31A C32A 1.413(8) . ?
C31C H31A 0.9800 . ?
C31C H31B 0.9800 . ?
C31C H31C 0.9800 . ?
C32A C33A 1.340(9) . ?
C32A H32A 0.9500 . ?
C32C H32B 0.9800 . ?
C32C H32C 0.9800 . ?
C32C H32D 0.9800 . ?
C33C H33A 0.9800 . ?
C33C H33B 0.9800 . ?
C33C H33C 0.9800 . ?
C34A C35A 1.380(7) . ?
C34A C42A 1.409(8) . ?
C34C C35C 1.511(2) . ?
C35A C36A 1.399(7) . ?
C35A H35A 0.9500 . ?
C35C C36C 1.511(2) . ?
C35C C38C 1.512(2) . ?
C36A C37A 1.356(9) . ?
C36A H36A 0.9500 . ?
C36C C37C 1.509(2) . ?
C37A C38A 1.423(7) . ?
C37A H37A 0.9500 . ?
C38A C39A 1.412(9) . ?
C38A C42A 1.414(6) . ?
C38C C39C 1.510(2) . ?
C39A C40A 1.381(7) . ?
C40A C41A 1.403(6) . ?
C40A H40A 0.9500 . ?
C41C C42C 1.520(10) . ?
C42C C43C 1.512(2) . ?
C42C C45C 1.514(11) . ?
C43A C44A 1.366(8) . ?
C43A C51A 1.420(7) . ?
C43C C44C 1.501(13) . ?
C44A C45A 1.408(7) . ?
C44A H44A 0.9500 . ?
C45A C46A 1.357(8) . ?
C45A H45A 0.9500 . ?
C45C C46C 1.511(2) . ?
C46A C47A 1.402(8) . ?
C46A H46A 0.9500 . ?
C47A C48A 1.423(7) . ?
C47A C51A 1.425(6) . ?
C48A C49A 1.375(8) . ?
C49A C50A 1.406(6) . ?
C49A H49A 0.9500 . ?
C52A C53A 1.391(8) . ?
C53A C54A 1.383(9) . ?
C53A H53A 0.9500 . ?
C54A C55A 1.379(9) . ?
C55A C56A 1.375(7) . ?
C55A H55A 0.9500 . ?
C57A C58A 1.400(8) . ?
C58A C59A 1.383(7) . ?
C58A H58A 0.9500 . ?
C59A C60A 1.387(8) . ?
C60A C61A 1.371(8) . ?
C60A H60A 0.9500 . ?
C61A C62A 1.476(8) . ?
C1H C2H 1.511(2) . ?
C2H C3H 1.511(2) . ?
C3H C3H 1.53(3) 2_776 ?
Cl7R C3R 1.77(3) . ?
Cl8R C3R 1.64(3) . ?
Cl9R C3R 1.74(3) . ?
C3R H3R 1.0000 . ?

loop_
_geom_angle_atom_site_label_1
_geom_angle_atom_site_label_2
_geom_angle_atom_site_label_3
_geom_angle
_geom_angle_site_symmetry_1
_geom_angle_site_symmetry_3
_geom_angle_publ_flag
Cl2R C1R Cl1R 108.7(6) . . ?
Cl2R C1R Cl3R 115.5(6) . . ?
Cl1R C1R Cl3R 108.3(5) . . ?
Cl2R C1R H1R 108.1 . . ?
Cl1R C1R H1R 108.1 . . ?
Cl3R C1R H1R 108.1 . . ?
Cl5R C2R Cl6R 111.2(5) . . ?
Cl5R C2R Cl4R 111.9(5) . . ?
Cl6R C2R Cl4R 111.2(5) . . ?
Cl5R C2R H2R 107.4 . . ?
Cl6R C2R H2R 107.4 . . ?
Cl4R C2R H2R 107.4 . . ?
C22C Si1C C25C 113.4(6) . . ?
C22C Si1C C24C 107.4(6) . . ?
C25C Si1C C24C 106.5(7) . . ?
C22C Si1C C23C 105.4(6) . . ?
C25C Si1C C23C 110.9(7) . . ?
C24C Si1C C23C 113.4(7) . . ?
C6A O1C C1C 117.9(4) . . ?
C15A O2C C5C 124.0(5) . . ?
C21A O3C C9C 117.9(5) . . ?
C26A O4C C15C 127.0(12) . . ?
C31A O5C C21C 119.2(6) . . ?
C39A O6C C26C 117.0(5) . . ?
C48A O7C C30C 126.0(4) . . ?
C54A O8C C34C 117.3(5) . . ?
C59A O9C C41C 117.9(4) . . ?
O12B C63A H63A 109.5 . . ?
O12B C63A H63B 109.5 . . ?
H63A C63A H63B 109.5 . . ?
O12B C63A H63C 109.5 . . ?
H63A C63A H63C 109.5 . . ?
H63B C63A H63C 109.5 . . ?
O2B N1B O1B 128.8(8) . . ?
O2BB N1B O1BB 118.2(8) . . ?
O2B N1B C1A 117.1(7) . . ?
O1B N1B C1A 114.0(6) . . ?
O2BB N1B C1A 121.6(7) . . ?
O1BB N1B C1A 119.9(6) . . ?
C62A O12B C63A 116.5(5) . . ?
C8A N2B C9A 117.6(4) . . ?
C1B N3B C10A 126.0(5) . . ?
C1B N3B H3B 117.0 . . ?
C10A N3B H3B 117.0 . . ?
C17A N4B C18A 115.8(4) . . ?
C2B N5B C3B 121.1(4) . . ?
C2B N5B H5B 119.5 . . ?
C3B N5B H5B 119.5 . . ?
C23A N6B C19A 116.5(5) . . ?
C4B N7B C5B 123.8(5) . . ?
C4B N7B H7B 118.1 . . ?
C5B N7B H7B 118.1 . . ?
C24A N8B C28A 119.2(7) . . ?
C6B N9B C7B 122.9(4) . . ?
C6B N9B H9B 118.6 . . ?
C7B N9B H9B 118.6 . . ?
C33A N10B C29A 117.0(5) . . ?
C8B N11B C34A 130.4(5) . . ?
C8B N11B H11B 114.8 . . ?
C34A N11B H11B 114.8 . . ?
C41A N12B C42A 117.6(4) . . ?
C9B N13B C43A 128.5(5) . . ?
C9B N13B H13B 115.8 . . ?
C43A N13B H13B 115.8 . . ?
C50A N14B C51A 117.0(4) . . ?
C10B N15B C11B 125.1(5) . . ?
C10B N15B H15B 117.4 . . ?
C11B N15B H15B 117.4 . . ?
C52A N16B C56A 117.4(4) . . ?
C12B N17B C13B 123.0(4) . . ?
C12B N17B H17B 118.5 . . ?
C13B N17B H17B 118.5 . . ?
C57A N18B C61A 117.1(4) . . ?
C2A C1A C9A 122.2(5) . . ?
C2A C1A N1B 117.0(6) . . ?
C9A C1A N1B 120.8(5) . . ?
O3B C1B N3B 125.4(5) . . ?
O3B C1B C8A 120.3(4) . . ?
N3B C1B C8A 114.3(5) . . ?
O1C C1C C2C 110.3(5) . . ?
O1C C1C H1CA 109.6 . . ?
C2C C1C H1CA 109.6 . . ?
O1C C1C H1CB 109.6 . . ?
C2C C1C H1CB 109.6 . . ?
H1CA C1C H1CB 108.1 . . ?
C1A C2A C3A 121.2(6) . . ?
C1A C2A H2A 119.4 . . ?
C3A C2A H2A 119.4 . . ?
O4B C2B N5B 122.4(5) . . ?
O4B C2B C17A 120.3(5) . . ?
N5B C2B C17A 117.4(4) . . ?
C4C C2C C1C 109.7(5) . . ?
C4C C2C C3C 112.6(5) . . ?
C1C C2C C3C 111.3(5) . . ?
C4C C2C H2C 107.7 . . ?
C1C C2C H2C 107.7 . . ?
C3C C2C H2C 107.7 . . ?
C4A C3A C2A 119.3(5) . . ?
C4A C3A H3A 120.4 . . ?
C2A C3A H3A 120.4 . . ?
N5B C3B C19A 114.4(4) . . ?
N5B C3B H3BA 108.7 . . ?
C19A C3B H3BA 108.7 . . ?
N5B C3B H3BB 108.7 . . ?
C19A C3B H3BB 108.7 . . ?
H3BA C3B H3BB 107.6 . . ?
C2C C3C H3CA 109.5 . . ?
C2C C3C H3CB 109.5 . . ?
H3CA C3C H3CB 109.5 . . ?
C2C C3C H3CC 109.5 . . ?
H3CA C3C H3CC 109.5 . . ?
H3CB C3C H3CC 109.5 . . ?
C3A C4A C5A 121.2(5) . . ?
C3A C4A H4A 119.4 . . ?
C5A C4A H4A 119.4 . . ?
O5B C4B N7B 124.3(5) . . ?
O5B C4B C23A 121.3(6) . . ?
N7B C4B C23A 114.4(5) . . ?
C2C C4C H4CA 109.5 . . ?
C2C C4C H4CB 109.5 . . ?
H4CA C4C H4CB 109.5 . . ?
C2C C4C H4CC 109.5 . . ?
H4CA C4C H4CC 109.5 . . ?
H4CB C4C H4CC 109.5 . . ?
C6A C5A C4A 122.5(5) . . ?
C6A C5A C9A 118.2(5) . . ?
C4A C5A C9A 119.3(6) . . ?
N7B C5B C24A 113.5(6) . . ?
N7B C5B H5BA 108.9 . . ?
C24A C5B H5BA 108.9 . . ?
N7B C5B H5BB 108.9 . . ?
C24A C5B H5BB 108.9 . . ?
H5BA C5B H5BB 107.7 . . ?
O2C C5C C6C 110.8(5) . . ?
O2C C5C C7C 110.3(4) . . ?
C6C C5C C7C 113.0(6) . . ?
O2C C5C C8C 101.5(5) . . ?
C6C C5C C8C 111.5(5) . . ?
C7C C5C C8C 109.2(5) . . ?
O1C C6A C7A 123.6(6) . . ?
O1C C6A C5A 116.0(5) . . ?
C7A C6A C5A 120.4(5) . . ?
O6B C6B N9B 123.6(5) . . ?
O6B C6B C28A 121.9(7) . . ?
N9B C6B C28A 114.4(5) . . ?
C5C C6C H6CA 109.5 . . ?
C5C C6C H6CB 109.5 . . ?
H6CA C6C H6CB 109.5 . . ?
C5C C6C H6CC 109.5 . . ?
H6CA C6C H6CC 109.5 . . ?
H6CB C6C H6CC 109.5 . . ?
C6A C7A C8A 116.1(5) . . ?
C6A C7A H7A 122.0 . . ?
C8A C7A H7A 122.0 . . ?
N9B C7B C29A 111.7(4) . . ?
N9B C7B H7BA 109.3 . . ?
C29A C7B H7BA 109.3 . . ?
N9B C7B H7BB 109.3 . . ?
C29A C7B H7BB 109.3 . . ?
H7BA C7B H7BB 107.9 . . ?
C5C C7C H7CA 109.5 . . ?
C5C C7C H7CB 109.5 . . ?
H7CA C7C H7CB 109.5 . . ?
C5C C7C H7CC 109.5 . . ?
H7CA C7C H7CC 109.5 . . ?
H7CB C7C H7CC 109.5 . . ?
N2B C8A C7A 126.6(5) . . ?
N2B C8A C1B 118.2(4) . . ?
C7A C8A C1B 115.1(5) . . ?
O7B C8B N11B 125.3(5) . . ?
O7B C8B C33A 122.6(5) . . ?
N11B C8B C33A 112.1(5) . . ?
C5C C8C H8CA 109.5 . . ?
C5C C8C H8CB 109.5 . . ?
H8CA C8C H8CB 109.5 . . ?
C5C C8C H8CC 109.5 . . ?
H8CA C8C H8CC 109.5 . . ?
H8CB C8C H8CC 109.5 . . ?
N2B C9A C1A 122.1(5) . . ?
N2B C9A C5A 121.1(5) . . ?
C1A C9A C5A 116.8(5) . . ?
O8B C9B N13B 125.2(4) . . ?
O8B C9B C41A 121.7(4) . . ?
N13B C9B C41A 113.1(5) . . ?
O3C C9C C10C 109.1(6) . . ?
C11A C10A N3B 123.8(5) . . ?
C11A C10A C18A 119.6(4) . . ?
N3B C10A C18A 116.6(5) . . ?
O9B C10B N15B 123.6(6) . . ?
O9B C10B C50A 122.8(4) . . ?
N15B C10B C50A 113.5(5) . . ?
C11C C10C C9C 110.8(7) . . ?
C11C C10C C13C 116.9(10) . . ?
C9C C10C C13C 112.6(8) . . ?
C10A C11A C12A 121.5(5) . . ?
C10A C11A H11A 119.3 . . ?
C12A C11A H11A 119.3 . . ?
N15B C11B C52A 107.7(5) . . ?
C10C C11C C12C 113.6(9) . . ?
C13A C12A C11A 121.7(6) . . ?
C13A C12A H12A 119.2 . . ?
C11A C12A H12A 119.2 . . ?
O10B C12B N17B 124.7(5) . . ?
O10B C12B C56A 122.0(4) . . ?
N17B C12B C56A 113.2(4) . . ?
C12A C13A C14A 118.8(5) . . ?
C12A C13A H13A 120.6 . . ?
C14A C13A H13A 120.6 . . ?
N17B C13B C57A 109.1(4) . . ?
N17B C13B H13C 109.9 . . ?
C57A C13B H13C 109.9 . . ?
N17B C13B H13D 109.9 . . ?
C57A C13B H13D 109.9 . . ?
H13C C13B H13D 108.3 . . ?
C14C C13C C10C 122.1(13) . . ?
C13A C14A C15A 121.3(4) . . ?
C13A C14A C18A 121.2(4) . . ?
C15A C14A C18A 117.4(5) . . ?
O2C C15A C16A 126.8(5) . . ?
O2C C15A C14A 114.2(5) . . ?
C16A C15A C14A 119.1(4) . . ?
O4C C15C C16C 97.0(16) . . ?
C15A C16A C17A 118.9(5) . . ?
C15A C16A H16A 120.6 . . ?
C17A C16A H16A 120.6 . . ?
C17C C16C C19C 105(2) . . ?
C17C C16C C15C 112.3(13) . . ?
C19C C16C C15C 106(2) . . ?
N4B C17A C16A 125.1(6) . . ?
N4B C17A C2B 118.2(4) . . ?
C16A C17A C2B 116.6(5) . . ?
C18C C17C C16C 117.7(14) . . ?
N4B C18A C14A 123.6(4) . . ?
N4B C18A C10A 119.1(4) . . ?
C14A C18A C10A 117.2(5) . . ?
N6B C19A C20A 122.6(5) . . ?
N6B C19A C3B 116.0(5) . . ?
C20A C19A C3B 121.3(5) . . ?
C16C C19C C20C 129(3) . . ?
C19A C20A C21A 119.9(5) . . ?
C19A C20A H20A 120.1 . . ?
C21A C20A H20A 120.1 . . ?
O3C C21A C20A 124.8(5) . . ?
O3C C21A C22A 115.7(6) . . ?
C20A C21A C22A 119.5(5) . . ?
O5C C21C C22C 112.9(6) . . ?
O5C C21C H21A 109.0 . . ?
C22C C21C H21A 109.0 . . ?
O5C C21C H21B 109.0 . . ?
C22C C21C H21B 109.0 . . ?
H21A C21C H21B 107.8 . . ?
C21A C22A C23A 116.3(6) . . ?
C21A C22A H22A 121.8 . . ?
C23A C22A H22A 121.8 . . ?
C21C C22C Si1C 114.1(6) . . ?
C21C C22C H22B 108.7 . . ?
Si1C C22C H22B 108.7 . . ?
C21C C22C H22C 108.7 . . ?
Si1C C22C H22C 108.7 . . ?
H22B C22C H22C 107.6 . . ?
N6B C23A C22A 125.1(5) . . ?
N6B C23A C4B 116.4(5) . . ?
C22A C23A C4B 118.5(6) . . ?
N8B C24A C25A 122.2(7) . . ?
N8B C24A C5B 118.9(7) . . ?
C25A C24A C5B 118.8(6) . . ?
C24A C25A C26A 117.8(7) . . ?
C24A C25A H25A 121.1 . . ?
C26A C25A H25A 121.1 . . ?
O4C C26A C25A 122.7(9) . . ?
O4C C26A C27A 117.3(9) . . ?
C25A C26A C27A 119.8(9) . . ?
O6C C26C C27C 106.8(5) . . ?
C28A C27A C26A 117.4(7) . . ?
C28A C27A H27A 121.3 . . ?
C26A C27A H27A 121.3 . . ?
C26C C27C C29C 110.5(6) . . ?
C26C C27C C28C 107.2(6) . . ?
C29C C27C C28C 112.0(7) . . ?
C27A C28A N8B 123.5(6) . . ?
C27A C28A C6B 119.5(6) . . ?
N8B C28A C6B 116.9(7) . . ?
N10B C29A C30A 122.2(6) . . ?
N10B C29A C7B 117.8(5) . . ?
C30A C29A C7B 120.1(4) . . ?
C31A C30A C29A 119.3(5) . . ?
C31A C30A H30A 120.4 . . ?
C29A C30A H30A 120.4 . . ?
O7C C30C C31C 101.5(5) . . ?
O7C C30C C33C 110.2(4) . . ?
C31C C30C C33C 110.8(5) . . ?
O7C C30C C32C 111.5(4) . . ?
C31C C30C C32C 111.0(5) . . ?
C33C C30C C32C 111.4(6) . . ?
O5C C31A C30A 126.2(5) . . ?
O5C C31A C32A 115.9(7) . . ?
C30A C31A C32A 117.8(6) . . ?
C30C C31C H31A 109.5 . . ?
C30C C31C H31B 109.5 . . ?
H31A C31C H31B 109.5 . . ?
C30C C31C H31C 109.5 . . ?
H31A C31C H31C 109.5 . . ?
H31B C31C H31C 109.5 . . ?
C33A C32A C31A 118.9(7) . . ?
C33A C32A H32A 120.6 . . ?
C31A C32A H32A 120.6 . . ?
C30C C32C H32B 109.5 . . ?
C30C C32C H32C 109.5 . . ?
H32B C32C H32C 109.5 . . ?
C30C C32C H32D 109.5 . . ?
H32B C32C H32D 109.5 . . ?
H32C C32C H32D 109.5 . . ?
N10B C33A C32A 124.6(5) . . ?
N10B C33A C8B 115.8(5) . . ?
C32A C33A C8B 119.5(6) . . ?
C30C C33C H33A 109.5 . . ?
C30C C33C H33B 109.5 . . ?
H33A C33C H33B 109.5 . . ?
C30C C33C H33C 109.5 . . ?
H33A C33C H33C 109.5 . . ?
H33B C33C H33C 109.5 . . ?
C35A C34A N11B 124.3(5) . . ?
C35A C34A C42A 119.9(4) . . ?
N11B C34A C42A 115.8(4) . . ?
O8C C34C C35C 107.6(5) . . ?
C34A C35A C36A 119.4(5) . . ?
C34A C35A H35A 120.3 . . ?
C36A C35A H35A 120.3 . . ?
C34C C35C C36C 109.1(7) . . ?
C34C C35C C38C 110.8(6) . . ?
C36C C35C C38C 119.1(8) . . ?
C37A C36A C35A 122.4(5) . . ?
C37A C36A H36A 118.8 . . ?
C35A C36A H36A 118.8 . . ?
C37C C36C C35C 111.0(9) . . ?
C36A C37A C38A 119.4(5) . . ?
C36A C37A H37A 120.3 . . ?
C38A C37A H37A 120.3 . . ?
C39A C38A C42A 117.6(4) . . ?
C39A C38A C37A 123.7(4) . . ?
C42A C38A C37A 118.7(5) . . ?
C39C C38C C35C 115.9(8) . . ?
O6C C39A C40A 124.8(5) . . ?
O6C C39A C38A 115.8(5) . . ?
C40A C39A C38A 119.5(4) . . ?
C39A C40A C41A 117.9(5) . . ?
C39A C40A H40A 121.0 . . ?
C41A C40A H40A 121.0 . . ?
N12B C41A C40A 125.1(4) . . ?
N12B C41A C9B 117.4(4) . . ?
C40A C41A C9B 117.5(5) . . ?
O9C C41C C42C 107.7(5) . . ?
N12B C42A C34A 117.7(4) . . ?
N12B C42A C38A 122.3(5) . . ?
C34A C42A C38A 120.0(4) . . ?
C43C C42C C45C 112.1(6) . . ?
C43C C42C C41C 112.4(6) . . ?
C45C C42C C41C 111.0(6) . . ?
C44A C43A C51A 120.7(4) . . ?
C44A C43A N13B 124.2(4) . . ?
C51A C43A N13B 115.1(5) . . ?
C44C C43C C42C 115.0(7) . . ?
C43A C44A C45A 120.1(5) . . ?
C43A C44A H44A 119.9 . . ?
C45A C44A H44A 119.9 . . ?
C46A C45A C44A 120.7(5) . . ?
C46A C45A H45A 119.7 . . ?
C44A C45A H45A 119.7 . . ?
C46C C45C C42C 114.8(7) . . ?
C45A C46A C47A 120.9(4) . . ?
C45A C46A H46A 119.6 . . ?
C47A C46A H46A 119.6 . . ?
C46A C47A C48A 123.5(4) . . ?
C46A C47A C51A 119.3(5) . . ?
C48A C47A C51A 117.2(5) . . ?
O7C C48A C49A 128.4(5) . . ?
O7C C48A C47A 112.8(5) . . ?
C49A C48A C47A 118.8(4) . . ?
C48A C49A C50A 118.3(5) . . ?
C48A C49A H49A 120.8 . . ?
C50A C49A H49A 120.8 . . ?
N14B C50A C49A 125.3(5) . . ?
N14B C50A C10B 116.8(4) . . ?
C49A C50A C10B 117.8(5) . . ?
N14B C51A C43A 118.4(4) . . ?
N14B C51A C47A 123.3(4) . . ?
C43A C51A C47A 118.3(5) . . ?
N16B C52A C53A 122.8(5) . . ?
N16B C52A C11B 116.2(5) . . ?
C53A C52A C11B 121.0(5) . . ?
C54A C53A C52A 118.9(6) . . ?
C54A C53A H53A 120.5 . . ?
C52A C53A H53A 120.5 . . ?
O8C C54A C55A 116.7(5) . . ?
O8C C54A C53A 124.3(6) . . ?
C55A C54A C53A 119.0(5) . . ?
C56A C55A C54A 117.7(5) . . ?
C56A C55A H55A 121.1 . . ?
C54A C55A H55A 121.1 . . ?
N16B C56A C55A 124.0(5) . . ?
N16B C56A C12B 115.4(4) . . ?
C55A C56A C12B 120.6(5) . . ?
N18B C57A C58A 123.6(4) . . ?
N18B C57A C13B 115.6(5) . . ?
C58A C57A C13B 120.8(5) . . ?
C59A C58A C57A 118.0(5) . . ?
C59A C58A H58A 121.0 . . ?
C57A C58A H58A 121.0 . . ?
O9C C59A C58A 124.2(5) . . ?
O9C C59A C60A 116.4(4) . . ?
C58A C59A C60A 119.4(5) . . ?
C61A C60A C59A 118.6(4) . . ?
C61A C60A H60A 120.7 . . ?
C59A C60A H60A 120.7 . . ?
N18B C61A C60A 123.3(5) . . ?
N18B C61A C62A 117.7(5) . . ?
C60A C61A C62A 119.0(4) . . ?
O11B C62A O12B 122.6(5) . . ?
O11B C62A C61A 123.8(5) . . ?
O12B C62A C61A 113.5(4) . . ?
C1H C2H C3H 117.2(14) . . ?
C2H C3H C3H 113.9(14) . 2_776 ?
Cl8R C3R Cl9R 115.5(15) . . ?
Cl8R C3R Cl7R 114.3(15) . . ?
Cl9R C3R Cl7R 110.2(14) . . ?
Cl8R C3R H3R 105.2 . . ?
Cl9R C3R H3R 105.2 . . ?
Cl7R C3R H3R 105.2 . . ?

_refine_diff_density_max         1.101
_refine_diff_density_min         -0.954
_refine_diff_density_rms         0.129

_shelx_res_file                  
;
TITL dm_3 in P-1
    dm_39.res
    created by SHELXL-2018/3 at 12:48:52 on 08-Mar-2019
CELL 1.54184 17.717979 18.17914 22.982821 98.5644 99.8136 102.6089
ZERR 1 0.0006 0.000549 0.000559 0.0022 0.0024 0.0027
LATT 1
SFAC C H N O Si Cl
UNIT 252.78 314.78 36 46 2 14.33
DFIX 1.51 0.002 C16C C15C C17C C16C C18C C17C
DFIX 2.51 C17C C15C
DFIX 1.51 0.002 C19C C16C C20C C19C
DFIX 1.51 0.002 C37C C36C C36C C35C C35C C34C C38C C35C C39C C38C
DFIX 1.51 C6C C5C
DFIX 1.51 0.002 C9C C10C C12C C11C C13C C10C C14C C13C C11C C10C
DFIX 2.51 C18C C16C
DFIX 1.851 Si1C C23C Si1C C25C
DFIX 1.51 C28C C27C
DFIX 1.51 C36C C35C C38C C35C
DFIX 1.51 0.002 C46C C45C C43C C42C
DFIX 1.51 0.002 C3H C2H C2H C1H
DELU O12B C63A C62A O11B
RIGU O12B C63A C62A O11B

L.S. 5
PLAN  20
SIZE 0.3 0.07 0.03
TEMP -173
bond $h
FMAP 2
acta
REM <olex2.extras>
REM <HklSrc "%.\\dm_39.hkl">
REM </olex2.extras>

WGHT    0.100000
FVAR       1.74193   0.59599   0.63467
CL1R  6    0.864272    0.681126    0.722628    11.00000    0.12902    0.15599 =
         0.14026    0.03441    0.01199    0.07356
CL2R  6    0.875344    0.802640    0.818035    11.00000    0.35901    0.16970 =
         0.17497   -0.04719   -0.12614    0.13067
CL3R  6    0.726479    0.682109    0.770901    11.00000    0.17047    0.13234 =
         0.14138    0.07163    0.04986    0.06975
C1R   1    0.812240    0.740821    0.756184    11.00000    0.13256    0.10777 =
         0.10283    0.03724    0.00760    0.05410
AFIX  13
H1R   2    0.794955    0.772165    0.726642    11.00000   -1.20000
AFIX   0

CL4R  6    0.273009    0.499472    0.823611    11.00000    0.10545    0.08214 =
         0.16735    0.03415    0.01554    0.01701
CL5R  6    0.142217    0.379616    0.829800    11.00000    0.11271    0.16588 =
         0.13247    0.07009    0.01505    0.00172
CL6R  6    0.167861    0.409282    0.715935    11.00000    0.15270    0.21635 =
         0.10696    0.05741    0.01200    0.03259
C2R   1    0.211666    0.409946    0.789402    11.00000    0.10095    0.09221 =
         0.10879    0.03228    0.00970    0.03440
AFIX  13
H2R   2    0.245469    0.372540    0.788000    11.00000   -1.20000
AFIX   0

SI1C  5    0.178534    1.024030    0.045822    11.00000    0.14168    0.20047 =
         0.07269    0.05237    0.02201    0.08854
PART 1
O1B   4    0.796003    1.121810    0.574875    31.00000    0.08604    0.09555 =
         0.10102    0.04166    0.03006    0.03085
PART 0
O1C   4    0.472601    1.243199    0.440726    11.00000    0.09645    0.04322 =
         0.04188    0.01724    0.00545    0.01503
PART 1
O2B   4    0.681139    1.039363    0.562509    31.00000    0.09722    0.06335 =
         0.08364    0.03226    0.03194    0.02329
PART 0
O2C   4    0.457974    0.772344    0.760008    11.00000    0.10851    0.05116 =
         0.05775    0.02779    0.02618    0.02570
O3B   4    0.361531    1.045117    0.557568    11.00000    0.08149    0.06510 =
         0.08756    0.04549    0.00537    0.01095
O3C   4    0.988019    0.804891    0.632826    11.00000    0.09301    0.12804 =
         0.06636    0.00179   -0.00807    0.05931
O4B   4    0.729790    0.861305    0.712676    11.00000    0.07818    0.05815 =
         0.07616    0.02419   -0.00478    0.01671
O4C   4    0.865885    0.858997    0.265145    11.00000    0.14524    0.22672 =
         0.20027    0.10639    0.06151    0.09711
O5B   4    0.783131    0.726879    0.439544    11.00000    0.16537    0.07326 =
         0.05803    0.00157   -0.01549    0.05067
O5C   4    0.214318    0.958153    0.211175    11.00000    0.14216    0.10804 =
         0.07382    0.03867    0.03410    0.07636
O6B   4    0.640705    0.965713    0.180387    11.00000    0.11800    0.07460 =
         0.05515    0.02777    0.01989    0.03629
O6C   4    0.593226    0.539580    0.376308    11.00000    0.11914    0.05640 =
         0.04883    0.02534    0.01544    0.03597
O7B   4    0.284650    0.777591    0.345646    11.00000    0.12185    0.07574 =
         0.06170    0.02373    0.04162    0.04821
O7C   4    0.454747    0.866468   -0.028354    11.00000    0.08895    0.06015 =
         0.03754    0.02302    0.01052    0.02629
O8B   4    0.656843    0.676471    0.204049    11.00000    0.10100    0.07308 =
         0.05463    0.03116    0.02040    0.04300
O8C   4    0.204651    0.534897    0.335931    11.00000    0.09968    0.10200 =
         0.06348    0.03850    0.04175    0.03379
O9B   4    0.231132    0.780824    0.085330    11.00000    0.08375    0.07957 =
         0.07471    0.03629    0.01644    0.03337
O9C   4    0.638159    0.622248   -0.004703    11.00000    0.08181    0.06109 =
         0.06172    0.01315    0.02681    0.02058
O10B  4    0.417591    0.465983    0.232618    11.00000    0.11092    0.06205 =
         0.06539    0.02870    0.03132    0.03524
O11B  4    0.365592    0.656831   -0.070043    11.00000    0.10419    0.07719 =
         0.05226    0.02677    0.02010    0.03219
C63A  1    0.231941    0.626571   -0.031540    11.00000    0.08433    0.08275 =
         0.07740    0.02280    0.01446    0.02741
AFIX 137
H63A  2    0.217672    0.598946   -0.073425    11.00000   -1.50000
H63B  2    0.240975    0.681913   -0.030614    11.00000   -1.50000
H63C  2    0.188828    0.609794   -0.011103    11.00000   -1.50000
AFIX   0
N1B   3    0.724483    1.095927    0.554453    11.00000    0.08118    0.05683 =
         0.06819    0.01372    0.02045    0.01667
O12B  4    0.302195    0.610673   -0.001721    11.00000    0.08494    0.06697 =
         0.06305    0.01900    0.02049    0.02504
N2B   3    0.560062    1.097222    0.542278    11.00000    0.08094    0.04225 =
         0.03931    0.01365    0.00721    0.00818
N3B   3    0.468688    1.007488    0.600640    11.00000    0.07691    0.04068 =
         0.03873    0.01464    0.00842    0.01226
AFIX  43
H3B   2    0.519516    1.012692    0.601823    11.00000   -1.20000
AFIX   0
N4B   3    0.560132    0.925497    0.658880    11.00000    0.07302    0.03555 =
         0.03952    0.00740    0.00214    0.00977
N5B   3    0.715656    0.943132    0.650202    11.00000    0.06784    0.04590 =
         0.06450    0.01717    0.00178    0.01385
AFIX  43
H5B   2    0.682520    0.961208    0.626656    11.00000   -1.20000
AFIX   0
N6B   3    0.791373    0.875235    0.559863    11.00000    0.07484    0.04927 =
         0.05350    0.01084   -0.00609    0.01241
N7B   3    0.724439    0.826064    0.443410    11.00000    0.09940    0.04942 =
         0.05473    0.01403   -0.01418    0.01597
AFIX  43
H7B   2    0.724645    0.870614    0.464639    11.00000   -1.20000
AFIX   0
N8B   3    0.651766    0.864880    0.301755    11.00000    0.10716    0.05679 =
         0.04732    0.01560   -0.01031    0.01990
N9B   3    0.548587    0.916190    0.230273    11.00000    0.10403    0.05928 =
         0.03973    0.01975    0.00063    0.01472
AFIX  43
H9B   2    0.537868    0.887857    0.257132    11.00000   -1.20000
AFIX   0
N10B  3    0.408255    0.872251    0.259439    11.00000    0.12207    0.05083 =
         0.03254    0.01010    0.01324    0.03368
N11B  3    0.398209    0.760073    0.318791    11.00000    0.10398    0.05082 =
         0.03869    0.01648    0.02099    0.02791
AFIX  43
H11B  2    0.431053    0.776390    0.296047    11.00000   -1.20000
AFIX   0
N12B  3    0.506335    0.692846    0.283392    11.00000    0.08649    0.04739 =
         0.03112    0.01158    0.00795    0.01780
N13B  3    0.550069    0.725717    0.182918    11.00000    0.07963    0.05164 =
         0.03831    0.01921    0.01119    0.02313
AFIX  43
H13B  2    0.505896    0.728883    0.194586    11.00000   -1.20000
AFIX   0
N14B  3    0.429023    0.764564    0.119756    11.00000    0.07992    0.04214 =
         0.03536    0.00964    0.01074    0.01924
N15B  3    0.292599    0.720852    0.151712    11.00000    0.08471    0.06407 =
         0.05120    0.02383    0.01860    0.02623
AFIX  43
H15B  2    0.338811    0.714763    0.168356    11.00000   -1.20000
AFIX   0
N16B  3    0.305697    0.597949    0.195444    11.00000    0.08145    0.05504 =
         0.04645    0.01379    0.01982    0.02075
N17B  3    0.419994    0.542327    0.163030    11.00000    0.08777    0.04891 =
         0.04697    0.01544    0.02667    0.02792
AFIX  43
H17B  2    0.401559    0.579592    0.150292    11.00000   -1.20000
AFIX   0
N18B  3    0.428267    0.575070    0.055246    11.00000    0.08051    0.04409 =
         0.04423    0.00943    0.02016    0.02030
C1A   1    0.688338    1.144619    0.519046    11.00000    0.08740    0.04787 =
         0.04991    0.01123    0.01776    0.01307
C1B   1    0.431930    1.048040    0.566120    11.00000    0.07186    0.04628 =
         0.04786    0.01701    0.00260    0.00696
C1C   1    0.396280    1.254665    0.442339    11.00000    0.10937    0.04056 =
         0.04486    0.01627    0.00660    0.00989
AFIX  23
H1CA  2    0.394318    1.276231    0.484070    11.00000   -1.20000
H1CB  2    0.356326    1.204773    0.429240    11.00000   -1.20000
AFIX   0
C2A   1    0.735985    1.190297    0.491012    11.00000    0.09412    0.05826 =
         0.07497    0.01856    0.03318    0.01987
AFIX  43
H2A   2    0.789932    1.189039    0.495114    11.00000   -1.20000
AFIX   0
C2B   1    0.688068    0.895580    0.684451    11.00000    0.07060    0.04320 =
         0.05549    0.00984    0.00232    0.01197
C2C   1    0.377137    1.309353    0.401224    11.00000    0.10687    0.04398 =
         0.05315    0.01918    0.00274    0.01602
AFIX  13
H2C   2    0.379761    1.286121    0.359578    11.00000   -1.20000
AFIX   0
C3A   1    0.707003    1.238804    0.456447    11.00000    0.10327    0.05419 =
         0.07874    0.02730    0.04270    0.02044
AFIX  43
H3A   2    0.740990    1.270880    0.437551    11.00000   -1.20000
AFIX   0
C3B   1    0.798223    0.965526    0.650862    11.00000    0.07553    0.04922 =
         0.06682    0.01244   -0.00362    0.01429
AFIX  23
H3BA  2    0.827749    0.979460    0.693206    11.00000   -1.20000
H3BB  2    0.808865    1.012025    0.632949    11.00000   -1.20000
AFIX   0
C3C   1    0.438063    1.387075    0.419584    11.00000    0.11288    0.04408 =
         0.06218    0.01799    0.00790    0.01097
AFIX 137
H3CA  2    0.435067    1.412326    0.459588    11.00000   -1.50000
H3CB  2    0.426927    1.419468    0.390353    11.00000   -1.50000
H3CC  2    0.491219    1.379213    0.420571    11.00000   -1.50000
AFIX   0
C4A   1    0.628728    1.239747    0.449983    11.00000    0.12912    0.04089 =
         0.05370    0.01603    0.02637    0.02106
AFIX  43
H4A   2    0.608750    1.272506    0.426172    11.00000   -1.20000
AFIX   0
C4B   1    0.773831    0.787133    0.466439    11.00000    0.11908    0.05715 =
         0.05177    0.00994   -0.00835    0.02122
C4C   1    0.294977    1.316518    0.399962    11.00000    0.12511    0.05694 =
         0.07285    0.02730    0.00356    0.02735
AFIX 137
H4CA  2    0.257574    1.267609    0.379740    11.00000   -1.50000
H4CB  2    0.285333    1.357013    0.378063    11.00000   -1.50000
H4CC  2    0.287817    1.329660    0.441251    11.00000   -1.50000
AFIX   0
C5A   1    0.577308    1.192848    0.478119    11.00000    0.09437    0.03949 =
         0.03971    0.00893    0.01325    0.01444
C5B   1    0.669898    0.799153    0.384943    11.00000    0.12251    0.05668 =
         0.05099    0.01866   -0.01801    0.01332
AFIX  23
H5BA  2    0.618524    0.810508    0.388487    11.00000   -1.20000
H5BB  2    0.660689    0.742696    0.373749    11.00000   -1.20000
AFIX   0
C5C   1    0.481897    0.702841    0.774050    11.00000    0.12140    0.04823 =
         0.06012    0.02886    0.02583    0.03033
C6A   1    0.497645    1.193318    0.473050    11.00000    0.10276    0.03901 =
         0.03758    0.01197    0.00639    0.01287
C6B   1    0.620528    0.929401    0.219069    11.00000    0.11643    0.05535 =
         0.04281    0.01196    0.00028    0.02974
C6C   1    0.551454    0.723764    0.827826    11.00000    0.14384    0.06915 =
         0.05869    0.02767    0.00890    0.03267
AFIX 137
H6CA  2    0.596873    0.757746    0.818302    11.00000   -1.50000
H6CB  2    0.565607    0.676884    0.836848    11.00000   -1.50000
H6CC  2    0.536568    0.750104    0.862875    11.00000   -1.50000
AFIX   0
C7A   1    0.449627    1.145956    0.500802    11.00000    0.08431    0.04143 =
         0.04246    0.01408    0.00242    0.00677
AFIX  43
H7A   2    0.395152    1.144674    0.497482    11.00000   -1.20000
AFIX   0
C7B   1    0.486808    0.946183    0.200401    11.00000    0.11272    0.04428 =
         0.03379    0.01319    0.00198    0.02075
AFIX  23
H7BA  2    0.477127    0.927335    0.156432    11.00000   -1.20000
H7BB  2    0.504300    1.002966    0.208149    11.00000   -1.20000
AFIX   0
C7C   1    0.498448    0.657572    0.718215    11.00000    0.10430    0.04695 =
         0.06630    0.01872    0.01665    0.01747
AFIX 137
H7CA  2    0.452862    0.647661    0.684728    11.00000   -1.50000
H7CB  2    0.507708    0.608622    0.726631    11.00000   -1.50000
H7CC  2    0.545402    0.687365    0.707431    11.00000   -1.50000
AFIX   0
C8A   1    0.486336    1.099220    0.534624    11.00000    0.08768    0.04000 =
         0.03503    0.01052    0.00287    0.00663
C8B   1    0.338227    0.793681    0.318804    11.00000    0.11491    0.05085 =
         0.04437    0.01233    0.01874    0.03444
C8C   1    0.406663    0.657484    0.789116    11.00000    0.14740    0.06105 =
         0.08821    0.04080    0.04983    0.03016
AFIX 137
H8CA  2    0.396011    0.686189    0.825124    11.00000   -1.50000
H8CB  2    0.413760    0.607507    0.796640    11.00000   -1.50000
H8CC  2    0.362013    0.649693    0.755239    11.00000   -1.50000
AFIX   0
C9A   1    0.607695    1.143016    0.514096    11.00000    0.08814    0.03926 =
         0.03812    0.00769    0.01074    0.00862
C9B   1    0.595802    0.689719    0.215119    11.00000    0.08855    0.05148 =
         0.04271    0.01816    0.01223    0.02506
C9C   1    1.033479    0.841521    0.692330    11.00000    0.09737
C10A  1    0.433404    0.957496    0.635051    11.00000    0.07940    0.04293 =
         0.03979    0.01422    0.00962    0.00889
C10B  1    0.291098    0.762864    0.108768    11.00000    0.09162    0.05226 =
         0.04779    0.01175    0.01680    0.02446
C10C  1    1.107692    0.813195    0.703793    11.00000    0.10391
C11A  1    0.357198    0.947950    0.641389    11.00000    0.07530    0.04896 =
         0.06070    0.02006    0.01204    0.01524
AFIX  43
H11A  2    0.325074    0.976265    0.621733    11.00000   -1.20000
AFIX   0
C11B  1    0.224347    0.684618    0.172991    11.00000    0.09340    0.07468 =
         0.07400    0.03210    0.04018    0.03427
C11C  1    1.087614    0.727907    0.703154    11.00000    0.15246
C12A  1    0.325048    0.897474    0.676132    11.00000    0.07887    0.06676 =
         0.06730    0.02898    0.02087    0.01966
AFIX  43
H12A  2    0.271619    0.892474    0.679720    11.00000   -1.20000
AFIX   0
C12B  1    0.392341    0.512820    0.207819    11.00000    0.09301    0.04197 =
         0.04690    0.00920    0.02007    0.01795
C12C  1    1.158409    0.693775    0.706577    11.00000    0.15221
C13A  1    0.368664    0.854921    0.705214    11.00000    0.09243    0.04749 =
         0.05262    0.01792    0.02142    0.01697
AFIX  43
H13A  2    0.345770    0.820539    0.728435    11.00000   -1.20000
AFIX   0
C13B  1    0.478912    0.515479    0.134724    11.00000    0.08756    0.05117 =
         0.04742    0.00875    0.01987    0.02389
AFIX  23
H13C  2    0.460886    0.459250    0.119822    11.00000   -1.20000
H13D  2    0.529434    0.526521    0.164429    11.00000   -1.20000
AFIX   0
C13C  1    1.169321    0.863800    0.756517    11.00000    0.16737
C14A  1    0.447458    0.863068    0.700063    11.00000    0.08211    0.04133 =
         0.03686    0.01111    0.01064    0.01264
C14C  1    1.148098    0.895825    0.814276    11.00000    0.20951
C15A  1    0.495297    0.820313    0.728835    11.00000    0.10479    0.03878 =
         0.03777    0.01492    0.01262    0.02259
C15C  1    0.921222    0.822706    0.291132    11.00000    0.20353
C16A  1    0.573056    0.831713    0.723490    11.00000    0.09047    0.04219 =
         0.04621    0.01291    0.00126    0.01830
AFIX  43
H16A  2    0.606653    0.804813    0.743337    11.00000   -1.20000
AFIX   0
C16C  1    0.973088    0.830053    0.245410    11.00000    0.31413
C17A  1    0.602133    0.884297    0.687852    11.00000    0.08906    0.03655 =
         0.04566    0.00846    0.00080    0.01316
C17C  1    1.008192    0.912770    0.243027    11.00000    0.43585
C18A  1    0.482738    0.914479    0.664788    11.00000    0.08507    0.03462 =
         0.03434    0.01012    0.00838    0.01585
C18C  1    0.990010    0.938043    0.183649    11.00000    0.29077
C19A  1    0.829414    0.904531    0.617307    11.00000    0.07533    0.05617 =
         0.05589    0.01294   -0.00053    0.01448
C19C  1    1.043147    0.799572    0.267728    11.00000    0.41508
C20A  1    0.894393    0.883013    0.643751    11.00000    0.07974    0.07717 =
         0.05168    0.00431   -0.00657    0.02582
AFIX  43
H20A  2    0.919601    0.905045    0.684444    11.00000   -1.20000
AFIX   0
C20C  1    1.052942    0.751652    0.315495    11.00000    0.28667
C21A  1    0.923037    0.829520    0.611323    11.00000    0.07270    0.09446 =
         0.06297    0.01385   -0.00496    0.03806
C21C  1    0.209191    1.007176    0.166361    11.00000    0.14115    0.08929 =
         0.06596    0.02536    0.01074    0.06593
AFIX  23
H21A  2    0.260827    1.044805    0.172280    11.00000   -1.20000
H21B  2    0.169148    1.036236    0.172757    11.00000   -1.20000
AFIX   0
C22A  1    0.885255    0.797185    0.552639    11.00000    0.09708    0.07886 =
         0.05502    0.00835    0.00362    0.03382
AFIX  43
H22A  2    0.903175    0.759816    0.528914    11.00000   -1.20000
AFIX   0
C22C  1    0.187879    0.963544    0.104134    11.00000    0.11313    0.11412 =
         0.07244    0.01834    0.01956    0.04898
AFIX  23
H22B  2    0.136965    0.925004    0.098743    11.00000   -1.20000
H22C  2    0.228619    0.935389    0.097692    11.00000   -1.20000
AFIX   0
C23A  1    0.818848    0.822472    0.529832    11.00000    0.08453    0.05804 =
         0.05174    0.01572   -0.00518    0.02039
C23C  1    0.278124    1.098793    0.062210    11.00000    0.15561
C24A  1    0.698947    0.834705    0.336145    11.00000    0.11532    0.06349 =
         0.05710    0.01237    0.00119    0.03231
C24C  1    0.155663    0.957491   -0.031138    11.00000    0.16312
C25A  1    0.770673    0.830524    0.326250    11.00000    0.15314    0.11026 =
         0.07127    0.03811    0.00614    0.05681
AFIX  43
H25A  2    0.802840    0.806065    0.350216    11.00000   -1.20000
AFIX   0
C25C  1    0.094474    1.072049    0.046833    11.00000    0.16998
C26A  1    0.795784    0.862613    0.280590    11.00000    0.14373    0.15903 =
         0.13138    0.06167    0.06687    0.08672
C26C  1    0.663489    0.519938    0.365702    11.00000    0.07685
C27A  1    0.745478    0.895503    0.244150    11.00000    0.13623    0.12630 =
         0.07089    0.04379    0.02525    0.05926
AFIX  43
H27A  2    0.760895    0.916457    0.211243    11.00000   -1.20000
AFIX   0
C27C  1    0.686184    0.472921    0.412367    11.00000    0.08617
C28A  1    0.677243    0.896070    0.257279    11.00000    0.11092    0.06806 =
         0.04780    0.01500    0.00602    0.02963
C28C  1    0.760223    0.447906    0.399310    11.00000    0.10358
C29A  1    0.411276    0.922499    0.221728    11.00000    0.11317    0.04400 =
         0.03338    0.00750    0.00781    0.02685
C29C  1    0.700877    0.519951    0.475873    11.00000    0.09127
C30A  1    0.346890    0.951801    0.202105    11.00000    0.12344    0.05931 =
         0.03524    0.01096    0.00834    0.04281
AFIX  43
H30A  2    0.349868    0.985242    0.174048    11.00000   -1.20000
AFIX   0
C30C  1    0.397357    0.892139   -0.070076    11.00000    0.10582    0.05965 =
         0.04020    0.02250    0.00953    0.03794
C31A  1    0.279671    0.931896    0.223653    11.00000    0.13393    0.07350 =
         0.04968    0.01916    0.02428    0.05699
C31C  1    0.444597    0.914542   -0.116139    11.00000    0.13152    0.08261 =
         0.05006    0.03895    0.02446    0.04982
AFIX 137
H31A  2    0.489098    0.958830   -0.097252    11.00000   -1.50000
H31B  2    0.410680    0.928074   -0.149101    11.00000   -1.50000
H31C  2    0.464748    0.871299   -0.132033    11.00000   -1.50000
AFIX   0
C32A  1    0.278523    0.881649    0.265035    11.00000    0.12696    0.06389 =
         0.05676    0.01438    0.03037    0.04899
AFIX  43
H32A  2    0.233821    0.868193    0.282546    11.00000   -1.20000
AFIX   0
C32C  1    0.323301    0.826512   -0.099200    11.00000    0.10587    0.07420 =
         0.04811    0.01201   -0.01052    0.02661
AFIX 137
H32B  2    0.338533    0.777738   -0.105808    11.00000   -1.50000
H32C  2    0.298661    0.836344   -0.137841    11.00000   -1.50000
H32D  2    0.285591    0.823697   -0.072482    11.00000   -1.50000
AFIX   0
C33A  1    0.341526    0.853308    0.279158    11.00000    0.12548    0.05303 =
         0.03898    0.01177    0.01843    0.03679
C33C  1    0.375842    0.961019   -0.037841    11.00000    0.10627    0.05850 =
         0.06031    0.02274    0.01867    0.03191
AFIX 137
H33A  2    0.345855    0.945344   -0.007729    11.00000   -1.50000
H33B  2    0.343500    0.981794   -0.067046    11.00000   -1.50000
H33C  2    0.424237    1.000521   -0.017874    11.00000   -1.50000
AFIX   0
C34A  1    0.417254    0.702944    0.349211    11.00000    0.09236    0.04118 =
         0.03493    0.00759    0.01058    0.01896
C34C  1    0.146325    0.572134    0.354760    11.00000    0.08444
C35A  1    0.382423    0.678878    0.394722    11.00000    0.09987    0.04732 =
         0.04086    0.01059    0.01923    0.01815
AFIX  43
H35A  2    0.340839    0.699235    0.405997    11.00000   -1.20000
AFIX   0
C35C  1    0.122498    0.540066    0.407792    11.00000    0.09905
C36A  1    0.408875    0.624258    0.424103    11.00000    0.11623    0.04596 =
         0.04045    0.01509    0.02276    0.01492
AFIX  43
H36A  2    0.384240    0.607732    0.455146    11.00000   -1.20000
AFIX   0
C36C  1    0.077124    0.590257    0.438045    11.00000    0.13406
C37A  1    0.468425    0.594047    0.409866    11.00000    0.11791    0.03750 =
         0.03815    0.01308    0.01250    0.01653
AFIX  43
H37A  2    0.485959    0.558072    0.431426    11.00000   -1.20000
AFIX   0
C37C  1   -0.005216    0.577586    0.400985    11.00000    0.16639
C38A  1    0.504440    0.616692    0.362344    11.00000    0.09326    0.03841 =
         0.03435    0.00911    0.00768    0.01560
C38C  1    0.087111    0.454329    0.390322    11.00000    0.11567
C39A  1    0.567067    0.588932    0.344433    11.00000    0.10948    0.04139 =
         0.03911    0.01402    0.00395    0.02141
C39C  1    0.065170    0.414590    0.440492    11.00000    0.14505
C40A  1    0.596226    0.612131    0.296291    11.00000    0.09119    0.04745 =
         0.03907    0.01510    0.00727    0.02451
AFIX  43
H40A  2    0.637671    0.593523    0.282921    11.00000   -1.20000
AFIX   0
C41A  1    0.562743    0.664027    0.267748    11.00000    0.08550    0.05064 =
         0.03489    0.01388    0.00617    0.02140
C41C  1    0.707705    0.603546    0.026183    11.00000    0.07430
C42A  1    0.476452    0.669946    0.330946    11.00000    0.09150    0.03979 =
         0.03148    0.01221    0.00751    0.01234
C42C  1    0.774036    0.627371   -0.006528    11.00000    0.08541
C43A  1    0.563721    0.759378    0.132435    11.00000    0.08607    0.04730 =
         0.03531    0.01399    0.01198    0.02734
C43C  1    0.797264    0.713187   -0.003481    11.00000    0.10144
C44A  1    0.634273    0.772562    0.114482    11.00000    0.08631    0.05577 =
         0.04601    0.01887    0.01430    0.02747
AFIX  43
H44A  2    0.677811    0.758054    0.135764    11.00000   -1.20000
AFIX   0
C44C  1    0.832664    0.760464    0.058457    11.00000    0.11082
C45A  1    0.642624    0.807601    0.064514    11.00000    0.08813    0.05599 =
         0.04971    0.01690    0.02217    0.02558
AFIX  43
H45A  2    0.692050    0.817098    0.052551    11.00000   -1.20000
AFIX   0
C45C  1    0.753582    0.582878   -0.070625    11.00000    0.09702
C46A  1    0.580769    0.827952    0.033252    11.00000    0.09592    0.04799 =
         0.04103    0.01882    0.01732    0.02430
AFIX  43
H46A  2    0.587255    0.851001   -0.000647    11.00000   -1.20000
AFIX   0
C46C  1    0.823595    0.581922   -0.099898    11.00000    0.11965
C47A  1    0.507412    0.815409    0.050324    11.00000    0.08982    0.04399 =
         0.03306    0.01147    0.01385    0.02435
C48A  1    0.440515    0.835608    0.019466    11.00000    0.09224    0.04359 =
         0.03027    0.01162    0.00764    0.02259
C49A  1    0.371390    0.821208    0.040142    11.00000    0.08474    0.04769 =
         0.03870    0.01042    0.00432    0.02102
AFIX  43
H49A  2    0.326233    0.835604    0.021347    11.00000   -1.20000
AFIX   0
C50A  1    0.369229    0.784628    0.089819    11.00000    0.08559    0.04506 =
         0.03492    0.01091    0.01102    0.02371
C51A  1    0.497729    0.779902    0.100754    11.00000    0.08579    0.03952 =
         0.03056    0.00825    0.01180    0.02055
C52A  1    0.248475    0.627626    0.209950    11.00000    0.08064    0.05921 =
         0.05458    0.01521    0.02206    0.01613
C53A  1    0.210778    0.608131    0.255870    11.00000    0.09171    0.07158 =
         0.05497    0.01608    0.03121    0.02344
AFIX  43
H53A  2    0.169153    0.630189    0.264759    11.00000   -1.20000
AFIX   0
C54A  1    0.234861    0.556112    0.288391    11.00000    0.09694    0.07118 =
         0.04807    0.02100    0.02542    0.01779
C55A  1    0.293705    0.523278    0.273030    11.00000    0.08777    0.05614 =
         0.04934    0.01705    0.02026    0.01438
AFIX  43
H55A  2    0.310793    0.486516    0.293893    11.00000   -1.20000
AFIX   0
C56A  1    0.326803    0.545561    0.226492    11.00000    0.08406    0.04922 =
         0.04663    0.01099    0.01983    0.01501
C57A  1    0.491050    0.555868    0.082917    11.00000    0.08587    0.03982 =
         0.04508    0.00518    0.02062    0.02017
C58A  1    0.564177    0.569953    0.065708    11.00000    0.08401    0.04819 =
         0.04873    0.00674    0.01394    0.02637
AFIX  43
H58A  2    0.607898    0.555658    0.086938    11.00000   -1.20000
AFIX   0
C59A  1    0.570860    0.605298    0.016879    11.00000    0.08076    0.04756 =
         0.05386    0.00389    0.02593    0.01629
C60A  1    0.505911    0.625704   -0.012855    11.00000    0.08042    0.05075 =
         0.04289    0.01136    0.02166    0.02363
AFIX  43
H60A  2    0.509344    0.650166   -0.046410    11.00000   -1.20000
AFIX   0
C61A  1    0.436642    0.609839    0.007183    11.00000    0.08729    0.04419 =
         0.04295    0.00652    0.02234    0.01848
C62A  1    0.366410    0.628868   -0.025503    11.00000    0.08487    0.04649 =
         0.04805    0.00655    0.01395    0.01864

C1H   1    1.144841    0.962489    0.586281    11.00000    0.15911
C2H   1    1.093073    1.012211    0.563061    11.00000    0.21861
C3H   1    1.030878    0.977169    0.506207    11.00000    0.14799
PART 1
O3W   4    0.070603    0.734384   -0.062853    21.00000    0.27260

O2W   4    0.018715    0.545330   -0.189432    21.00000    0.24593
PART 0
PART 2
O5W   4    0.037732    0.644785   -0.139406   -21.00000    0.16785

O4W   4   -0.005201    0.491090   -0.129575   -21.00000    0.18114
CL7R  6    0.039805    0.744745    0.128380   -21.00000    0.14682
CL8R  6    0.027418    0.619091    0.032901   -21.00000    0.16966
CL9R  6    0.011338    0.763694    0.005155   -21.00000    0.13054
C3R   1    0.052319    0.712752    0.054958   -21.00000    0.11247
AFIX  13
H3R   2    0.110616    0.728533    0.057189   -21.00000   -1.20000
AFIX   0

O1BB  4    0.785406    1.074923    0.541470   -31.00000    0.05476    0.06390 =
         0.07657    0.02607    0.01004    0.02015
O2BB  4    0.693453    1.068083    0.594372   -31.00000    0.08609    0.04100 =
         0.06135    0.02960    0.01724    0.01961
HKLF 4


REM  dm_3 in P-1
REM wR2 = 0.3988, GooF = S = 2.131, Restrained GooF = 2.131 for all data
REM R1 = 0.1523 for 17895 Fo > 4sig(Fo) and 0.1799 for all 26994 data
REM 1440 parameters refined using 47 restraints

END

WGHT      0.2000      0.0000

REM Highest difference peak  1.101,  deepest hole -0.954,  1-sigma level  0.129
Q1    1   0.0142  0.8161  0.0020  11.00000  0.05    1.10
Q2    1   0.0884  0.6559  0.4556  11.00000  0.05    1.09
Q3    1   0.7744  0.7322  0.8117  11.00000  0.05    1.06
Q4    1   0.7049  0.5443  0.3692  11.00000  0.05    1.00
Q5    1   1.1174  0.7634  0.3817  11.00000  0.05    0.97
Q6    1   0.0208  0.6062  0.0614  11.00000  0.05    0.92
Q7    1   0.8178  0.5039  0.4139  11.00000  0.05    0.92
Q8    1   0.9095  0.9393  0.2863  11.00000  0.05    0.92
Q9    1   0.0339  0.6677  0.0172  11.00000  0.05    0.86
Q10   1   0.9549  1.2393  0.5144  11.00000  0.05    0.83
Q11   1   1.0989  0.9646  0.5213  11.00000  0.05    0.83
Q12   1   1.1756  0.9208  0.7820  11.00000  0.05    0.81
Q13   1   0.7376  0.5121  0.4224  11.00000  0.05    0.80
Q14   1   0.0378  0.5291 -0.2292  11.00000  0.05    0.78
Q15   1   1.1188  0.8312  0.8120  11.00000  0.05    0.76
Q16   1   1.1421  0.8288  0.7704  11.00000  0.05    0.75
Q17   1   1.0000  0.8216  0.7133  11.00000  0.05    0.71
Q18   1   0.2421  0.5165  0.7887  11.00000  0.05    0.69
Q19   1   0.1612  0.6141  0.3643  11.00000  0.05    0.67
Q20   1   0.7914  0.5293 -0.0573  11.00000  0.05    0.66
;
_shelx_res_checksum              66231
####################################################################### 
# 
# This file contains crystal structure data downloaded from the 
# Cambridge Structural Database (CSD) hosted by the Cambridge 
# Crystallographic Data Centre (CCDC).
# 
# Full information about CCDC data access policies and citation 
# guidelines are available at http://www.ccdc.cam.ac.uk/access/V1 
# 
# Audit and citation data items may have been added by the CCDC. 
# Please retain this information to preserve the provenance of 
# this file and to allow appropriate attribution of the data. 
# 
#######################################################################

data_8a
_database_code_depnum_ccdc_archive 'CCDC 1901971'
loop_
_audit_author_name
_audit_author_address
'Barbara Wicher'
;Poznan Univeristy of Medical Sciences
Poland
;
_audit_update_record             
;
2019-03-08 deposited with the CCDC.	2019-06-10 downloaded from the CCDC.
;

_audit_creation_method           SHELXL-2018/3
_shelx_SHELXL_version_number     2018/3
_chemical_name_systematic        ?
_chemical_name_common            ?
_chemical_melting_point          ?
_chemical_formula_moiety         
'C256 H314 N40 O44 Si2, 13(C H3 O H), 2.98(H2 O)'
_chemical_formula_sum            'C262.51 H343.02 N40 O52 Si2'
_chemical_formula_weight         4947.07

loop_
_atom_type_symbol
_atom_type_description
_atom_type_scat_dispersion_real
_atom_type_scat_dispersion_imag
_atom_type_scat_source
C C 0.0181 0.0091 'International Tables Vol C Tables 4.2.6.8 and 6.1.1.4'
H H 0.0000 0.0000 'International Tables Vol C Tables 4.2.6.8 and 6.1.1.4'
N N 0.0311 0.0180 'International Tables Vol C Tables 4.2.6.8 and 6.1.1.4'
O O 0.0492 0.0322 'International Tables Vol C Tables 4.2.6.8 and 6.1.1.4'
Si Si 0.2541 0.3302 'International Tables Vol C Tables 4.2.6.8 and 6.1.1.4'

_space_group_crystal_system      monoclinic
_space_group_IT_number           14
_space_group_name_H-M_alt        'P 21/n'
_space_group_name_Hall           '-P 2yn'

_shelx_space_group_comment       
;
The symmetry employed for this shelxl refinement is uniquely defined
by the following loop, which should always be used as a source of
symmetry information in preference to the above space-group names.
They are only intended as comments.
;

loop_
_space_group_symop_operation_xyz
'x, y, z'
'-x+1/2, y+1/2, -z+1/2'
'-x, -y, -z'
'x-1/2, -y-1/2, z-1/2'

_cell_length_a                   16.1473(3)
_cell_length_b                   36.4163(7)
_cell_length_c                   26.2800(5)
_cell_angle_alpha                90
_cell_angle_beta                 106.983(2)
_cell_angle_gamma                90
_cell_volume                     14779.4(5)
_cell_formula_units_Z            2
_cell_measurement_temperature    100(2)
_cell_measurement_reflns_used    28310
_cell_measurement_theta_min      2.43
_cell_measurement_theta_max      60.77

_exptl_crystal_description       plate
_exptl_crystal_colour            yellow
_exptl_crystal_density_meas      ?
_exptl_crystal_density_method    ?
_exptl_crystal_density_diffrn    1.112
_exptl_crystal_F_000             5284
_exptl_transmission_factor_min   ?
_exptl_transmission_factor_max   ?
_exptl_crystal_size_max          0.200
_exptl_crystal_size_mid          0.070
_exptl_crystal_size_min          0.050
_exptl_absorpt_coefficient_mu    0.710
_shelx_estimated_absorpt_T_min   0.871
_shelx_estimated_absorpt_T_max   0.965
_exptl_absorpt_correction_type   multi-scan
_exptl_absorpt_correction_T_min  0.838
_exptl_absorpt_correction_T_max  1.000
_exptl_absorpt_process_details   
;
CrysAlisPro 1.171.38.43 (Rigaku Oxford Diffraction, 2015)
Empirical absorption correction using spherical harmonics,
 implemented in SCALE3 ABSPACK scaling algorithm.
;
_exptl_absorpt_special_details   ?
_diffrn_ambient_temperature      100(2)
_diffrn_radiation_wavelength     1.54184
_diffrn_radiation_type           CuK\a
_diffrn_source                   'fine-focus sealed X-ray tube'
_diffrn_measurement_device_type  'Microfocus rotating Cu anode Rigaku FRX 3kW'
_diffrn_measurement_method       \w-scans
_diffrn_detector_area_resol_mean 5.8140
_diffrn_reflns_number            89253
_diffrn_reflns_av_unetI/netI     0.0197
_diffrn_reflns_av_R_equivalents  0.0325
_diffrn_reflns_limit_h_min       -18
_diffrn_reflns_limit_h_max       17
_diffrn_reflns_limit_k_min       -39
_diffrn_reflns_limit_k_max       41
_diffrn_reflns_limit_l_min       -29
_diffrn_reflns_limit_l_max       29
_diffrn_reflns_theta_min         4.487
_diffrn_reflns_theta_max         61.073
_diffrn_reflns_theta_full        61.074
_diffrn_measured_fraction_theta_max 0.988
_diffrn_measured_fraction_theta_full 0.988
_diffrn_reflns_Laue_measured_fraction_max 0.988
_diffrn_reflns_Laue_measured_fraction_full 0.988
_diffrn_reflns_point_group_measured_fraction_max 0.988
_diffrn_reflns_point_group_measured_fraction_full 0.988
_reflns_number_total             22382
_reflns_number_gt                15000
_reflns_threshold_expression     'I > 2\s(I)'
_reflns_Friedel_coverage         0.000
_reflns_Friedel_fraction_max     .
_reflns_Friedel_fraction_full    .

_reflns_special_details          
;
 Reflections were merged by SHELXL according to the crystal
 class for the calculation of statistics and refinement.
 
 _reflns_Friedel_fraction is defined as the number of unique
 Friedel pairs measured divided by the number that would be
 possible theoretically, ignoring centric projections and
 systematic absences.
;

_computing_data_collection       'CrysAlis Pro (Agilent Technologies, 2015)'
_computing_cell_refinement       'CrysAlis Pro (Agilent Technologies, 2015)'
_computing_data_reduction        'CrysAlis Pro (Agilent Technologies, 2015)'
_computing_structure_solution    'SHELXT 2014/5 (Sheldrick, 2014)'
_computing_structure_refinement  'SHELXL-2018/3 (Sheldrick, 2018)'
_computing_molecular_graphics    ?
_computing_publication_material  'SHELXL-2018/3 (Sheldrick, 2018)'
_refine_special_details          ?
_refine_ls_structure_factor_coef Fsqd
_refine_ls_matrix_type           full
_refine_ls_weighting_scheme      calc
_refine_ls_weighting_details     
'w=1/[\s^2^(Fo^2^)+(0.2000P)^2^] where P=(Fo^2^+2Fc^2^)/3'
_atom_sites_solution_primary     ?
_atom_sites_solution_secondary   ?
_atom_sites_solution_hydrogens   geom
_refine_ls_hydrogen_treatment    constr
_refine_ls_extinction_method     none
_refine_ls_extinction_coef       .
_refine_ls_number_reflns         22382
_refine_ls_number_parameters     1247
_refine_ls_number_restraints     113
_refine_ls_R_factor_all          0.2658
_refine_ls_R_factor_gt           0.2411
_refine_ls_wR_factor_ref         0.6246
_refine_ls_wR_factor_gt          0.6025
_refine_ls_goodness_of_fit_ref   2.712
_refine_ls_restrained_S_all      2.708
_refine_ls_shift/su_max          0.007
_refine_ls_shift/su_mean         0.001

loop_
_atom_site_label
_atom_site_type_symbol
_atom_site_fract_x
_atom_site_fract_y
_atom_site_fract_z
_atom_site_U_iso_or_equiv
_atom_site_adp_type
_atom_site_occupancy
_atom_site_site_symmetry_order
_atom_site_calc_flag
_atom_site_refinement_flags_posn
_atom_site_refinement_flags_adp
_atom_site_refinement_flags_occupancy
_atom_site_disorder_assembly
_atom_site_disorder_group
Si1C Si 0.4182(3) 0.34881(10) 0.73070(17) 0.1765(16) Uani 1 1 d . . . . .
O1B O 0.4560(5) 0.5551(2) 0.4551(3) 0.146(2) Uiso 1 1 d . . . . .
O1C O 0.7157(5) 0.6997(2) 0.4595(3) 0.155(3) Uani 1 1 d . . . . .
O2B O 0.4506(7) 0.5554(3) 0.3761(4) 0.185(3) Uiso 1 1 d . . . . .
O2C O 0.0608(4) 0.6290(3) 0.5523(3) 0.154(3) Uani 1 1 d . . . . .
O3B O 0.4049(5) 0.7292(2) 0.4602(3) 0.132(2) Uani 1 1 d . . . . .
O3C O 0.7793(6) 0.5311(2) 0.5808(3) 0.164(3) Uiso 1 1 d . . . . .
O4B O 0.2960(4) 0.52585(15) 0.5646(2) 0.1109(16) Uani 1 1 d . . . . .
O4C O 0.3093(5) 0.77603(18) 0.5928(3) 0.149(2) Uani 1 1 d D . . . .
O5B O 0.7058(4) 0.66349(18) 0.5869(3) 0.127(2) Uani 1 1 d . . . . .
O5C O 0.3740(6) 0.4590(2) 0.7081(3) 0.162(3) Uiso 1 1 d . . . . .
O6B O 0.2525(4) 0.65226(18) 0.6641(2) 0.1204(18) Uani 1 1 d . . . . .
O6C O 0.8803(8) 0.7056(4) 0.7233(6) 0.235(5) Uani 1 1 d D . . . .
O7B O 0.6813(5) 0.5109(2) 0.7174(3) 0.141(2) Uani 1 1 d . . . . .
O7C O 0.2594(8) 0.6195(3) 0.8562(5) 0.204(4) Uiso 1 1 d . . . . .
O8B O 0.5710(6) 0.73265(19) 0.7346(3) 0.154(3) Uani 1 1 d . . . . .
O8C O 0.9664(8) 0.5204(3) 0.8786(5) 0.207(4) Uiso 1 1 d . . . . .
O9B O 0.4840(5) 0.5299(2) 0.8475(3) 0.155(3) Uani 1 1 d . . . . .
O9C O 0.5208(5) 0.7773(2) 0.8657(3) 0.133(2) Uani 1 1 d . . . . .
O10B O 0.9181(4) 0.65483(18) 0.8685(3) 0.133(2) Uani 1 1 d . . . . .
O10C O 0.4168(5) 0.5664(2) 0.9959(3) 0.131(2) Uani 1 1 d . . . . .
O11B O 0.4627(5) 0.65871(19) 0.9422(3) 0.134(2) Uani 1 1 d . . . . .
O12B O 0.6529(5) 0.56147(18) 0.9624(3) 0.133(2) Uani 1 1 d . . . . .
N1B N 0.4847(5) 0.56813(18) 0.4223(3) 0.1035(18) Uiso 1 1 d . . . . .
N2B N 0.4918(4) 0.64053(19) 0.4480(2) 0.0957(16) Uani 1 1 d . . . . .
N3B N 0.3628(4) 0.67230(18) 0.4780(2) 0.0933(16) Uani 1 1 d . . . . .
H3B H 0.377795 0.649038 0.478553 0.112 Uiso 1 1 calc R U . . .
N4B N 0.2974(4) 0.61753(18) 0.5211(2) 0.0896(15) Uani 1 1 d . . . . .
N5B N 0.4021(4) 0.56171(16) 0.5538(2) 0.0945(16) Uani 1 1 d . . . . .
H5B H 0.415203 0.583840 0.545090 0.113 Uiso 1 1 calc R U . . .
N6B N 0.5599(3) 0.58897(16) 0.5764(2) 0.0825(14) Uani 1 1 d . . . . .
N7B N 0.5672(4) 0.66091(17) 0.5887(2) 0.0921(16) Uani 1 1 d . . . . .
H7B H 0.522014 0.646465 0.584680 0.110 Uiso 1 1 calc R U . . .
N9B N 0.3727(4) 0.61835(18) 0.6663(2) 0.0912(16) Uani 1 1 d . . . . .
H9B H 0.423443 0.617579 0.660211 0.109 Uiso 1 1 calc R U . . .
N11B N 0.6560(4) 0.5727(2) 0.7162(2) 0.1022(18) Uani 1 1 d . . . . .
H11B H 0.614110 0.588447 0.714896 0.123 Uiso 1 1 calc R U . . .
N13B N 0.5380(5) 0.6767(2) 0.7600(3) 0.115(2) Uani 1 1 d . . . . .
H13B H 0.556871 0.653859 0.763389 0.139 Uiso 1 1 calc R U . . .
N15B N 0.5930(5) 0.5642(2) 0.8337(3) 0.1033(19) Uani 1 1 d . . . . .
H15B H 0.606791 0.585819 0.823592 0.124 Uiso 1 1 calc R U . . .
N17B N 0.7755(5) 0.65882(18) 0.8615(3) 0.1043(18) Uani 1 1 d . . . . .
H17B H 0.726511 0.646511 0.851922 0.125 Uiso 1 1 calc R U . . .
N18B N 0.6492(5) 0.67930(17) 0.9022(2) 0.1000(17) Uani 1 1 d . . . . .
N19B N 0.5766(6) 0.6250(2) 0.9429(3) 0.120(2) Uani 1 1 d . . . . .
H19B H 0.628210 0.623378 0.938143 0.144 Uiso 1 1 calc R U . . .
N20B N 0.5398(6) 0.5956(3) 0.9607(3) 0.124(2) Uani 1 1 d . . . . .
H20B H 0.489460 0.598039 0.967004 0.149 Uiso 1 1 calc R U . . .
C1A C 0.5630(6) 0.5855(3) 0.4342(3) 0.102(2) Uani 1 1 d . . . . .
C1AA C 0.1804(11) 0.6041(4) 0.8323(5) 0.179(5) Uiso 1 1 d D . . . .
C1B C 0.4160(6) 0.6960(3) 0.4651(3) 0.104(2) Uani 1 1 d . . . . .
C1C C 0.7167(7) 0.7359(3) 0.4602(5) 0.146(3) Uiso 1 1 d D . . . .
C2A C 0.6367(7) 0.5668(3) 0.4330(4) 0.129(3) Uani 1 1 d . . . . .
H2A H 0.633845 0.541270 0.425331 0.154 Uiso 1 1 calc R U . . .
C2AA C 0.1631(10) 0.5955(4) 0.7740(5) 0.181(5) Uiso 1 1 d D . . . .
C2B C 0.3227(5) 0.5559(2) 0.5539(3) 0.096(2) Uani 1 1 d . . . . .
C2C C 0.7980(7) 0.7502(3) 0.4497(5) 0.156(4) Uiso 1 1 d D . . . .
C3A C 0.7157(8) 0.5854(5) 0.4432(4) 0.145(4) Uani 1 1 d . . . . .
H3A H 0.767235 0.572226 0.445065 0.173 Uiso 1 1 calc R U . . .
C3B C 0.4710(5) 0.53435(19) 0.5669(3) 0.0917(19) Uani 1 1 d . . . . .
H3BA H 0.460158 0.515634 0.538348 0.110 Uiso 1 1 calc R U . . .
H3BB H 0.472009 0.521848 0.600493 0.110 Uiso 1 1 calc R U . . .
C3C C 0.8797(16) 0.7293(10) 0.4769(15) 0.192(19) Uiso 0.40(4) 1 d D . P A 2
C3CC C 0.7987(18) 0.7352(7) 0.3963(6) 0.188(12) Uiso 0.60(4) 1 d D . P A 1
C4A C 0.7184(7) 0.6225(4) 0.4503(4) 0.136(4) Uani 1 1 d . . . . .
H4A H 0.771344 0.635251 0.454725 0.164 Uiso 1 1 calc R U . . .
C4B C 0.6424(5) 0.6457(2) 0.5862(3) 0.098(2) Uani 1 1 d . . . . .
C4C C 0.7913(15) 0.7914(3) 0.4539(9) 0.234(7) Uiso 1 1 d D . . . .
C5A C 0.6439(6) 0.6422(3) 0.4513(3) 0.116(3) Uani 1 1 d . . . . .
C5B C 0.5571(5) 0.6991(2) 0.5976(3) 0.097(2) Uani 1 1 d . . . . .
H5BA H 0.603789 0.707401 0.629098 0.116 Uiso 1 1 calc R U . . .
H5BB H 0.561402 0.713411 0.566384 0.116 Uiso 1 1 calc R U . . .
C5C C 0.0151(8) 0.6016(3) 0.5763(5) 0.143(3) Uiso 1 1 d . . . . .
C6A C 0.6412(6) 0.6811(4) 0.4571(4) 0.132(4) Uani 1 1 d . . . . .
C6B C 0.3249(5) 0.6498(3) 0.6567(3) 0.103(2) Uani 1 1 d . . . . .
C6C C 0.0701(9) 0.5869(4) 0.6301(5) 0.160(4) Uiso 1 1 d . . . . .
C7A C 0.5691(7) 0.7001(3) 0.4614(3) 0.123(3) Uani 1 1 d . . . . .
H7A H 0.568887 0.725910 0.466675 0.147 Uiso 1 1 calc R U . . .
C7B C 0.3413(5) 0.5874(2) 0.6859(3) 0.101(2) Uani 1 1 d . . . . .
H7BA H 0.284714 0.580505 0.660848 0.122 Uiso 1 1 calc R U . . .
H7BB H 0.331514 0.593652 0.720356 0.122 Uiso 1 1 calc R U . . .
C7C C -0.0591(16) 0.6287(6) 0.5840(10) 0.250(8) Uiso 1 1 d . . . . .
C8A C 0.4938(5) 0.6772(3) 0.4570(3) 0.107(3) Uani 1 1 d . . . . .
C8B C 0.6317(7) 0.5363(3) 0.7133(3) 0.105(2) Uani 1 1 d . . . . .
C8C C -0.0203(10) 0.5754(4) 0.5426(6) 0.177(5) Uiso 1 1 d . . . . .
C9A C 0.5640(6) 0.6242(3) 0.4448(3) 0.112(3) Uani 1 1 d . . . . .
C9B C 0.5856(7) 0.6991(4) 0.7429(3) 0.126(3) Uani 1 1 d . . . . .
C9C C 0.7832(12) 0.4953(5) 0.5706(6) 0.206(6) Uiso 1 1 d D . . . .
C10A C 0.2852(5) 0.6795(3) 0.4909(3) 0.102(2) Uani 1 1 d . . . . .
C10B C 0.5156(6) 0.5588(3) 0.8356(3) 0.115(3) Uani 1 1 d . . . . .
C10C C 0.8031(11) 0.4723(4) 0.6205(6) 0.211(6) Uiso 1 1 d D . . . .
C11A C 0.2447(7) 0.7136(3) 0.4836(3) 0.118(3) Uani 1 1 d . . . . .
H11A H 0.268756 0.733873 0.470141 0.141 Uiso 1 1 calc R U . . .
C11B C 0.6577(6) 0.5362(2) 0.8474(3) 0.107(2) Uani 1 1 d . . . . .
H11C H 0.643406 0.516893 0.819690 0.129 Uiso 1 1 calc R U . . .
H11D H 0.656746 0.524787 0.881445 0.129 Uiso 1 1 calc R U . . .
C11C C 0.8841(12) 0.4824(6) 0.6641(7) 0.231(7) Uiso 1 1 d D . . . .
C12A C 0.1668(7) 0.7168(4) 0.4967(4) 0.135(4) Uani 1 1 d . . . . .
H12A H 0.138731 0.739973 0.492471 0.162 Uiso 1 1 calc R U . . .
C12B C 0.8477(6) 0.6403(3) 0.8645(3) 0.106(2) Uani 1 1 d . . . . .
C12C C 0.886(2) 0.4722(8) 0.7202(9) 0.312(13) Uiso 1 1 d D . . . .
C13A C 0.1274(6) 0.6866(4) 0.5163(3) 0.126(3) Uani 1 1 d . . . . .
H13A H 0.073641 0.689360 0.523869 0.151 Uiso 1 1 calc R U . . .
C13B C 0.7707(6) 0.6985(2) 0.8727(3) 0.114(3) Uani 1 1 d . . . . .
H13C H 0.777848 0.713221 0.842618 0.137 Uiso 1 1 calc R U . . .
H13D H 0.817534 0.705257 0.905122 0.137 Uiso 1 1 calc R U . . .
C13C C 0.7921(15) 0.4313(4) 0.6125(10) 0.255(9) Uiso 1 1 d D . . . .
C14A C 0.1710(5) 0.6532(3) 0.5238(3) 0.105(2) Uani 1 1 d . . . . .
C14B C 0.5315(8) 0.6557(3) 0.9331(3) 0.120(3) Uani 1 1 d . . . . .
C14C C 0.8652(17) 0.4179(8) 0.5924(12) 0.294(11) Uiso 1 1 d D . . . .
C15A C 0.1390(5) 0.6218(3) 0.5446(3) 0.109(3) Uani 1 1 d . . . . .
C15B C 0.5788(9) 0.5648(3) 0.9682(3) 0.121(3) Uani 1 1 d . . . . .
C15C C 0.3407(11) 0.8067(4) 0.5685(7) 0.207(6) Uiso 1 1 d D . . . .
C16A C 0.1847(5) 0.5892(3) 0.5519(3) 0.106(2) Uani 1 1 d . . . . .
H16A H 0.162725 0.567532 0.563334 0.127 Uiso 1 1 calc R U . . .
C16C C 0.2825(11) 0.8399(4) 0.5608(7) 0.205(6) Uiso 1 1 d D . . . .
C17A C 0.2651(4) 0.5899(2) 0.5417(3) 0.0891(19) Uani 1 1 d . . . . .
C17C C 0.2530(14) 0.8496(6) 0.6078(8) 0.230(7) Uiso 1 1 d D . . . .
C18A C 0.2504(5) 0.6488(2) 0.5120(3) 0.093(2) Uani 1 1 d . . . . .
C18C C 0.1952(17) 0.8824(7) 0.6079(11) 0.271(10) Uiso 1 1 d D . . . .
C19A C 0.5573(4) 0.5528(2) 0.5728(3) 0.0864(18) Uani 1 1 d . . . . .
C20A C 0.6297(7) 0.5311(2) 0.5752(3) 0.109(3) Uani 1 1 d . . . . .
H20A H 0.626766 0.505069 0.574769 0.131 Uiso 1 1 calc R U . . .
C21A C 0.7070(5) 0.5497(3) 0.5783(3) 0.114(3) Uani 1 1 d . . . . .
C22A C 0.7117(5) 0.5856(3) 0.5827(3) 0.109(2) Uani 1 1 d . . . . .
H22A H 0.765025 0.598023 0.586812 0.130 Uiso 1 1 calc R U . . .
C22C C 0.4241(9) 0.4273(4) 0.7155(5) 0.159(4) Uiso 1 1 d . . . . .
C23A C 0.6371(4) 0.6052(2) 0.5813(2) 0.0858(18) Uani 1 1 d . . . . .
C23C C 0.3584(7) 0.3945(3) 0.7117(4) 0.139(3) Uiso 1 1 d . . . . .
C24C C 0.343(2) 0.3131(9) 0.7203(13) 0.317(13) Uiso 1 1 d . . . . .
C25C C 0.5035(13) 0.3462(5) 0.6969(8) 0.212(6) Uiso 1 1 d . . . . .
C26A C 0.3558(4) 0.74433(13) 0.6055(2) 0.125(3) Uani 1 1 d G . . . .
C27A C 0.3182(3) 0.71583(18) 0.6262(2) 0.117(3) Uani 1 1 d G . . . .
H27A H 0.264262 0.719478 0.633125 0.141 Uiso 1 1 calc R U . . .
C28A C 0.3596(3) 0.68200(14) 0.63666(18) 0.096(2) Uani 1 1 d G . . . .
N8B N 0.4385(3) 0.67667(10) 0.62648(16) 0.0928(16) Uani 1 1 d G . . . .
C24A C 0.4760(3) 0.70517(14) 0.60582(19) 0.099(2) Uani 1 1 d G . . . .
C25A C 0.4347(4) 0.73900(12) 0.5953(2) 0.121(3) Uani 1 1 d G . . . .
H25A H 0.460358 0.758478 0.581221 0.145 Uiso 1 1 calc R U . . .
C26C C 0.4774(18) 0.3440(7) 0.7945(11) 0.269(10) Uiso 1 1 d . . . . .
C27C C 0.8617(18) 0.7451(6) 0.7137(8) 0.283(11) Uiso 1 1 d D . . . .
C28C C 0.8119(15) 0.7596(5) 0.6596(7) 0.241(8) Uiso 1 1 d D . . . .
C29C C 0.803(2) 0.8009(5) 0.6570(13) 0.300(12) Uiso 1 1 d D . . . .
C30C C 0.7943(13) 0.7341(5) 0.6123(7) 0.223(7) Uiso 1 1 d D . . . .
C31A C 0.4194(5) 0.49097(13) 0.7068(3) 0.138(4) Uani 1 1 d G . . . .
C32A C 0.5071(5) 0.49525(13) 0.7122(2) 0.127(3) Uani 1 1 d G . . . .
H32A H 0.544189 0.474448 0.718624 0.152 Uiso 1 1 calc R U . . .
C33A C 0.5405(3) 0.52997(16) 0.7083(2) 0.103(2) Uani 1 1 d G . . . .
N10B N 0.4861(3) 0.56040(12) 0.69897(18) 0.0947(16) Uani 1 1 d G . . . .
C29A C 0.3984(3) 0.55612(14) 0.6935(2) 0.115(3) Uani 1 1 d G . . . .
C30A C 0.3651(3) 0.52140(18) 0.6975(2) 0.122(3) Uani 1 1 d G . . . .
H30A H 0.305112 0.518477 0.693747 0.147 Uiso 1 1 calc R U . . .
C31C C 0.1115(16) 0.6324(7) 0.8308(13) 0.315(13) Uiso 1 1 d D . . . .
C32C C 0.184(2) 0.5690(5) 0.8635(10) 0.293(12) Uiso 1 1 d D . . . .
C33C C 0.9587(13) 0.4812(5) 0.8914(8) 0.207(6) Uiso 1 1 d . . . . .
C34A C 0.7395(3) 0.58921(14) 0.72098(18) 0.114(3) Uani 1 1 d G . . . .
C35A C 0.8128(4) 0.57081(19) 0.7170(2) 0.145(4) Uani 1 1 d G . . . .
H35A H 0.812509 0.544786 0.714453 0.174 Uiso 1 1 calc R U . . .
C36A C 0.8864(3) 0.5905(2) 0.7167(2) 0.162(5) Uani 1 1 d G . . . .
H36A H 0.936454 0.577911 0.713970 0.194 Uiso 1 1 calc R U . . .
C37A C 0.8867(3) 0.6286(2) 0.7204(2) 0.195(8) Uani 1 1 d G . . . .
H37A H 0.937064 0.642014 0.720209 0.234 Uiso 1 1 calc R U . . .
C38A C 0.8135(3) 0.64697(18) 0.72440(16) 0.176(6) Uani 1 1 d G . . . .
C42A C 0.7399(2) 0.62729(14) 0.72468(11) 0.123(3) Uani 1 1 d G . . . .
N12B N 0.6666(3) 0.64569(13) 0.72868(16) 0.105(2) Uani 1 1 d G . . . .
C41A C 0.6670(4) 0.68377(13) 0.73238(18) 0.133(4) Uani 1 1 d G . . . .
C40A C 0.7406(5) 0.70345(14) 0.7321(2) 0.186(7) Uani 1 1 d G . . . .
H40A H 0.740823 0.729475 0.734628 0.223 Uiso 1 1 calc R U . . .
C39A C 0.8138(4) 0.68505(18) 0.7281(2) 0.170(6) Uani 1 1 d G . . . .
C41C C 0.5551(8) 0.8065(3) 0.8457(5) 0.143(3) Uiso 1 1 d D . . . .
C42C C 0.4838(8) 0.8364(3) 0.8343(5) 0.145(3) Uiso 1 1 d D . . . .
C43A C 0.4627(3) 0.68192(13) 0.77387(17) 0.116(2) Uani 1 1 d G U . . .
C44A C 0.4128(4) 0.71369(13) 0.7652(2) 0.146(3) Uani 1 1 d G U . . .
H44A H 0.431364 0.734686 0.750055 0.175 Uiso 1 1 calc R U . . .
C45A C 0.3358(4) 0.71475(15) 0.7788(2) 0.155(4) Uani 1 1 d G U . . .
H45A H 0.301743 0.736460 0.772839 0.186 Uiso 1 1 calc R U . . .
C46A C 0.3087(3) 0.68403(18) 0.8009(2) 0.186(5) Uani 1 1 d G U . . .
H46A H 0.256096 0.684750 0.810191 0.224 Uiso 1 1 calc R U . . .
C47A C 0.3586(2) 0.65226(15) 0.80960(18) 0.137(3) Uani 1 1 d G U . . .
C51A C 0.4356(2) 0.65120(12) 0.79606(13) 0.123(2) Uani 1 1 d G U . . .
N14B N 0.4855(2) 0.61943(12) 0.80471(17) 0.1085(18) Uani 1 1 d G U . . .
C50A C 0.4584(3) 0.58872(12) 0.82690(19) 0.129(3) Uani 1 1 d G U . . .
C49A C 0.3814(4) 0.58977(16) 0.8404(2) 0.148(4) Uani 1 1 d G . . . .
H49A H 0.362845 0.568776 0.855601 0.178 Uiso 1 1 calc R U . . .
C48A C 0.3315(3) 0.62154(18) 0.8318(2) 0.167(4) Uani 1 1 d G U . . .
C43C C 0.4014(12) 0.8260(6) 0.7932(7) 0.229(7) Uiso 1 1 d D . . . .
C44C C 0.4088(14) 0.8162(6) 0.7391(8) 0.232(7) Uiso 1 1 d D . . . .
C45C C 0.4745(14) 0.8518(5) 0.8862(7) 0.224(7) Uiso 1 1 d D . . . .
C46C C 0.4047(16) 0.8810(6) 0.8746(10) 0.258(9) Uiso 1 1 d D . . . .
C47C C 0.3428(8) 0.5685(3) 1.0105(5) 0.148(4) Uiso 1 1 d . . . . .
C48C C 0.3183(10) 0.6046(4) 1.0097(6) 0.177(5) Uiso 1 1 d . . . . .
C49C C 0.3846(11) 0.6282(4) 1.0517(7) 0.190(5) Uiso 1 1 d . . . . .
C50C C 0.2239(15) 0.6049(6) 1.0170(9) 0.233(7) Uiso 1 1 d . . . . .
C54A C 0.8950(4) 0.54026(18) 0.8634(3) 0.160(4) Uani 1 1 d G . . . .
C55A C 0.9078(3) 0.57803(19) 0.8646(3) 0.131(3) Uani 1 1 d G . . . .
H55A H 0.964041 0.587684 0.868705 0.157 Uiso 1 1 calc R U . . .
C56A C 0.8384(3) 0.60167(13) 0.8599(2) 0.106(2) Uani 1 1 d G . . . .
N16B N 0.7561(3) 0.58755(13) 0.85393(18) 0.0926(16) Uani 1 1 d G . . . .
C52A C 0.7433(3) 0.54978(14) 0.8527(2) 0.110(2) Uani 1 1 d G . . . .
C53A C 0.8127(5) 0.52613(12) 0.8574(3) 0.137(3) Uani 1 1 d G . . . .
H53A H 0.803917 0.500316 0.856531 0.165 Uiso 1 1 calc R U . . .
C57A C 0.6850(7) 0.7062(2) 0.8807(3) 0.110(3) Uani 1 1 d . . . . .
C58A C 0.6456(7) 0.7404(3) 0.8679(3) 0.113(3) Uani 1 1 d . . . . .
H58A H 0.672783 0.759113 0.853315 0.135 Uiso 1 1 calc R U . . .
C59A C 0.5660(7) 0.7468(3) 0.8767(3) 0.113(3) Uani 1 1 d . . . . .
C60A C 0.5283(7) 0.7193(3) 0.8987(3) 0.125(3) Uani 1 1 d . . . . .
H60A H 0.474501 0.722983 0.905877 0.150 Uiso 1 1 calc R U . . .
C61A C 0.5724(6) 0.6861(2) 0.9098(3) 0.101(2) Uani 1 1 d . . . . .
C62A C 0.5362(7) 0.5319(3) 0.9856(3) 0.120(3) Uani 1 1 d . . . . .
C63A C 0.4548(7) 0.5340(3) 0.9977(4) 0.123(3) Uani 1 1 d . . . . .
C64A C 0.5771(7) 0.4988(3) 0.9879(3) 0.125(3) Uani 1 1 d . . . . .
H64A H 0.630235 0.498141 0.979277 0.150 Uiso 1 1 calc R U . . .
O6M O 0.5204(9) 0.4652(4) 0.8495(5) 0.102(5) Uiso 0.375(15) 1 d . . P B 2
O1M O 0.3405(10) 0.4900(4) 0.8254(6) 0.182(6) Uiso 0.625(15) 1 d . . P B 1
C6M C 0.4459(13) 0.4469(5) 0.8593(8) 0.097(6) Uiso 0.375(15) 1 d . . P B 2
C1M C 0.3256(18) 0.4771(7) 0.8790(11) 0.190(9) Uiso 0.625(15) 1 d . . P B 1
O3M O 0.6866(11) 0.4448(4) 0.8555(7) 0.262(6) Uiso 1 1 d . . . . .
C3M C 0.6812(13) 0.4290(5) 0.8064(8) 0.211(6) Uiso 1 1 d . . . . .
O4M O 0.5317(8) 0.7137(3) 1.0445(5) 0.208(4) Uiso 1 1 d . . . . .
O5M O 0.9726(17) 0.7391(7) 0.8440(11) 0.357(10) Uiso 1 1 d . . . . .
C5M C 1.0118(13) 0.7154(5) 0.8960(8) 0.209(6) Uiso 1 1 d . . . . .
O8M O 0.1125(8) 0.7017(3) 0.6461(5) 0.212(4) Uiso 1 1 d . . . . .
C8M C 0.0899(15) 0.7046(6) 0.7013(9) 0.240(8) Uiso 1 1 d . . . . .
O9M O 0.7499(12) 0.7955(5) 0.7992(7) 0.278(6) Uiso 1 1 d . . . . .
C9M C 0.7995(17) 0.8234(7) 0.8330(10) 0.252(8) Uiso 1 1 d . . . . .
O10M O 0.1409(16) 0.4912(6) 0.5540(11) 0.330(9) Uiso 1 1 d . . . . .
C10M C 0.165(2) 0.4866(8) 0.6036(14) 0.289(11) Uiso 1 1 d . . . . .
C19C C 0.3178(15) 0.8756(6) 0.5463(9) 0.145(7) Uiso 0.507(14) 1 d . . P C 1
C20C C 0.3352(14) 0.8677(6) 0.4930(8) 0.132(7) Uiso 0.507(14) 1 d . . P C 1
O7M O 0.5920(8) 0.7957(3) 0.5296(5) 0.119(4) Uiso 0.507(14) 1 d . . P C 1
C7M C 0.5212(18) 0.8101(7) 0.4862(11) 0.167(9) Uiso 0.507(14) 1 d . . P C 1
O2W O 0.4291(10) 0.8308(4) 0.5130(6) 0.145(6) Uiso 0.493(14) 1 d . . P C 2
C34C C 1.049(2) 0.4648(7) 0.9088(12) 0.274(10) Uiso 1 1 d . . . . .
C35C C 1.139(3) 0.4797(11) 0.943(2) 0.352(17) Uiso 1 1 d . . . . .
C36C C 1.153(3) 0.4804(11) 0.9923(19) 0.351(17) Uiso 1 1 d . . . . .

loop_
_atom_site_aniso_label
_atom_site_aniso_U_11
_atom_site_aniso_U_22
_atom_site_aniso_U_33
_atom_site_aniso_U_23
_atom_site_aniso_U_13
_atom_site_aniso_U_12
Si1C 0.240(4) 0.140(3) 0.158(3) 0.028(2) 0.071(3) 0.016(3)
O1C 0.137(5) 0.178(7) 0.156(6) 0.019(5) 0.049(4) -0.062(5)
O2C 0.073(3) 0.267(9) 0.125(5) 0.005(5) 0.035(3) 0.001(4)
O3B 0.145(5) 0.122(5) 0.129(5) 0.033(4) 0.042(4) 0.000(4)
O4B 0.108(4) 0.110(4) 0.126(4) -0.014(3) 0.053(3) -0.041(3)
O4C 0.166(6) 0.114(4) 0.141(5) 0.014(4) 0.001(4) 0.011(4)
O5B 0.094(4) 0.154(5) 0.130(4) 0.011(4) 0.030(3) -0.045(3)
O6B 0.078(3) 0.170(5) 0.119(4) -0.026(4) 0.039(3) -0.007(3)
O6C 0.208(9) 0.233(10) 0.307(14) -0.015(9) 0.140(10) -0.114(9)
O7B 0.163(6) 0.154(6) 0.109(4) 0.003(4) 0.044(4) 0.029(5)
O8B 0.227(8) 0.100(4) 0.105(4) -0.002(3) 0.001(4) 0.003(4)
O9B 0.165(6) 0.170(6) 0.144(5) -0.027(4) 0.067(5) -0.094(5)
O9C 0.146(5) 0.127(5) 0.120(4) -0.011(4) 0.031(4) -0.005(4)
O10B 0.112(4) 0.143(5) 0.152(5) 0.001(4) 0.051(4) -0.045(4)
O10C 0.158(5) 0.134(5) 0.132(5) -0.024(4) 0.091(4) -0.029(4)
O11B 0.143(5) 0.146(5) 0.132(5) -0.045(4) 0.068(4) -0.036(4)
O12B 0.162(6) 0.142(5) 0.129(5) -0.016(4) 0.095(4) -0.043(4)
N2B 0.103(5) 0.109(5) 0.082(4) 0.018(3) 0.036(3) -0.013(4)
N3B 0.091(4) 0.114(4) 0.074(3) 0.011(3) 0.023(3) 0.007(3)
N4B 0.082(3) 0.110(4) 0.073(3) -0.011(3) 0.016(3) -0.014(3)
N5B 0.093(4) 0.086(3) 0.113(4) -0.005(3) 0.044(3) -0.019(3)
N6B 0.077(3) 0.096(4) 0.081(3) 0.004(3) 0.033(3) -0.003(3)
N7B 0.086(4) 0.101(4) 0.091(4) 0.005(3) 0.030(3) -0.016(3)
N9B 0.075(3) 0.120(5) 0.082(3) -0.013(3) 0.029(3) -0.017(3)
N11B 0.090(4) 0.137(6) 0.079(4) 0.003(3) 0.024(3) -0.006(4)
N13B 0.133(6) 0.102(4) 0.095(4) -0.013(3) 0.008(4) -0.042(4)
N15B 0.113(5) 0.112(5) 0.094(4) -0.013(3) 0.044(4) -0.035(4)
N17B 0.101(5) 0.104(4) 0.108(4) -0.015(3) 0.031(4) -0.029(4)
N18B 0.112(5) 0.095(4) 0.096(4) -0.023(3) 0.034(4) -0.028(3)
N19B 0.152(6) 0.112(5) 0.117(5) -0.023(4) 0.071(5) -0.037(5)
N20B 0.151(6) 0.135(6) 0.107(5) -0.024(4) 0.068(5) -0.051(6)
C1A 0.115(6) 0.114(6) 0.086(5) 0.009(4) 0.043(4) -0.003(5)
C1B 0.113(6) 0.119(6) 0.074(4) 0.016(4) 0.020(4) -0.010(5)
C2A 0.126(8) 0.151(8) 0.124(7) 0.016(6) 0.061(6) 0.012(7)
C2B 0.088(5) 0.124(6) 0.080(4) -0.019(4) 0.033(3) -0.028(5)
C3A 0.131(9) 0.188(12) 0.121(7) 0.030(8) 0.047(6) -0.021(8)
C3B 0.101(5) 0.085(4) 0.099(5) -0.006(3) 0.045(4) -0.010(4)
C4A 0.100(7) 0.208(12) 0.111(7) 0.026(7) 0.047(5) -0.018(7)
C4B 0.083(5) 0.132(6) 0.077(4) 0.015(4) 0.019(3) -0.019(5)
C5A 0.099(6) 0.147(8) 0.111(6) 0.023(5) 0.047(5) -0.030(6)
C5B 0.105(5) 0.097(5) 0.080(4) 0.014(3) 0.015(4) -0.019(4)
C6A 0.097(6) 0.201(11) 0.101(6) 0.032(6) 0.035(5) -0.039(7)
C6B 0.083(5) 0.140(7) 0.076(4) -0.029(4) 0.010(4) -0.006(5)
C7A 0.128(7) 0.157(8) 0.088(5) 0.028(5) 0.040(5) -0.035(6)
C7B 0.093(5) 0.107(5) 0.103(5) -0.017(4) 0.027(4) -0.014(4)
C8A 0.103(6) 0.152(8) 0.068(4) 0.030(4) 0.026(4) -0.021(5)
C8B 0.132(7) 0.116(6) 0.070(4) 0.007(4) 0.034(4) 0.021(6)
C9A 0.095(6) 0.171(9) 0.074(4) 0.021(5) 0.030(4) -0.036(6)
C9B 0.130(7) 0.166(10) 0.069(5) -0.012(5) 0.010(5) -0.016(7)
C10A 0.088(5) 0.137(7) 0.068(4) 0.004(4) 0.004(3) 0.008(5)
C10B 0.101(6) 0.152(8) 0.105(6) -0.042(5) 0.051(5) -0.045(6)
C11A 0.124(7) 0.140(7) 0.067(4) 0.017(4) -0.006(4) 0.025(6)
C11B 0.125(6) 0.108(6) 0.093(5) -0.008(4) 0.037(4) -0.043(5)
C12A 0.118(7) 0.182(10) 0.086(5) 0.006(6) -0.002(5) 0.056(7)
C12B 0.090(5) 0.134(7) 0.091(5) 0.006(4) 0.023(4) -0.031(5)
C13A 0.091(5) 0.197(10) 0.082(5) 0.010(6) 0.014(4) 0.037(7)
C13B 0.125(7) 0.110(6) 0.101(5) -0.018(4) 0.022(5) -0.040(5)
C14A 0.072(4) 0.159(7) 0.074(4) -0.009(4) 0.007(3) 0.010(5)
C14B 0.128(7) 0.148(9) 0.093(5) -0.045(5) 0.044(5) -0.037(7)
C15A 0.066(4) 0.170(8) 0.089(5) -0.010(5) 0.020(4) -0.015(5)
C15B 0.177(10) 0.110(7) 0.091(5) -0.027(5) 0.063(6) -0.052(7)
C16A 0.074(4) 0.159(8) 0.089(5) -0.016(5) 0.030(4) -0.021(5)
C17A 0.073(4) 0.118(5) 0.074(4) -0.019(4) 0.019(3) -0.025(4)
C18A 0.078(4) 0.131(6) 0.065(4) -0.006(4) 0.013(3) 0.003(4)
C19A 0.082(4) 0.109(5) 0.075(4) 0.000(3) 0.033(3) 0.000(4)
C20A 0.139(8) 0.117(6) 0.075(4) 0.005(4) 0.036(4) 0.019(5)
C21A 0.080(5) 0.154(8) 0.106(6) 0.008(5) 0.023(4) 0.028(5)
C22A 0.079(5) 0.150(8) 0.096(5) 0.006(5) 0.025(4) -0.007(5)
C23A 0.076(4) 0.115(5) 0.072(4) 0.008(3) 0.030(3) -0.007(4)
C26A 0.159(9) 0.099(6) 0.102(6) 0.009(5) 0.015(6) 0.002(6)
C27A 0.081(5) 0.176(9) 0.087(5) -0.028(5) 0.010(4) 0.037(5)
C28A 0.076(4) 0.123(6) 0.084(4) -0.014(4) 0.014(3) 0.001(4)
N8B 0.088(4) 0.111(4) 0.066(3) -0.013(3) 0.002(3) -0.002(3)
C24A 0.119(6) 0.085(4) 0.078(4) 0.004(3) 0.005(4) -0.023(4)
C25A 0.121(7) 0.111(6) 0.111(6) 0.030(5) 0.004(5) 0.008(5)
C31A 0.171(10) 0.123(7) 0.109(6) -0.010(5) 0.022(6) -0.068(7)
C32A 0.157(9) 0.120(7) 0.093(5) 0.005(5) 0.021(5) 0.003(6)
C33A 0.109(6) 0.127(6) 0.073(4) -0.015(4) 0.026(4) -0.027(5)
N10B 0.108(4) 0.098(4) 0.079(3) -0.001(3) 0.029(3) -0.016(3)
C29A 0.127(7) 0.140(7) 0.080(4) -0.012(4) 0.034(4) -0.070(6)
C30A 0.142(7) 0.113(6) 0.109(6) 0.000(5) 0.032(5) -0.036(6)
C34A 0.079(5) 0.189(9) 0.079(4) 0.001(5) 0.028(4) -0.007(5)
C35A 0.085(6) 0.253(13) 0.091(5) -0.010(6) 0.019(4) 0.035(7)
C36A 0.081(6) 0.294(17) 0.118(7) -0.005(9) 0.041(5) 0.019(8)
C37A 0.132(10) 0.35(2) 0.122(8) -0.032(11) 0.074(7) -0.085(13)
C38A 0.113(7) 0.332(18) 0.087(6) 0.009(8) 0.039(5) -0.102(10)
C42A 0.121(7) 0.172(9) 0.067(4) 0.013(5) 0.013(4) -0.061(7)
N12B 0.083(4) 0.146(6) 0.074(3) 0.018(3) 0.005(3) -0.032(4)
C41A 0.171(9) 0.146(8) 0.066(4) 0.007(4) 0.008(5) -0.090(8)
C40A 0.257(17) 0.175(11) 0.107(7) -0.001(7) 0.026(9) -0.131(12)
C39A 0.149(10) 0.216(14) 0.166(11) 0.011(9) 0.081(9) -0.080(10)
C43A 0.092(5) 0.154(6) 0.087(5) -0.049(4) 0.002(4) 0.003(4)
C44A 0.127(6) 0.169(7) 0.109(6) -0.052(5) -0.016(5) 0.018(5)
C45A 0.126(6) 0.189(8) 0.122(7) -0.068(6) -0.008(5) 0.045(6)
C46A 0.144(9) 0.213(10) 0.198(13) -0.065(9) 0.043(8) 0.029(7)
C47A 0.091(5) 0.186(7) 0.130(7) -0.069(6) 0.024(4) -0.002(4)
C51A 0.089(4) 0.158(5) 0.111(6) -0.060(4) 0.014(4) -0.012(4)
N14B 0.082(4) 0.146(5) 0.091(4) -0.045(3) 0.016(3) -0.017(3)
C50A 0.111(7) 0.174(7) 0.106(6) -0.047(5) 0.035(5) -0.062(6)
C49A 0.093(6) 0.220(12) 0.146(8) -0.063(8) 0.056(6) -0.055(7)
C48A 0.078(6) 0.230(10) 0.193(11) -0.053(8) 0.040(6) -0.030(6)
C54A 0.123(8) 0.155(10) 0.207(12) 0.049(9) 0.053(8) 0.046(7)
C55A 0.101(6) 0.139(8) 0.154(8) 0.032(6) 0.041(6) 0.004(6)
C56A 0.088(5) 0.133(7) 0.097(5) 0.012(4) 0.026(4) -0.016(5)
N16B 0.085(4) 0.113(4) 0.081(3) -0.005(3) 0.026(3) -0.018(3)
C52A 0.132(7) 0.115(6) 0.082(5) 0.010(4) 0.029(4) -0.012(5)
C53A 0.104(6) 0.134(7) 0.167(9) 0.036(6) 0.029(6) -0.007(6)
C57A 0.150(8) 0.100(6) 0.071(4) -0.023(4) 0.020(4) -0.043(6)
C58A 0.128(7) 0.116(7) 0.084(5) -0.024(4) 0.016(5) -0.032(6)
C59A 0.133(8) 0.105(6) 0.084(5) -0.037(4) 0.006(5) -0.005(6)
C60A 0.142(8) 0.139(8) 0.085(5) -0.042(5) 0.017(5) -0.033(7)
C61A 0.124(6) 0.101(5) 0.078(4) -0.029(4) 0.030(4) -0.024(5)
C62A 0.150(8) 0.136(7) 0.104(6) -0.032(5) 0.085(6) -0.051(6)
C63A 0.154(8) 0.133(8) 0.097(5) -0.022(5) 0.061(6) -0.036(7)
C64A 0.143(7) 0.160(9) 0.098(5) -0.032(5) 0.074(5) -0.029(7)

_geom_special_details            
;
 All esds (except the esd in the dihedral angle between two l.s. planes)
 are estimated using the full covariance matrix.  The cell esds are taken
 into account individually in the estimation of esds in distances, angles
 and torsion angles; correlations between esds in cell parameters are only
 used when they are defined by crystal symmetry.  An approximate (isotropic)
 treatment of cell esds is used for estimating esds involving l.s. planes.
;

loop_
_geom_bond_atom_site_label_1
_geom_bond_atom_site_label_2
_geom_bond_distance
_geom_bond_site_symmetry_2
_geom_bond_publ_flag
Si1C C26C 1.68(3) . ?
Si1C C24C 1.75(3) . ?
Si1C C25C 1.85(2) . ?
Si1C C23C 1.916(12) . ?
O1B N1B 1.189(9) . ?
O1C C1C 1.317(13) . ?
O1C C6A 1.365(11) . ?
O2B N1B 1.266(11) . ?
O2C C15A 1.362(10) . ?
O2C C5C 1.485(14) . ?
O3B C1B 1.225(10) . ?
O3C C9C 1.334(18) . ?
O3C C21A 1.335(11) . ?
O4B C2B 1.238(9) . ?
O4C C26A 1.364(7) . ?
O4C C15C 1.448(14) . ?
O5B C4B 1.207(9) . ?
O5C C31A 1.381(9) . ?
O5C C22C 1.390(14) . ?
O6B C6B 1.245(10) . ?
O6C C39A 1.344(8) . ?
O6C C27C 1.475(16) . ?
O7B C8B 1.209(10) . ?
O7C C1AA 1.367(17) . ?
O7C C48A 1.486(13) . ?
O8B C9B 1.250(13) . ?
O8C C54A 1.320(13) . ?
O8C C33C 1.478(19) . ?
O9B C10B 1.248(11) . ?
O9C C59A 1.314(11) . ?
O9C C41C 1.370(13) . ?
O10B C12B 1.230(9) . ?
O10C C63A 1.326(12) . ?
O10C C47C 1.359(14) . ?
O11B C14B 1.206(12) . ?
O12B C15B 1.257(13) . ?
N1B C1A 1.365(11) . ?
N2B C9A 1.333(11) . ?
N2B C8A 1.353(11) . ?
N3B C1B 1.329(10) . ?
N3B C10A 1.415(10) . ?
N3B H3B 0.8800 . ?
N4B C17A 1.321(9) . ?
N4B C18A 1.350(9) . ?
N5B C2B 1.300(9) . ?
N5B C3B 1.458(10) . ?
N5B H5B 0.8800 . ?
N6B C19A 1.321(9) . ?
N6B C23A 1.353(8) . ?
N7B C4B 1.355(10) . ?
N7B C5B 1.428(10) . ?
N7B H7B 0.8800 . ?
N9B C6B 1.362(10) . ?
N9B C7B 1.396(10) . ?
N9B H9B 0.8800 . ?
N11B C8B 1.377(11) . ?
N11B C34A 1.447(8) . ?
N11B H11B 0.8800 . ?
N13B C9B 1.290(13) . ?
N13B C43A 1.381(10) . ?
N13B H13B 0.8800 . ?
N15B C10B 1.280(10) . ?
N15B C11B 1.428(11) . ?
N15B H15B 0.8800 . ?
N17B C12B 1.329(11) . ?
N17B C13B 1.482(11) . ?
N17B H17B 0.8800 . ?
N18B C61A 1.336(11) . ?
N18B C57A 1.342(10) . ?
N19B C14B 1.319(13) . ?
N19B N20B 1.370(10) . ?
N19B H19B 0.8800 . ?
N20B C15B 1.272(13) . ?
N20B H20B 0.8800 . ?
C1A C2A 1.378(13) . ?
C1A C9A 1.438(13) . ?
C1AA C2AA 1.509(2) . ?
C1AA C32C 1.510(2) . ?
C1AA C31C 1.510(2) . ?
C1B C8A 1.500(13) . ?
C1C C2C 1.511(2) . ?
C2A C3A 1.399(15) . ?
C2A H2A 0.9500 . ?
C2B C17A 1.525(12) . ?
C2C C4C 1.510(2) . ?
C2C C3CC 1.510(2) . ?
C2C C3C 1.510(2) . ?
C3A C4A 1.363(16) . ?
C3A H3A 0.9500 . ?
C3B C19A 1.513(10) . ?
C3B H3BA 0.9900 . ?
C3B H3BB 0.9900 . ?
C4A C5A 1.407(15) . ?
C4A H4A 0.9500 . ?
C4B C23A 1.480(11) . ?
C5A C9A 1.413(12) . ?
C5A C6A 1.427(16) . ?
C5B C24A 1.406(9) . ?
C5B H5BA 0.9900 . ?
C5B H5BB 0.9900 . ?
C5C C8C 1.313(17) . ?
C5C C6C 1.532(17) . ?
C5C C7C 1.61(3) . ?
C6A C7A 1.387(15) . ?
C6B C28A 1.462(10) . ?
C7A C8A 1.452(12) . ?
C7A H7A 0.9500 . ?
C7B C29A 1.441(9) . ?
C7B H7BA 0.9900 . ?
C7B H7BB 0.9900 . ?
C8B C33A 1.459(11) . ?
C9B C41A 1.525(13) . ?
C9C C10C 1.509(2) . ?
C10A C11A 1.388(12) . ?
C10A C18A 1.435(11) . ?
C10B C50A 1.403(12) . ?
C10C C13C 1.510(2) . ?
C10C C11C 1.510(2) . ?
C11A C12A 1.404(15) . ?
C11A H11A 0.9500 . ?
C11B C52A 1.437(9) . ?
C11B H11C 0.9900 . ?
C11B H11D 0.9900 . ?
C11C C12C 1.510(2) . ?
C12A C13A 1.439(16) . ?
C12A H12A 0.9500 . ?
C12B C56A 1.415(10) . ?
C13A C14A 1.390(13) . ?
C13A H13A 0.9500 . ?
C13B C57A 1.484(13) . ?
C13B H13C 0.9900 . ?
C13B H13D 0.9900 . ?
C13C C14C 1.510(2) . ?
C14A C18A 1.414(11) . ?
C14A C15A 1.428(13) . ?
C14B C61A 1.509(14) . ?
C15A C16A 1.380(13) . ?
C15B C62A 1.517(12) . ?
C15C C16C 1.510(2) . ?
C16A C17A 1.401(10) . ?
C16A H16A 0.9500 . ?
C16C C17C 1.490(16) . ?
C16C C19C 1.51(3) . ?
C17C C18C 1.518(17) . ?
C19A C20A 1.397(11) . ?
C20A C21A 1.402(13) . ?
C20A H20A 0.9500 . ?
C21A C22A 1.313(13) . ?
C22A C23A 1.390(11) . ?
C22A H22A 0.9500 . ?
C22C C23C 1.580(17) . ?
C26A C27A 1.3900 . ?
C26A C25A 1.3900 . ?
C27A C28A 1.3900 . ?
C27A H27A 0.9500 . ?
C28A N8B 1.3900 . ?
N8B C24A 1.3900 . ?
C24A C25A 1.3900 . ?
C25A H25A 0.9500 . ?
C27C C28C 1.510(2) . ?
C28C C29C 1.510(2) . ?
C28C C30C 1.511(2) . ?
C31A C32A 1.3900 . ?
C31A C30A 1.3900 . ?
C32A C33A 1.3900 . ?
C32A H32A 0.9500 . ?
C33A N10B 1.3900 . ?
N10B C29A 1.3900 . ?
C29A C30A 1.3900 . ?
C30A H30A 0.9500 . ?
C33C C34C 1.52(3) . ?
C34A C35A 1.3900 . ?
C34A C42A 1.3900 . ?
C35A C36A 1.3900 . ?
C35A H35A 0.9500 . ?
C36A C37A 1.3900 . ?
C36A H36A 0.9500 . ?
C37A C38A 1.3900 . ?
C37A H37A 0.9500 . ?
C38A C42A 1.3900 . ?
C38A C39A 1.3900 . ?
C42A N12B 1.3900 . ?
N12B C41A 1.3900 . ?
C41A C40A 1.3900 . ?
C40A C39A 1.3900 . ?
C40A H40A 0.9500 . ?
C41C C42C 1.549(13) . ?
C42C C43C 1.498(15) . ?
C42C C45C 1.523(15) . ?
C43A C44A 1.3900 . ?
C43A C51A 1.3900 . ?
C44A C45A 1.3900 . ?
C44A H44A 0.9500 . ?
C45A C46A 1.3900 . ?
C45A H45A 0.9500 . ?
C46A C47A 1.3900 . ?
C46A H46A 0.9500 . ?
C47A C51A 1.3900 . ?
C47A C48A 1.3900 . ?
C51A N14B 1.3900 . ?
N14B C50A 1.3900 . ?
C50A C49A 1.3900 . ?
C49A C48A 1.3900 . ?
C49A H49A 0.9500 . ?
C43C C44C 1.503(16) . ?
C45C C46C 1.513(17) . ?
C47C C48C 1.370(17) . ?
C48C C49C 1.55(2) . ?
C48C C50C 1.59(3) . ?
C54A C55A 1.3900 . ?
C54A C53A 1.3900 . ?
C55A C56A 1.3900 . ?
C55A H55A 0.9500 . ?
C56A N16B 1.3900 . ?
N16B C52A 1.3900 . ?
C52A C53A 1.3900 . ?
C53A H53A 0.9500 . ?
C57A C58A 1.396(13) . ?
C58A C59A 1.390(13) . ?
C58A H58A 0.9500 . ?
C59A C60A 1.384(14) . ?
C60A C61A 1.392(13) . ?
C60A H60A 0.9500 . ?
C62A C64A 1.367(14) . ?
C62A C63A 1.441(14) . ?
C63A C64A 1.397(14) 3_667 ?
C64A H64A 0.9500 . ?
O6M C6M 1.46(2) . ?
O1M C1M 1.57(3) . ?
O3M C3M 1.39(2) . ?
O5M C5M 1.59(3) . ?
O8M C8M 1.60(2) . ?
O9M C9M 1.43(3) . ?
O10M C10M 1.26(3) . ?
C19C C20C 1.54(3) . ?
O7M C7M 1.46(3) . ?
C34C C35C 1.57(4) . ?
C35C C36C 1.25(5) . ?

loop_
_geom_angle_atom_site_label_1
_geom_angle_atom_site_label_2
_geom_angle_atom_site_label_3
_geom_angle
_geom_angle_site_symmetry_1
_geom_angle_site_symmetry_3
_geom_angle_publ_flag
C26C Si1C C24C 104.2(14) . . ?
C26C Si1C C25C 100.9(12) . . ?
C24C Si1C C25C 117.9(13) . . ?
C26C Si1C C23C 116.6(10) . . ?
C24C Si1C C23C 109.4(12) . . ?
C25C Si1C C23C 108.0(7) . . ?
C1C O1C C6A 120.2(10) . . ?
C15A O2C C5C 122.1(9) . . ?
C9C O3C C21A 125.3(12) . . ?
C26A O4C C15C 121.4(9) . . ?
C31A O5C C22C 114.4(9) . . ?
C39A O6C C27C 115.5(17) . . ?
C1AA O7C C48A 124.5(11) . . ?
C54A O8C C33C 118.3(12) . . ?
C59A O9C C41C 118.6(9) . . ?
C63A O10C C47C 118.4(8) . . ?
O1B N1B O2B 113.5(8) . . ?
O1B N1B C1A 123.3(8) . . ?
O2B N1B C1A 120.1(8) . . ?
C9A N2B C8A 118.3(7) . . ?
C1B N3B C10A 128.6(8) . . ?
C1B N3B H3B 115.7 . . ?
C10A N3B H3B 115.7 . . ?
C17A N4B C18A 116.5(7) . . ?
C2B N5B C3B 125.0(6) . . ?
C2B N5B H5B 117.5 . . ?
C3B N5B H5B 117.5 . . ?
C19A N6B C23A 116.9(6) . . ?
C4B N7B C5B 123.5(6) . . ?
C4B N7B H7B 118.2 . . ?
C5B N7B H7B 118.2 . . ?
C6B N9B C7B 120.1(7) . . ?
C6B N9B H9B 120.0 . . ?
C7B N9B H9B 120.0 . . ?
C8B N11B C34A 130.4(7) . . ?
C8B N11B H11B 114.8 . . ?
C34A N11B H11B 114.8 . . ?
C9B N13B C43A 131.6(9) . . ?
C9B N13B H13B 114.2 . . ?
C43A N13B H13B 114.2 . . ?
C10B N15B C11B 122.1(8) . . ?
C10B N15B H15B 119.0 . . ?
C11B N15B H15B 119.0 . . ?
C12B N17B C13B 125.4(7) . . ?
C12B N17B H17B 117.3 . . ?
C13B N17B H17B 117.3 . . ?
C61A N18B C57A 117.5(8) . . ?
C14B N19B N20B 117.3(9) . . ?
C14B N19B H19B 121.4 . . ?
N20B N19B H19B 121.4 . . ?
C15B N20B N19B 119.7(9) . . ?
C15B N20B H20B 120.1 . . ?
N19B N20B H20B 120.1 . . ?
N1B C1A C2A 121.0(9) . . ?
N1B C1A C9A 117.1(8) . . ?
C2A C1A C9A 121.8(9) . . ?
O7C C1AA C2AA 115.0(13) . . ?
O7C C1AA C32C 102.7(16) . . ?
C2AA C1AA C32C 110.0(16) . . ?
O7C C1AA C31C 108.2(16) . . ?
C2AA C1AA C31C 101.5(17) . . ?
C32C C1AA C31C 120(2) . . ?
O3B C1B N3B 125.6(9) . . ?
O3B C1B C8A 122.7(8) . . ?
N3B C1B C8A 111.7(8) . . ?
O1C C1C C2C 110.5(9) . . ?
C1A C2A C3A 120.1(11) . . ?
C1A C2A H2A 119.9 . . ?
C3A C2A H2A 119.9 . . ?
O4B C2B N5B 123.6(8) . . ?
O4B C2B C17A 122.3(7) . . ?
N5B C2B C17A 114.1(7) . . ?
C4C C2C C3CC 116.6(15) . . ?
C4C C2C C3C 122.6(19) . . ?
C4C C2C C1C 104.2(12) . . ?
C3CC C2C C1C 106.8(13) . . ?
C3C C2C C1C 115.1(18) . . ?
C4A C3A C2A 119.8(12) . . ?
C4A C3A H3A 120.1 . . ?
C2A C3A H3A 120.1 . . ?
N5B C3B C19A 109.7(6) . . ?
N5B C3B H3BA 109.7 . . ?
C19A C3B H3BA 109.7 . . ?
N5B C3B H3BB 109.7 . . ?
C19A C3B H3BB 109.7 . . ?
H3BA C3B H3BB 108.2 . . ?
C3A C4A C5A 121.0(11) . . ?
C3A C4A H4A 119.5 . . ?
C5A C4A H4A 119.5 . . ?
O5B C4B N7B 123.3(8) . . ?
O5B C4B C23A 124.3(8) . . ?
N7B C4B C23A 112.4(6) . . ?
C4A C5A C9A 121.0(11) . . ?
C4A C5A C6A 124.2(10) . . ?
C9A C5A C6A 114.8(10) . . ?
C24A C5B N7B 109.4(6) . . ?
C24A C5B H5BA 109.8 . . ?
N7B C5B H5BA 109.8 . . ?
C24A C5B H5BB 109.8 . . ?
N7B C5B H5BB 109.8 . . ?
H5BA C5B H5BB 108.2 . . ?
C8C C5C O2C 112.1(11) . . ?
C8C C5C C6C 112.9(12) . . ?
O2C C5C C6C 113.7(10) . . ?
C8C C5C C7C 109.7(14) . . ?
O2C C5C C7C 97.0(11) . . ?
C6C C5C C7C 110.5(12) . . ?
O1C C6A C7A 120.0(12) . . ?
O1C C6A C5A 116.3(11) . . ?
C7A C6A C5A 123.7(8) . . ?
O6B C6B N9B 122.6(9) . . ?
O6B C6B C28A 118.3(8) . . ?
N9B C6B C28A 119.1(7) . . ?
C6A C7A C8A 114.3(10) . . ?
C6A C7A H7A 122.9 . . ?
C8A C7A H7A 122.9 . . ?
N9B C7B C29A 113.7(7) . . ?
N9B C7B H7BA 108.8 . . ?
C29A C7B H7BA 108.8 . . ?
N9B C7B H7BB 108.8 . . ?
C29A C7B H7BB 108.8 . . ?
H7BA C7B H7BB 107.7 . . ?
N2B C8A C7A 123.9(9) . . ?
N2B C8A C1B 119.8(7) . . ?
C7A C8A C1B 116.2(9) . . ?
O7B C8B N11B 124.1(10) . . ?
O7B C8B C33A 120.8(9) . . ?
N11B C8B C33A 115.0(8) . . ?
N2B C9A C5A 124.7(10) . . ?
N2B C9A C1A 119.3(7) . . ?
C5A C9A C1A 116.0(10) . . ?
O8B C9B N13B 125.4(11) . . ?
O8B C9B C41A 117.0(10) . . ?
N13B C9B C41A 117.6(11) . . ?
O3C C9C C10C 112.2(14) . . ?
C11A C10A N3B 123.2(9) . . ?
C11A C10A C18A 121.9(8) . . ?
N3B C10A C18A 114.9(7) . . ?
O9B C10B N15B 127.8(11) . . ?
O9B C10B C50A 113.4(8) . . ?
N15B C10B C50A 118.6(9) . . ?
C9C C10C C13C 116.2(16) . . ?
C9C C10C C11C 116.3(15) . . ?
C13C C10C C11C 112.7(16) . . ?
C10A C11A C12A 117.4(10) . . ?
C10A C11A H11A 121.3 . . ?
C12A C11A H11A 121.3 . . ?
N15B C11B C52A 113.0(6) . . ?
N15B C11B H11C 109.0 . . ?
C52A C11B H11C 109.0 . . ?
N15B C11B H11D 109.0 . . ?
C52A C11B H11D 109.0 . . ?
H11C C11B H11D 107.8 . . ?
C12C C11C C10C 117(2) . . ?
C11A C12A C13A 123.2(9) . . ?
C11A C12A H12A 118.4 . . ?
C13A C12A H12A 118.4 . . ?
O10B C12B N17B 123.9(9) . . ?
O10B C12B C56A 120.5(9) . . ?
N17B C12B C56A 115.5(6) . . ?
C14A C13A C12A 117.3(9) . . ?
C14A C13A H13A 121.3 . . ?
C12A C13A H13A 121.3 . . ?
N17B C13B C57A 108.4(7) . . ?
N17B C13B H13C 110.0 . . ?
C57A C13B H13C 110.0 . . ?
N17B C13B H13D 110.0 . . ?
C57A C13B H13D 110.0 . . ?
H13C C13B H13D 108.4 . . ?
C14C C13C C10C 107.2(19) . . ?
C13A C14A C18A 121.6(9) . . ?
C13A C14A C15A 122.0(9) . . ?
C18A C14A C15A 116.5(8) . . ?
O11B C14B N19B 121.8(10) . . ?
O11B C14B C61A 123.4(12) . . ?
N19B C14B C61A 114.8(10) . . ?
O2C C15A C16A 128.6(9) . . ?
O2C C15A C14A 111.0(9) . . ?
C16A C15A C14A 120.3(8) . . ?
O12B C15B N20B 120.9(9) . . ?
O12B C15B C62A 119.5(11) . . ?
N20B C15B C62A 119.6(11) . . ?
O4C C15C C16C 113.1(13) . . ?
C15A C16A C17A 116.5(8) . . ?
C15A C16A H16A 121.8 . . ?
C17A C16A H16A 121.8 . . ?
C17C C16C C15C 114.5(16) . . ?
C17C C16C C19C 103.9(16) . . ?
C15C C16C C19C 117.2(16) . . ?
N4B C17A C16A 126.2(8) . . ?
N4B C17A C2B 114.5(6) . . ?
C16A C17A C2B 119.3(7) . . ?
C16C C17C C18C 122.3(18) . . ?
N4B C18A C14A 123.8(8) . . ?
N4B C18A C10A 117.6(7) . . ?
C14A C18A C10A 118.6(8) . . ?
N6B C19A C20A 123.5(7) . . ?
N6B C19A C3B 117.3(6) . . ?
C20A C19A C3B 119.2(7) . . ?
C19A C20A C21A 116.7(8) . . ?
C19A C20A H20A 121.6 . . ?
C21A C20A H20A 121.6 . . ?
C22A C21A O3C 118.4(10) . . ?
C22A C21A C20A 120.9(8) . . ?
O3C C21A C20A 120.5(10) . . ?
C21A C22A C23A 118.8(8) . . ?
C21A C22A H22A 120.6 . . ?
C23A C22A H22A 120.6 . . ?
O5C C22C C23C 105.4(10) . . ?
N6B C23A C22A 123.1(7) . . ?
N6B C23A C4B 118.2(6) . . ?
C22A C23A C4B 118.8(7) . . ?
C22C C23C Si1C 111.2(8) . . ?
O4C C26A C27A 117.1(6) . . ?
O4C C26A C25A 122.7(6) . . ?
C27A C26A C25A 120.0 . . ?
C28A C27A C26A 120.0 . . ?
C28A C27A H27A 120.0 . . ?
C26A C27A H27A 120.0 . . ?
C27A C28A N8B 120.0 . . ?
C27A C28A C6B 124.8(5) . . ?
N8B C28A C6B 115.2(5) . . ?
C28A N8B C24A 120.0 . . ?
C25A C24A N8B 120.0 . . ?
C25A C24A C5B 121.6(5) . . ?
N8B C24A C5B 118.4(5) . . ?
C24A C25A C26A 120.0 . . ?
C24A C25A H25A 120.0 . . ?
C26A C25A H25A 120.0 . . ?
O6C C27C C28C 122(2) . . ?
C29C C28C C27C 114.2(19) . . ?
C29C C28C C30C 126(2) . . ?
C27C C28C C30C 118.5(19) . . ?
O5C C31A C32A 128.6(6) . . ?
O5C C31A C30A 111.4(6) . . ?
C32A C31A C30A 120.0 . . ?
C33A C32A C31A 120.0 . . ?
C33A C32A H32A 120.0 . . ?
C31A C32A H32A 120.0 . . ?
N10B C33A C32A 120.0 . . ?
N10B C33A C8B 117.2(6) . . ?
C32A C33A C8B 122.8(6) . . ?
C33A N10B C29A 120.0 . . ?
C30A C29A N10B 120.0 . . ?
C30A C29A C7B 118.8(5) . . ?
N10B C29A C7B 121.1(5) . . ?
C29A C30A C31A 120.0 . . ?
C29A C30A H30A 120.0 . . ?
C31A C30A H30A 120.0 . . ?
O8C C33C C34C 108.3(18) . . ?
C35A C34A C42A 120.0 . . ?
C35A C34A N11B 125.8(4) . . ?
C42A C34A N11B 113.9(4) . . ?
C36A C35A C34A 120.0 . . ?
C36A C35A H35A 120.0 . . ?
C34A C35A H35A 120.0 . . ?
C37A C36A C35A 120.0 . . ?
C37A C36A H36A 120.0 . . ?
C35A C36A H36A 120.0 . . ?
C36A C37A C38A 120.0 . . ?
C36A C37A H37A 120.0 . . ?
C38A C37A H37A 120.0 . . ?
C42A C38A C37A 120.0 . . ?
C38A C42A N12B 120.0 . . ?
C38A C42A C34A 120.0 . . ?
N12B C42A C34A 120.0 . . ?
C41A N12B C42A 120.0 . . ?
C40A C41A N12B 120.0 . . ?
C40A C41A C9B 126.5(6) . . ?
N12B C41A C9B 113.1(6) . . ?
C41A C40A C39A 120.0 . . ?
C41A C40A H40A 120.0 . . ?
C39A C40A H40A 120.0 . . ?
O6C C39A C40A 117.4(8) . . ?
O6C C39A C38A 122.4(8) . . ?
C40A C39A C38A 120.0 . . ?
O9C C41C C42C 105.0(9) . . ?
C43C C42C C45C 116.2(14) . . ?
C43C C42C C41C 114.5(12) . . ?
C45C C42C C41C 110.4(11) . . ?
N13B C43A C44A 125.8(4) . . ?
N13B C43A C51A 114.1(4) . . ?
C44A C43A C51A 120.0 . . ?
C43A C44A C45A 120.0 . . ?
C43A C44A H44A 120.0 . . ?
C45A C44A H44A 120.0 . . ?
C46A C45A C44A 120.0 . . ?
C46A C45A H45A 120.0 . . ?
C44A C45A H45A 120.0 . . ?
C47A C46A C45A 120.0 . . ?
C47A C46A H46A 120.0 . . ?
C45A C46A H46A 120.0 . . ?
C46A C47A C51A 120.0 . . ?
N14B C51A C47A 120.0 . . ?
N14B C51A C43A 120.0 . . ?
C47A C51A C43A 120.0 . . ?
C50A N14B C51A 120.0 . . ?
N14B C50A C49A 120.0 . . ?
N14B C50A C10B 114.8(5) . . ?
C49A C50A C10B 125.2(5) . . ?
C48A C49A C50A 120.0 . . ?
C48A C49A H49A 120.0 . . ?
C50A C49A H49A 120.0 . . ?
C49A C48A C47A 120.0 . . ?
C49A C48A O7C 112.2(6) . . ?
C47A C48A O7C 127.1(6) . . ?
C42C C43C C44C 116.3(17) . . ?
C46C C45C C42C 109.9(16) . . ?
O10C C47C C48C 108.8(12) . . ?
C47C C48C C49C 112.5(13) . . ?
C47C C48C C50C 106.7(14) . . ?
C49C C48C C50C 113.3(14) . . ?
O8C C54A C55A 115.1(7) . . ?
O8C C54A C53A 123.5(7) . . ?
C55A C54A C53A 120.0 . . ?
C56A C55A C54A 120.0 . . ?
C56A C55A H55A 120.0 . . ?
C54A C55A H55A 120.0 . . ?
C55A C56A N16B 120.0 . . ?
C55A C56A C12B 123.0(5) . . ?
N16B C56A C12B 116.8(5) . . ?
C56A N16B C52A 120.0 . . ?
C53A C52A N16B 120.0 . . ?
C53A C52A C11B 121.6(5) . . ?
N16B C52A C11B 118.4(5) . . ?
C52A C53A C54A 120.0 . . ?
C52A C53A H53A 120.0 . . ?
C54A C53A H53A 120.0 . . ?
N18B C57A C58A 122.0(10) . . ?
N18B C57A C13B 117.2(9) . . ?
C58A C57A C13B 120.8(8) . . ?
C59A C58A C57A 119.3(9) . . ?
C59A C58A H58A 120.3 . . ?
C57A C58A H58A 120.3 . . ?
O9C C59A C60A 114.8(11) . . ?
O9C C59A C58A 125.9(11) . . ?
C60A C59A C58A 119.3(10) . . ?
C59A C60A C61A 117.1(10) . . ?
C59A C60A H60A 121.4 . . ?
C61A C60A H60A 121.4 . . ?
N18B C61A C60A 124.8(8) . . ?
N18B C61A C14B 117.5(9) . . ?
C60A C61A C14B 117.7(10) . . ?
C64A C62A C63A 119.7(8) . . ?
C64A C62A C15B 117.0(10) . . ?
C63A C62A C15B 123.3(11) . . ?
O10C C63A C64A 124.7(10) . 3_667 ?
O10C C63A C62A 118.7(9) . . ?
C64A C63A C62A 116.6(10) 3_667 . ?
C62A C64A C63A 123.7(10) . 3_667 ?
C62A C64A H64A 118.1 . . ?
C63A C64A H64A 118.1 3_667 . ?
C16C C19C C20C 104.6(17) . . ?
C33C C34C C35C 133(3) . . ?
C36C C35C C34C 117(4) . . ?

loop_
_geom_torsion_atom_site_label_1
_geom_torsion_atom_site_label_2
_geom_torsion_atom_site_label_3
_geom_torsion_atom_site_label_4
_geom_torsion
_geom_torsion_site_symmetry_1
_geom_torsion_site_symmetry_2
_geom_torsion_site_symmetry_3
_geom_torsion_site_symmetry_4
_geom_torsion_publ_flag
C14B N19B N20B C15B 176.5(8) . . . . ?
O1B N1B C1A C2A 94.7(10) . . . . ?
O2B N1B C1A C2A -64.1(11) . . . . ?
O1B N1B C1A C9A -88.8(10) . . . . ?
O2B N1B C1A C9A 112.4(9) . . . . ?
C48A O7C C1AA C2AA -11.9(19) . . . . ?
C48A O7C C1AA C32C 107.6(16) . . . . ?
C48A O7C C1AA C31C -124.5(17) . . . . ?
C10A N3B C1B O3B -2.8(12) . . . . ?
C10A N3B C1B C8A 177.0(6) . . . . ?
C6A O1C C1C C2C -166.5(9) . . . . ?
N1B C1A C2A C3A 177.4(8) . . . . ?
C9A C1A C2A C3A 1.0(13) . . . . ?
C3B N5B C2B O4B -1.1(11) . . . . ?
C3B N5B C2B C17A 176.6(6) . . . . ?
O1C C1C C2C C4C -178.0(12) . . . . ?
O1C C1C C2C C3CC 58.1(15) . . . . ?
O1C C1C C2C C3C -41(2) . . . . ?
C1A C2A C3A C4A -4.8(15) . . . . ?
C2B N5B C3B C19A -169.1(6) . . . . ?
C2A C3A C4A C5A 4.4(15) . . . . ?
C5B N7B C4B O5B -6.1(11) . . . . ?
C5B N7B C4B C23A 175.0(6) . . . . ?
C3A C4A C5A C9A -0.2(14) . . . . ?
C3A C4A C5A C6A -178.1(9) . . . . ?
C4B N7B C5B C24A -171.4(6) . . . . ?
C15A O2C C5C C8C -75.3(13) . . . . ?
C15A O2C C5C C6C 54.1(13) . . . . ?
C15A O2C C5C C7C 170.1(11) . . . . ?
C1C O1C C6A C7A -7.0(13) . . . . ?
C1C O1C C6A C5A 174.3(9) . . . . ?
C4A C5A C6A O1C 2.8(13) . . . . ?
C9A C5A C6A O1C -175.2(7) . . . . ?
C4A C5A C6A C7A -175.8(8) . . . . ?
C9A C5A C6A C7A 6.1(12) . . . . ?
C7B N9B C6B O6B -0.7(10) . . . . ?
C7B N9B C6B C28A 179.4(6) . . . . ?
O1C C6A C7A C8A 178.7(7) . . . . ?
C5A C6A C7A C8A -2.7(12) . . . . ?
C6B N9B C7B C29A 179.3(6) . . . . ?
C9A N2B C8A C7A 2.5(10) . . . . ?
C9A N2B C8A C1B -175.3(6) . . . . ?
C6A C7A C8A N2B -1.8(10) . . . . ?
C6A C7A C8A C1B 176.0(7) . . . . ?
O3B C1B C8A N2B -161.4(7) . . . . ?
N3B C1B C8A N2B 18.8(9) . . . . ?
O3B C1B C8A C7A 20.7(10) . . . . ?
N3B C1B C8A C7A -159.1(6) . . . . ?
C34A N11B C8B O7B 4.2(12) . . . . ?
C34A N11B C8B C33A -179.7(5) . . . . ?
C8A N2B C9A C5A 1.6(10) . . . . ?
C8A N2B C9A C1A -178.7(6) . . . . ?
C4A C5A C9A N2B 176.3(7) . . . . ?
C6A C5A C9A N2B -5.6(11) . . . . ?
C4A C5A C9A C1A -3.5(11) . . . . ?
C6A C5A C9A C1A 174.6(7) . . . . ?
N1B C1A C9A N2B 6.8(10) . . . . ?
C2A C1A C9A N2B -176.7(7) . . . . ?
N1B C1A C9A C5A -173.5(7) . . . . ?
C2A C1A C9A C5A 3.0(11) . . . . ?
C43A N13B C9B O8B -0.8(13) . . . . ?
C43A N13B C9B C41A 178.8(6) . . . . ?
C21A O3C C9C C10C -95.2(17) . . . . ?
C1B N3B C10A C11A 11.0(11) . . . . ?
C1B N3B C10A C18A -169.6(6) . . . . ?
C11B N15B C10B O9B -2.0(13) . . . . ?
C11B N15B C10B C50A 173.4(7) . . . . ?
O3C C9C C10C C13C 168.7(16) . . . . ?
O3C C9C C10C C11C -55(2) . . . . ?
N3B C10A C11A C12A 178.3(7) . . . . ?
C18A C10A C11A C12A -1.1(11) . . . . ?
C10B N15B C11B C52A -168.5(6) . . . . ?
C9C C10C C11C C12C 155(2) . . . . ?
C13C C10C C11C C12C -68(3) . . . . ?
C10A C11A C12A C13A -1.0(12) . . . . ?
C13B N17B C12B O10B -12.7(13) . . . . ?
C13B N17B C12B C56A 170.8(7) . . . . ?
C11A C12A C13A C14A 2.0(13) . . . . ?
C12B N17B C13B C57A -163.2(7) . . . . ?
C9C C10C C13C C14C 72(2) . . . . ?
C11C C10C C13C C14C -66(2) . . . . ?
C12A C13A C14A C18A -0.8(11) . . . . ?
C12A C13A C14A C15A 178.2(7) . . . . ?
N20B N19B C14B O11B 3.9(12) . . . . ?
N20B N19B C14B C61A -175.8(6) . . . . ?
C5C O2C C15A C16A 6.3(13) . . . . ?
C5C O2C C15A C14A -176.7(8) . . . . ?
C13A C14A C15A O2C 3.4(10) . . . . ?
C18A C14A C15A O2C -177.5(6) . . . . ?
C13A C14A C15A C16A -179.3(7) . . . . ?
C18A C14A C15A C16A -0.3(10) . . . . ?
N19B N20B C15B O12B 4.1(13) . . . . ?
N19B N20B C15B C62A -177.3(7) . . . . ?
C26A O4C C15C C16C -176.4(11) . . . . ?
O2C C15A C16A C17A -178.8(7) . . . . ?
C14A C15A C16A C17A 4.4(11) . . . . ?
O4C C15C C16C C17C 46(2) . . . . ?
O4C C15C C16C C19C 167.9(15) . . . . ?
C18A N4B C17A C16A 4.3(9) . . . . ?
C18A N4B C17A C2B -177.0(5) . . . . ?
C15A C16A C17A N4B -6.9(10) . . . . ?
C15A C16A C17A C2B 174.5(6) . . . . ?
O4B C2B C17A N4B -167.3(6) . . . . ?
N5B C2B C17A N4B 14.9(8) . . . . ?
O4B C2B C17A C16A 11.5(10) . . . . ?
N5B C2B C17A C16A -166.2(6) . . . . ?
C15C C16C C17C C18C 179.2(19) . . . . ?
C19C C16C C17C C18C 50(3) . . . . ?
C17A N4B C18A C14A 0.6(9) . . . . ?
C17A N4B C18A C10A 178.3(6) . . . . ?
C13A C14A C18A N4B 176.6(7) . . . . ?
C15A C14A C18A N4B -2.5(10) . . . . ?
C13A C14A C18A C10A -1.1(10) . . . . ?
C15A C14A C18A C10A 179.8(6) . . . . ?
C11A C10A C18A N4B -175.7(6) . . . . ?
N3B C10A C18A N4B 4.9(9) . . . . ?
C11A C10A C18A C14A 2.2(10) . . . . ?
N3B C10A C18A C14A -177.3(6) . . . . ?
C23A N6B C19A C20A 1.6(9) . . . . ?
C23A N6B C19A C3B -179.6(6) . . . . ?
N5B C3B C19A N6B 13.3(8) . . . . ?
N5B C3B C19A C20A -167.8(6) . . . . ?
N6B C19A C20A C21A -4.0(10) . . . . ?
C3B C19A C20A C21A 177.2(7) . . . . ?
C9C O3C C21A C22A -171.4(11) . . . . ?
C9C O3C C21A C20A 13.5(16) . . . . ?
C19A C20A C21A C22A 5.0(12) . . . . ?
C19A C20A C21A O3C 179.9(7) . . . . ?
O3C C21A C22A C23A -178.6(7) . . . . ?
C20A C21A C22A C23A -3.6(13) . . . . ?
C31A O5C C22C C23C -176.2(8) . . . . ?
C19A N6B C23A C22A 0.0(9) . . . . ?
C19A N6B C23A C4B -179.2(6) . . . . ?
C21A C22A C23A N6B 1.0(11) . . . . ?
C21A C22A C23A C4B -179.8(7) . . . . ?
O5B C4B C23A N6B -174.4(7) . . . . ?
N7B C4B C23A N6B 4.4(8) . . . . ?
O5B C4B C23A C22A 6.4(10) . . . . ?
N7B C4B C23A C22A -174.7(6) . . . . ?
O5C C22C C23C Si1C -172.0(8) . . . . ?
C15C O4C C26A C27A -176.8(10) . . . . ?
C15C O4C C26A C25A -1.2(12) . . . . ?
O4C C26A C27A C28A 175.8(5) . . . . ?
C25A C26A C27A C28A 0.0 . . . . ?
C26A C27A C28A N8B 0.0 . . . . ?
C26A C27A C28A C6B -177.8(5) . . . . ?
O6B C6B C28A C27A 1.3(8) . . . . ?
N9B C6B C28A C27A -178.7(4) . . . . ?
O6B C6B C28A N8B -176.6(5) . . . . ?
N9B C6B C28A N8B 3.3(7) . . . . ?
C27A C28A N8B C24A 0.0 . . . . ?
C6B C28A N8B C24A 178.0(5) . . . . ?
C28A N8B C24A C25A 0.0 . . . . ?
C28A N8B C24A C5B 178.1(5) . . . . ?
N7B C5B C24A C25A -155.0(4) . . . . ?
N7B C5B C24A N8B 27.0(7) . . . . ?
N8B C24A C25A C26A 0.0 . . . . ?
C5B C24A C25A C26A -178.0(5) . . . . ?
O4C C26A C25A C24A -175.5(6) . . . . ?
C27A C26A C25A C24A 0.0 . . . . ?
C39A O6C C27C C28C -78(3) . . . . ?
O6C C27C C28C C29C -177(2) . . . . ?
O6C C27C C28C C30C -11(4) . . . . ?
C22C O5C C31A C32A -0.4(11) . . . . ?
C22C O5C C31A C30A 177.9(8) . . . . ?
O5C C31A C32A C33A 178.3(7) . . . . ?
C30A C31A C32A C33A 0.0 . . . . ?
C31A C32A C33A N10B 0.0 . . . . ?
C31A C32A C33A C8B -179.6(5) . . . . ?
O7B C8B C33A N10B -174.3(6) . . . . ?
N11B C8B C33A N10B 9.5(7) . . . . ?
O7B C8B C33A C32A 5.3(9) . . . . ?
N11B C8B C33A C32A -170.9(4) . . . . ?
C32A C33A N10B C29A 0.0 . . . . ?
C8B C33A N10B C29A 179.6(5) . . . . ?
C33A N10B C29A C30A 0.0 . . . . ?
C33A N10B C29A C7B 177.5(6) . . . . ?
N9B C7B C29A C30A -161.2(5) . . . . ?
N9B C7B C29A N10B 21.3(8) . . . . ?
N10B C29A C30A C31A 0.0 . . . . ?
C7B C29A C30A C31A -177.6(6) . . . . ?
O5C C31A C30A C29A -178.5(6) . . . . ?
C32A C31A C30A C29A 0.0 . . . . ?
C54A O8C C33C C34C -178.7(15) . . . . ?
C8B N11B C34A C35A 8.7(8) . . . . ?
C8B N11B C34A C42A -177.8(6) . . . . ?
C42A C34A C35A C36A 0.0 . . . . ?
N11B C34A C35A C36A 173.1(4) . . . . ?
C34A C35A C36A C37A 0.0 . . . . ?
C35A C36A C37A C38A 0.0 . . . . ?
C36A C37A C38A C42A 0.0 . . . . ?
C36A C37A C38A C39A 180.0 . . . . ?
C37A C38A C42A N12B 180.0 . . . . ?
C39A C38A C42A N12B 0.0 . . . . ?
C37A C38A C42A C34A 0.0 . . . . ?
C39A C38A C42A C34A 180.0 . . . . ?
C35A C34A C42A C38A 0.0 . . . . ?
N11B C34A C42A C38A -173.9(4) . . . . ?
C35A C34A C42A N12B 180.0 . . . . ?
N11B C34A C42A N12B 6.1(4) . . . . ?
C38A C42A N12B C41A 0.0 . . . . ?
C34A C42A N12B C41A 180.0 . . . . ?
C42A N12B C41A C40A 0.0 . . . . ?
C42A N12B C41A C9B -173.3(4) . . . . ?
O8B C9B C41A C40A 23.5(9) . . . . ?
N13B C9B C41A C40A -156.1(5) . . . . ?
O8B C9B C41A N12B -163.7(6) . . . . ?
N13B C9B C41A N12B 16.7(8) . . . . ?
N12B C41A C40A C39A 0.0 . . . . ?
C9B C41A C40A C39A 172.4(5) . . . . ?
C27C O6C C39A C40A -10.0(16) . . . . ?
C27C O6C C39A C38A 164.1(11) . . . . ?
C41A C40A C39A O6C 174.3(8) . . . . ?
C41A C40A C39A C38A 0.0 . . . . ?
C42A C38A C39A O6C -174.0(9) . . . . ?
C37A C38A C39A O6C 6.0(9) . . . . ?
C42A C38A C39A C40A 0.0 . . . . ?
C37A C38A C39A C40A 180.0 . . . . ?
C59A O9C C41C C42C 176.7(7) . . . . ?
O9C C41C C42C C43C -62.8(14) . . . . ?
O9C C41C C42C C45C 70.5(13) . . . . ?
C9B N13B C43A C44A 9.7(9) . . . . ?
C9B N13B C43A C51A -173.4(7) . . . . ?
N13B C43A C44A C45A 176.7(5) . . . . ?
C51A C43A C44A C45A 0.0 . . . . ?
C43A C44A C45A C46A 0.0 . . . . ?
C44A C45A C46A C47A 0.0 . . . . ?
C45A C46A C47A C51A 0.0 . . . . ?
C45A C46A C47A C48A 180.0 . . . . ?
C46A C47A C51A N14B 180.0 . . . . ?
C48A C47A C51A N14B 0.0 . . . . ?
C46A C47A C51A C43A 0.0 . . . . ?
C48A C47A C51A C43A 180.0 . . . . ?
N13B C43A C51A N14B 2.9(4) . . . . ?
C44A C43A C51A N14B 180.0 . . . . ?
N13B C43A C51A C47A -177.1(4) . . . . ?
C44A C43A C51A C47A 0.0 . . . . ?
C47A C51A N14B C50A 0.0 . . . . ?
C43A C51A N14B C50A 180.0 . . . . ?
C51A N14B C50A C49A 0.0 . . . . ?
C51A N14B C50A C10B -177.7(5) . . . . ?
O9B C10B C50A N14B -169.3(5) . . . . ?
N15B C10B C50A N14B 14.6(8) . . . . ?
O9B C10B C50A C49A 13.1(9) . . . . ?
N15B C10B C50A C49A -163.0(5) . . . . ?
N14B C50A C49A C48A 0.0 . . . . ?
C10B C50A C49A C48A 177.4(5) . . . . ?
C50A C49A C48A C47A 0.0 . . . . ?
C50A C49A C48A O7C -171.1(6) . . . . ?
C46A C47A C48A C49A 180.0 . . . . ?
C51A C47A C48A C49A 0.0 . . . . ?
C46A C47A C48A O7C -10.3(7) . . . . ?
C51A C47A C48A O7C 169.7(7) . . . . ?
C1AA O7C C48A C49A -85.2(12) . . . . ?
C1AA O7C C48A C47A 104.4(12) . . . . ?
C45C C42C C43C C44C 170.9(16) . . . . ?
C41C C42C C43C C44C -59(2) . . . . ?
C43C C42C C45C C46C -47(2) . . . . ?
C41C C42C C45C C46C -179.9(15) . . . . ?
C63A O10C C47C C48C 175.3(10) . . . . ?
O10C C47C C48C C49C -64.8(15) . . . . ?
O10C C47C C48C C50C 170.3(12) . . . . ?
C33C O8C C54A C55A 164.8(10) . . . . ?
C33C O8C C54A C53A -1.8(16) . . . . ?
O8C C54A C55A C56A -167.1(9) . . . . ?
C53A C54A C55A C56A 0.0 . . . . ?
C54A C55A C56A N16B 0.0 . . . . ?
C54A C55A C56A C12B 175.5(6) . . . . ?
O10B C12B C56A C55A 6.3(10) . . . . ?
N17B C12B C56A C55A -177.0(5) . . . . ?
O10B C12B C56A N16B -178.1(6) . . . . ?
N17B C12B C56A N16B -1.4(8) . . . . ?
C55A C56A N16B C52A 0.0 . . . . ?
C12B C56A N16B C52A -175.8(6) . . . . ?
C56A N16B C52A C53A 0.0 . . . . ?
C56A N16B C52A C11B 178.9(6) . . . . ?
N15B C11B C52A C53A -169.5(5) . . . . ?
N15B C11B C52A N16B 11.6(8) . . . . ?
N16B C52A C53A C54A 0.0 . . . . ?
C11B C52A C53A C54A -178.8(6) . . . . ?
O8C C54A C53A C52A 166.0(9) . . . . ?
C55A C54A C53A C52A 0.0 . . . . ?
C61A N18B C57A C58A 1.7(10) . . . . ?
C61A N18B C57A C13B 179.4(6) . . . . ?
N17B C13B C57A N18B 31.9(9) . . . . ?
N17B C13B C57A C58A -150.3(7) . . . . ?
N18B C57A C58A C59A -1.2(10) . . . . ?
C13B C57A C58A C59A -178.9(6) . . . . ?
C41C O9C C59A C60A 177.4(8) . . . . ?
C41C O9C C59A C58A -3.0(12) . . . . ?
C57A C58A C59A O9C -178.6(7) . . . . ?
C57A C58A C59A C60A 1.0(10) . . . . ?
O9C C59A C60A C61A 178.4(6) . . . . ?
C58A C59A C60A C61A -1.3(10) . . . . ?
C57A N18B C61A C60A -2.1(10) . . . . ?
C57A N18B C61A C14B 179.0(6) . . . . ?
C59A C60A C61A N18B 1.9(11) . . . . ?
C59A C60A C61A C14B -179.2(6) . . . . ?
O11B C14B C61A N18B 179.5(7) . . . . ?
N19B C14B C61A N18B -0.8(10) . . . . ?
O11B C14B C61A C60A 0.4(11) . . . . ?
N19B C14B C61A C60A -179.9(7) . . . . ?
O12B C15B C62A C64A -7.7(12) . . . . ?
N20B C15B C62A C64A 173.7(9) . . . . ?
O12B C15B C62A C63A 174.6(8) . . . . ?
N20B C15B C62A C63A -4.1(13) . . . . ?
C47C O10C C63A C64A 2.1(14) . . . 3_667 ?
C47C O10C C63A C62A -176.0(9) . . . . ?
C64A C62A C63A O10C 179.1(8) . . . . ?
C15B C62A C63A O10C -3.1(13) . . . . ?
C64A C62A C63A C64A 0.9(14) . . . 3_667 ?
C15B C62A C63A C64A 178.6(8) . . . 3_667 ?
C63A C62A C64A C63A -0.9(15) . . . 3_667 ?
C15B C62A C64A C63A -178.8(8) . . . 3_667 ?
C17C C16C C19C C20C -171.3(17) . . . . ?
C15C C16C C19C C20C 61(2) . . . . ?
O8C C33C C34C C35C 38(4) . . . . ?
C33C C34C C35C C36C 77(6) . . . . ?

loop_
_geom_hbond_atom_site_label_D
_geom_hbond_atom_site_label_H
_geom_hbond_atom_site_label_A
_geom_hbond_distance_DH
_geom_hbond_distance_HA
_geom_hbond_distance_DA
_geom_hbond_angle_DHA
_geom_hbond_site_symmetry_A
_geom_hbond_publ_flag
N20B H20B O10C 0.88 1.95 2.646(9) 135.1 . yes

_refine_diff_density_max         1.321
_refine_diff_density_min         -0.822
_refine_diff_density_rms         0.139

_shelx_res_file                  
;
TITL shelxt_a.res in P2(1)/n
    dm_38.res
    created by SHELXL-2018/3 at 10:45:03 on 28-Sep-2018
REM Old TITL dm_38b in P2(1)/n
REM SHELXT solution in P2(1)/n
REM R1 0.353, Rweak 0.075, Alpha 0.101, Orientation as input
REM Formula found by SHELXT: C114 N15 O28
CELL 1.54184 16.1473 36.4163 26.28 90 106.983 90
ZERR 2 0.0003 0.0007 0.0005 0 0.002 0
LATT 1
SYMM 0.5-X,0.5+Y,0.5-Z
SFAC C H N O Si
UNIT 525.02 686.04 80 104 4
DFIX 1.51 C18C C17C C17C C16C C15C C16C
DFIX 1.51 C44C C43C C43C C42C C42C C41C C46C C45C C45C C42C
DFIX 1.51 C13C C10C C14C C13C C11C C10C C12C C11C
DFIX 1.41 O4C C15C
DFIX 1.51 C28C C27C C30C C28C C29C C28C
DFIX 1.41 O6C C27C
DFIX 1.51 0.002 C28C C27C C29C C28C C30C C28C
DFIX 1.51 0.002 C16C C15C
DFIX 1.51 0.002 C9C C10C C11C C10C C12C C11C C13C C10C C14C C13C
DFIX 1.51 0.002 C2C C1C C3CC C2C C4C C2C C3C C2C
DFIX 1.51 0.002 C31C C1AA C32C C1AA C2AA C1AA
DELU C51A C43A C44A C45A C46A C47A C48A C50A N14B
RIGU C51A C43A C44A C45A C46A C47A C48A C50A N14B

L.S. 10
PLAN  20
SIZE 0.2 0.07 0.05
TEMP -173
HTAB N20B O10C
ACTA
CONF
BOND $H
LIST 6
FMAP 2
SHEL 10 0.85
REM <olex2.extras>
REM <HklSrc "%.\\dm_38.hkl">
REM </olex2.extras>

WGHT    0.200000
FVAR       0.11877   0.60017   0.62488   0.50709
SI1C  5    0.418241    0.348812    0.730699    11.00000    0.23952    0.14005 =
         0.15824    0.02769    0.07101    0.01621
O1B   4    0.456024    0.555142    0.455116    11.00000    0.14593
O1C   4    0.715717    0.699715    0.459464    11.00000    0.13745    0.17753 =
         0.15557    0.01902    0.04929   -0.06180
O2B   4    0.450605    0.555419    0.376072    11.00000    0.18489
O2C   4    0.060768    0.628958    0.552308    11.00000    0.07264    0.26693 =
         0.12523    0.00493    0.03508    0.00071
O3B   4    0.404906    0.729226    0.460216    11.00000    0.14535    0.12156 =
         0.12931    0.03296    0.04224    0.00014
O3C   4    0.779337    0.531084    0.580774    11.00000    0.16383
O4B   4    0.296049    0.525850    0.564633    11.00000    0.10841    0.11005 =
         0.12611   -0.01448    0.05271   -0.04067
O4C   4    0.309286    0.776031    0.592799    11.00000    0.16553    0.11351 =
         0.14064    0.01448    0.00114    0.01105
O5B   4    0.705820    0.663492    0.586928    11.00000    0.09410    0.15390 =
         0.13028    0.01140    0.03026   -0.04507
O5C   4    0.374025    0.458999    0.708100    11.00000    0.16209
O6B   4    0.252458    0.652260    0.664131    11.00000    0.07809    0.17030 =
         0.11927   -0.02644    0.03886   -0.00705
O6C   4    0.880309    0.705584    0.723274    11.00000    0.20787    0.23278 =
         0.30749   -0.01488    0.14049   -0.11399
O7B   4    0.681282    0.510918    0.717368    11.00000    0.16317    0.15448 =
         0.10883    0.00298    0.04402    0.02852
O7C   4    0.259372    0.619540    0.856172    11.00000    0.20412
O8B   4    0.571029    0.732650    0.734558    11.00000    0.22697    0.09954 =
         0.10549   -0.00170    0.00122    0.00310
O8C   4    0.966370    0.520384    0.878566    11.00000    0.20683
O9B   4    0.484044    0.529946    0.847508    11.00000    0.16450    0.17011 =
         0.14355   -0.02672    0.06666   -0.09367
O9C   4    0.520802    0.777338    0.865654    11.00000    0.14560    0.12713 =
         0.11974   -0.01115    0.03059   -0.00504
O10B  4    0.918052    0.654829    0.868519    11.00000    0.11187    0.14259 =
         0.15172    0.00144    0.05137   -0.04479
O10C  4    0.416800    0.566445    0.995891    11.00000    0.15765    0.13387 =
         0.13174   -0.02366    0.09112   -0.02850
O11B  4    0.462712    0.658713    0.942155    11.00000    0.14315    0.14567 =
         0.13207   -0.04457    0.06776   -0.03606
O12B  4    0.652941    0.561472    0.962355    11.00000    0.16230    0.14171 =
         0.12884   -0.01606    0.09504   -0.04251
N1B   3    0.484697    0.568127    0.422328    11.00000    0.10354
N2B   3    0.491829    0.640527    0.448050    11.00000    0.10271    0.10871 =
         0.08176    0.01752    0.03647   -0.01296
N3B   3    0.362797    0.672300    0.477986    11.00000    0.09148    0.11389 =
         0.07399    0.01079    0.02322    0.00672
AFIX  43
H3B   2    0.377795    0.649038    0.478553    11.00000   -1.20000
AFIX   0
N4B   3    0.297375    0.617529    0.521079    11.00000    0.08192    0.10974 =
         0.07284   -0.01088    0.01593   -0.01448
N5B   3    0.402079    0.561710    0.553757    11.00000    0.09324    0.08624 =
         0.11274   -0.00513    0.04382   -0.01868
AFIX  43
H5B   2    0.415203    0.583840    0.545090    11.00000   -1.20000
AFIX   0
N6B   3    0.559858    0.588970    0.576380    11.00000    0.07740    0.09582 =
         0.08076    0.00358    0.03321   -0.00329
N7B   3    0.567161    0.660913    0.588706    11.00000    0.08627    0.10142 =
         0.09090    0.00539    0.02965   -0.01624
AFIX  43
H7B   2    0.522014    0.646465    0.584680    11.00000   -1.20000
AFIX   0
N9B   3    0.372716    0.618346    0.666324    11.00000    0.07462    0.12050 =
         0.08203   -0.01288    0.02854   -0.01660
AFIX  43
H9B   2    0.423443    0.617579    0.660211    11.00000   -1.20000
AFIX   0
N11B  3    0.656038    0.572715    0.716177    11.00000    0.09015    0.13665 =
         0.07933    0.00338    0.02388   -0.00603
AFIX  43
H11B  2    0.614110    0.588447    0.714896    11.00000   -1.20000
AFIX   0
N13B  3    0.537988    0.676659    0.759986    11.00000    0.13299    0.10202 =
         0.09505   -0.01305    0.00757   -0.04170
AFIX  43
H13B  2    0.556871    0.653859    0.763389    11.00000   -1.20000
AFIX   0
N15B  3    0.592998    0.564197    0.833681    11.00000    0.11341    0.11188 =
         0.09353   -0.01277    0.04425   -0.03453
AFIX  43
H15B  2    0.606791    0.585819    0.823592    11.00000   -1.20000
AFIX   0
N17B  3    0.775529    0.658822    0.861455    11.00000    0.10119    0.10410 =
         0.10815   -0.01470    0.03121   -0.02928
AFIX  43
H17B  2    0.726511    0.646511    0.851922    11.00000   -1.20000
AFIX   0
N18B  3    0.649242    0.679304    0.902175    11.00000    0.11202    0.09497 =
         0.09560   -0.02299    0.03441   -0.02835
N19B  3    0.576595    0.624964    0.942897    11.00000    0.15165    0.11238 =
         0.11685   -0.02316    0.07116   -0.03650
AFIX  43
H19B  2    0.628210    0.623378    0.938143    11.00000   -1.20000
AFIX   0
N20B  3    0.539823    0.595613    0.960742    11.00000    0.15130    0.13451 =
         0.10674   -0.02435    0.06753   -0.05066
AFIX  43
H20B  2    0.489460    0.598039    0.967004    11.00000   -1.20000
AFIX   0
C1A   1    0.562980    0.585454    0.434188    11.00000    0.11536    0.11355 =
         0.08632    0.00856    0.04270   -0.00272
C1AA  1    0.180416    0.604080    0.832316    11.00000    0.17873
C1B   1    0.415982    0.695988    0.465083    11.00000    0.11343    0.11944 =
         0.07387    0.01569    0.01964   -0.01002
C1C   1    0.716745    0.735876    0.460250    11.00000    0.14601
C2A   1    0.636673    0.566807    0.433032    11.00000    0.12602    0.15113 =
         0.12435    0.01633    0.06072    0.01243
AFIX  43
H2A   2    0.633845    0.541270    0.425331    11.00000   -1.20000
AFIX   0
C2AA  1    0.163122    0.595493    0.773968    11.00000    0.18131
C2B   1    0.322704    0.555896    0.553900    11.00000    0.08843    0.12353 =
         0.07981   -0.01871    0.03261   -0.02796
C2C   1    0.797989    0.750201    0.449714    11.00000    0.15609
C3A   1    0.715659    0.585413    0.443177    11.00000    0.13105    0.18776 =
         0.12144    0.02983    0.04734   -0.02051
AFIX  43
H3A   2    0.767235    0.572226    0.445065    11.00000   -1.20000
AFIX   0
C3B   1    0.471006    0.534348    0.566866    11.00000    0.10101    0.08490 =
         0.09936   -0.00615    0.04505   -0.00976
AFIX  23
H3BA  2    0.460158    0.515634    0.538348    11.00000   -1.20000
H3BB  2    0.472009    0.521848    0.600493    11.00000   -1.20000
AFIX   0
PART 2
C3C   1    0.879665    0.729271    0.476894   -21.00000    0.19180
PART 0
PART 1
C3CC  1    0.798672    0.735214    0.396263    21.00000    0.18843
PART 0
C4A   1    0.718374    0.622512    0.450342    11.00000    0.10029    0.20767 =
         0.11138    0.02638    0.04741   -0.01783
AFIX  43
H4A   2    0.771344    0.635251    0.454725    11.00000   -1.20000
AFIX   0
C4B   1    0.642404    0.645698    0.586158    11.00000    0.08326    0.13180 =
         0.07702    0.01481    0.01873   -0.01889
C4C   1    0.791265    0.791373    0.453900    11.00000    0.23362
C5A   1    0.643948    0.642232    0.451347    11.00000    0.09916    0.14708 =
         0.11111    0.02293    0.04745   -0.02965
C5B   1    0.557142    0.699124    0.597571    11.00000    0.10463    0.09691 =
         0.08037    0.01371    0.01504   -0.01860
AFIX  23
H5BA  2    0.603789    0.707401    0.629098    11.00000   -1.20000
H5BB  2    0.561402    0.713411    0.566384    11.00000   -1.20000
AFIX   0
C5C   1    0.015108    0.601590    0.576258    11.00000    0.14257
C6A   1    0.641241    0.681150    0.457095    11.00000    0.09691    0.20095 =
         0.10139    0.03167    0.03541   -0.03855
C6B   1    0.324922    0.649767    0.656653    11.00000    0.08344    0.13995 =
         0.07630   -0.02887    0.01014   -0.00563
C6C   1    0.070110    0.586864    0.630130    11.00000    0.16027
C7A   1    0.569057    0.700109    0.461366    11.00000    0.12765    0.15716 =
         0.08843    0.02781    0.04048   -0.03528
AFIX  43
H7A   2    0.568887    0.725910    0.466675    11.00000   -1.20000
AFIX   0
C7B   1    0.341319    0.587359    0.685923    11.00000    0.09295    0.10705 =
         0.10321   -0.01717    0.02732   -0.01417
AFIX  23
H7BA  2    0.284714    0.580505    0.660848    11.00000   -1.20000
H7BB  2    0.331514    0.593652    0.720356    11.00000   -1.20000
AFIX   0
C7C   1   -0.059078    0.628714    0.584004    11.00000    0.24950
C8A   1    0.493795    0.677157    0.457029    11.00000    0.10298    0.15163 =
         0.06815    0.03014    0.02627   -0.02103
C8B   1    0.631655    0.536347    0.713289    11.00000    0.13214    0.11604 =
         0.07045    0.00664    0.03397    0.02081
C8C   1   -0.020327    0.575366    0.542624    11.00000    0.17657
C9A   1    0.564039    0.624204    0.444825    11.00000    0.09488    0.17104 =
         0.07355    0.02149    0.03011   -0.03572
C9B   1    0.585640    0.699136    0.742921    11.00000    0.12991    0.16609 =
         0.06897   -0.01184    0.01034   -0.01633
C9C   1    0.783168    0.495341    0.570600    11.00000    0.20617
C10A  1    0.285229    0.679548    0.490936    11.00000    0.08827    0.13673 =
         0.06821    0.00425    0.00370    0.00804
C10B  1    0.515613    0.558826    0.835587    11.00000    0.10102    0.15235 =
         0.10474   -0.04173    0.05126   -0.04468
C10C  1    0.803146    0.472319    0.620484    11.00000    0.21125
C11A  1    0.244708    0.713558    0.483563    11.00000    0.12375    0.14035 =
         0.06729    0.01675   -0.00571    0.02470
AFIX  43
H11A  2    0.268756    0.733873    0.470141    11.00000   -1.20000
AFIX   0
C11B  1    0.657651    0.536195    0.847418    11.00000    0.12488    0.10772 =
         0.09293   -0.00824    0.03719   -0.04344
AFIX  23
H11C  2    0.643406    0.516893    0.819690    11.00000   -1.20000
H11D  2    0.656746    0.524787    0.881445    11.00000   -1.20000
AFIX   0
C11C  1    0.884071    0.482382    0.664114    11.00000    0.23051
C12A  1    0.166787    0.716764    0.496721    11.00000    0.11803    0.18172 =
         0.08587    0.00637   -0.00190    0.05619
AFIX  43
H12A  2    0.138731    0.739973    0.492471    11.00000   -1.20000
AFIX   0
C12B  1    0.847729    0.640271    0.864532    11.00000    0.09041    0.13388 =
         0.09057    0.00607    0.02323   -0.03066
C12C  1    0.886359    0.472235    0.720227    11.00000    0.31161
C13A  1    0.127371    0.686585    0.516334    11.00000    0.09134    0.19696 =
         0.08187    0.01016    0.01359    0.03715
AFIX  43
H13A  2    0.073641    0.689360    0.523869    11.00000   -1.20000
AFIX   0
C13B  1    0.770705    0.698520    0.872745    11.00000    0.12470    0.11031 =
         0.10100   -0.01819    0.02172   -0.03992
AFIX  23
H13C  2    0.777848    0.713221    0.842618    11.00000   -1.20000
H13D  2    0.817534    0.705257    0.905122    11.00000   -1.20000
AFIX   0
C13C  1    0.792053    0.431340    0.612542    11.00000    0.25530
C14A  1    0.171023    0.653219    0.523817    11.00000    0.07163    0.15934 =
         0.07445   -0.00898    0.00741    0.01046
C14B  1    0.531483    0.655681    0.933141    11.00000    0.12776    0.14788 =
         0.09253   -0.04486    0.04372   -0.03673
C14C  1    0.865189    0.417903    0.592384    11.00000    0.29438
C15A  1    0.138986    0.621804    0.544550    11.00000    0.06624    0.17047 =
         0.08924   -0.00963    0.01994   -0.01507
C15B  1    0.578803    0.564843    0.968216    11.00000    0.17705    0.11047 =
         0.09113   -0.02682    0.06284   -0.05239
C15C  1    0.340724    0.806651    0.568531    11.00000    0.20700
C16A  1    0.184666    0.589246    0.551936    11.00000    0.07409    0.15892 =
         0.08947   -0.01556    0.03013   -0.02136
AFIX  43
H16A  2    0.162725    0.567532    0.563334    11.00000   -1.20000
AFIX   0
C16C  1    0.282502    0.839921    0.560790    11.00000    0.20523
C17A  1    0.265088    0.589896    0.541744    11.00000    0.07350    0.11842 =
         0.07364   -0.01919    0.01874   -0.02505
C17C  1    0.253038    0.849614    0.607793    11.00000    0.22986
C18A  1    0.250446    0.648798    0.512009    11.00000    0.07769    0.13145 =
         0.06479   -0.00650    0.01291    0.00337
C18C  1    0.195163    0.882436    0.607888    11.00000    0.27150
C19A  1    0.557278    0.552777    0.572804    11.00000    0.08196    0.10907 =
         0.07504   -0.00017    0.03349   -0.00018
C20A  1    0.629742    0.531126    0.575204    11.00000    0.13886    0.11656 =
         0.07540    0.00458    0.03608    0.01896
AFIX  43
H20A  2    0.626766    0.505069    0.574769    11.00000   -1.20000
AFIX   0
C21A  1    0.707049    0.549724    0.578283    11.00000    0.07962    0.15403 =
         0.10581    0.00810    0.02305    0.02753
C22A  1    0.711685    0.585644    0.582717    11.00000    0.07935    0.14968 =
         0.09632    0.00559    0.02487   -0.00727
AFIX  43
H22A  2    0.765025    0.598023    0.586812    11.00000   -1.20000
AFIX   0
C22C  1    0.424104    0.427300    0.715521    11.00000    0.15879
C23A  1    0.637136    0.605224    0.581312    11.00000    0.07589    0.11472 =
         0.07248    0.00799    0.03049   -0.00653
C23C  1    0.358430    0.394521    0.711671    11.00000    0.13886
C24C  1    0.343104    0.313056    0.720250    11.00000    0.31695
C25C  1    0.503483    0.346178    0.696904    11.00000    0.21218
AFIX  66
C26A  1    0.355764    0.744333    0.605514    11.00000    0.15859    0.09907 =
         0.10234    0.00897    0.01488    0.00241
C27A  1    0.318199    0.715834    0.626172    11.00000    0.08072    0.17571 =
         0.08652   -0.02790    0.01041    0.03724
AFIX  43
H27A  2    0.264262    0.719478    0.633125    11.00000   -1.20000
AFIX  65
C28A  1    0.359552    0.682004    0.636656    11.00000    0.07619    0.12341 =
         0.08366   -0.01354    0.01415    0.00107
N8B   3    0.438470    0.676672    0.626482    11.00000    0.08811    0.11141 =
         0.06602   -0.01334    0.00249   -0.00230
C24A  1    0.476035    0.705170    0.605824    11.00000    0.11937    0.08505 =
         0.07776    0.00403    0.00459   -0.02291
C25A  1    0.434684    0.739001    0.595340    11.00000    0.12057    0.11116 =
         0.11115    0.02970    0.00422    0.00835
AFIX  43
H25A  2    0.460358    0.758478    0.581221    11.00000   -1.20000
AFIX   0
C26C  1    0.477375    0.344020    0.794540    11.00000    0.26903
C27C  1    0.861703    0.745063    0.713670    11.00000    0.28330
C28C  1    0.811865    0.759635    0.659581    11.00000    0.24079
C29C  1    0.802923    0.800930    0.657012    11.00000    0.30009
C30C  1    0.794322    0.734089    0.612330    11.00000    0.22349
AFIX  66
C31A  1    0.419366    0.490967    0.706805    11.00000    0.17112    0.12300 =
         0.10883   -0.01032    0.02246   -0.06794
C32A  1    0.507068    0.495250    0.712236    11.00000    0.15679    0.11965 =
         0.09337    0.00512    0.02121    0.00328
AFIX  43
H32A  2    0.544189    0.474448    0.718624    11.00000   -1.20000
AFIX  65
C33A  1    0.540456    0.529967    0.708319    11.00000    0.10857    0.12741 =
         0.07266   -0.01506    0.02554   -0.02713
N10B  3    0.486143    0.560403    0.698972    11.00000    0.10819    0.09806 =
         0.07883   -0.00059    0.02868   -0.01616
C29A  1    0.398441    0.556121    0.693542    11.00000    0.12740    0.13990 =
         0.07951   -0.01210    0.03377   -0.07040
C30A  1    0.365052    0.521404    0.697458    11.00000    0.14207    0.11316 =
         0.10893    0.00032    0.03214   -0.03574
AFIX  43
H30A  2    0.305112    0.518477    0.693747    11.00000   -1.20000
AFIX   0
C31C  1    0.111478    0.632423    0.830832    11.00000    0.31476
C32C  1    0.183746    0.568993    0.863466    11.00000    0.29344
C33C  1    0.958725    0.481232    0.891386    11.00000    0.20729
AFIX 116
C34A  1    0.739494    0.589213    0.720978    11.00000    0.07869    0.18939 =
         0.07876    0.00137    0.02826   -0.00678
C35A  1    0.812757    0.570811    0.716986    11.00000    0.08549    0.25293 =
         0.09088   -0.01013    0.01876    0.03460
AFIX  43
H35A  2    0.812509    0.544786    0.714453    11.00000   -1.20000
AFIX 115
C36A  1    0.886382    0.590488    0.716699    11.00000    0.08119    0.29397 =
         0.11828   -0.00489    0.04059    0.01919
AFIX  43
H36A  2    0.936454    0.577911    0.713970    11.00000   -1.20000
AFIX 115
C37A  1    0.886745    0.628567    0.720405    11.00000    0.13206    0.35472 =
         0.12198   -0.03244    0.07375   -0.08476
AFIX  43
H37A  2    0.937064    0.642014    0.720209    11.00000   -1.20000
AFIX 115
C38A  1    0.813482    0.646969    0.724397    11.00000    0.11334    0.33230 =
         0.08736    0.00914    0.03870   -0.10225
C42A  1    0.739857    0.627293    0.724684    11.00000    0.12130    0.17203 =
         0.06730    0.01273    0.01258   -0.06146
N12B  3    0.666592    0.645694    0.728676    11.00000    0.08282    0.14594 =
         0.07441    0.01829    0.00518   -0.03150
C41A  1    0.666953    0.683773    0.732382    11.00000    0.17108    0.14613 =
         0.06552    0.00679    0.00840   -0.09049
C40A  1    0.740577    0.703450    0.732095    11.00000    0.25689    0.17492 =
         0.10745   -0.00073    0.02616   -0.13148
AFIX  43
H40A  2    0.740823    0.729475    0.734628    11.00000   -1.20000
AFIX 115
C39A  1    0.813841    0.685049    0.728103    11.00000    0.14947    0.21612 =
         0.16593    0.01129    0.08096   -0.07990
AFIX   0
C41C  1    0.555102    0.806500    0.845739    11.00000    0.14255
C42C  1    0.483809    0.836410    0.834330    11.00000    0.14521
AFIX 116
C43A  1    0.462715    0.681921    0.773873    11.00000    0.09172    0.15419 =
         0.08741   -0.04878    0.00195    0.00328
C44A  1    0.412832    0.713692    0.765219    11.00000    0.12731    0.16887 =
         0.10852   -0.05197   -0.01552    0.01769
AFIX  43
H44A  2    0.431364    0.734686    0.750055    11.00000   -1.20000
AFIX 115
C45A  1    0.335835    0.714746    0.778753    11.00000    0.12644    0.18941 =
         0.12154   -0.06753   -0.00759    0.04519
AFIX  43
H45A  2    0.301743    0.736460    0.772839    11.00000   -1.20000
AFIX 115
C46A  1    0.308721    0.684029    0.800941    11.00000    0.14355    0.21278 =
         0.19822   -0.06491    0.04306    0.02888
AFIX  43
H46A  2    0.256096    0.684750    0.810191    11.00000   -1.20000
AFIX 115
C47A  1    0.358603    0.652258    0.809595    11.00000    0.09053    0.18633 =
         0.12959   -0.06878    0.02436   -0.00162
C51A  1    0.435600    0.651204    0.796061    11.00000    0.08872    0.15834 =
         0.11108   -0.05972    0.01353   -0.01170
N14B  3    0.485485    0.619434    0.804714    11.00000    0.08246    0.14624 =
         0.09085   -0.04478    0.01582   -0.01748
C50A  1    0.458372    0.588717    0.826902    11.00000    0.11076    0.17351 =
         0.10575   -0.04728    0.03545   -0.06152
C49A  1    0.381375    0.589770    0.840436    11.00000    0.09269    0.21951 =
         0.14589   -0.06325    0.05581   -0.05507
AFIX  43
H49A  2    0.362845    0.568776    0.855601    11.00000   -1.20000
AFIX 115
C48A  1    0.331491    0.621540    0.831783    11.00000    0.07765    0.23029 =
         0.19293   -0.05324    0.03992   -0.02955
AFIX   0
C43C  1    0.401387    0.825964    0.793187    11.00000    0.22922
C44C  1    0.408764    0.816241    0.739109    11.00000    0.23210
C45C  1    0.474508    0.851834    0.886241    11.00000    0.22444
C46C  1    0.404712    0.880970    0.874627    11.00000    0.25790
C47C  1    0.342816    0.568541    1.010476    11.00000    0.14817
C48C  1    0.318339    0.604616    1.009671    11.00000    0.17719
C49C  1    0.384634    0.628194    1.051691    11.00000    0.19003
C50C  1    0.223926    0.604936    1.016957    11.00000    0.23329
AFIX  66
C54A  1    0.894968    0.540258    0.863365    11.00000    0.12273    0.15475 =
         0.20696    0.04866    0.05296    0.04608
C55A  1    0.907815    0.578029    0.864622    11.00000    0.10132    0.13914 =
         0.15449    0.03224    0.04090    0.00367
AFIX  43
H55A  2    0.964041    0.587684    0.868705    11.00000   -1.20000
AFIX  65
C56A  1    0.838395    0.601673    0.859904    11.00000    0.08846    0.13303 =
         0.09673    0.01245    0.02649   -0.01591
N16B  3    0.756128    0.587547    0.853929    11.00000    0.08505    0.11265 =
         0.08138   -0.00550    0.02650   -0.01761
C52A  1    0.743280    0.549776    0.852673    11.00000    0.13152    0.11502 =
         0.08220    0.01010    0.02897   -0.01175
C53A  1    0.812699    0.526131    0.857390    11.00000    0.10448    0.13358 =
         0.16732    0.03634    0.02945   -0.00668
AFIX  43
H53A  2    0.803917    0.500316    0.856531    11.00000   -1.20000
AFIX   0
C57A  1    0.685035    0.706154    0.880677    11.00000    0.14954    0.10018 =
         0.07092   -0.02301    0.01980   -0.04263
C58A  1    0.645550    0.740403    0.867883    11.00000    0.12814    0.11608 =
         0.08437   -0.02414    0.01587   -0.03217
AFIX  43
H58A  2    0.672783    0.759113    0.853315    11.00000   -1.20000
AFIX   0
C59A  1    0.566011    0.746842    0.876678    11.00000    0.13266    0.10452 =
         0.08440   -0.03652    0.00635   -0.00488
C60A  1    0.528257    0.719338    0.898691    11.00000    0.14188    0.13876 =
         0.08543   -0.04203    0.01745   -0.03263
AFIX  43
H60A  2    0.474501    0.722983    0.905877    11.00000   -1.20000
AFIX   0
C61A  1    0.572448    0.686110    0.909845    11.00000    0.12368    0.10080 =
         0.07816   -0.02941    0.02969   -0.02392
C62A  1    0.536198    0.531948    0.985633    11.00000    0.15038    0.13585 =
         0.10394   -0.03207    0.08499   -0.05144
C63A  1    0.454822    0.533988    0.997704    11.00000    0.15395    0.13294 =
         0.09737   -0.02209    0.06117   -0.03592
C64A  1    0.577103    0.498850    0.987933    11.00000    0.14285    0.15952 =
         0.09802   -0.03210    0.07355   -0.02931
AFIX  43
H64A  2    0.630235    0.498141    0.979277    11.00000   -1.20000
AFIX   0

PART 2
O6M   4    0.520448    0.465238    0.849524   -31.00000    0.10241
PART 0
PART 1
O1M   4    0.340507    0.490017    0.825409    31.00000    0.18187
PART 0
PART 2
C6M   1    0.445934    0.446932    0.859258   -31.00000    0.09705
PART 0
PART 1
C1M   1    0.325649    0.477060    0.878983    31.00000    0.18973

PART 0
O3M   4    0.686591    0.444772    0.855533    11.00000    0.26191
C3M   1    0.681172    0.428981    0.806410    11.00000    0.21071

O4M   4    0.531706    0.713733    1.044464    11.00000    0.20783
O5M   4    0.972649    0.739125    0.843952    11.00000    0.35737
C5M   1    1.011776    0.715398    0.896020    11.00000    0.20853
O8M   4    0.112459    0.701655    0.646070    11.00000    0.21220
C8M   1    0.089882    0.704568    0.701332    11.00000    0.23956
O9M   4    0.749883    0.795510    0.799229    11.00000    0.27752
C9M   1    0.799526    0.823393    0.833050    11.00000    0.25178
O10M  4    0.140906    0.491197    0.554022    11.00000    0.33001
C10M  1    0.164604    0.486650    0.603636    11.00000    0.28869
PART 1
C19C  1    0.317822    0.875567    0.546347    41.00000    0.14512
C20C  1    0.335179    0.867687    0.492982    41.00000    0.13240
O7M   4    0.591959    0.795715    0.529614    41.00000    0.11934
C7M   1    0.521156    0.810088    0.486241    41.00000    0.16657
PART 0
PART 2
O2W   4    0.429079    0.830822    0.512972   -41.00000    0.14480

PART 0
C34C  1    1.048794    0.464762    0.908838    11.00000    0.27389
C35C  1    1.139193    0.479736    0.943076    11.00000    0.35214
C36C  1    1.152503    0.480367    0.992313    11.00000    0.35142
HKLF 4


REM  shelxt_a.res in P2(1)/n
REM wR2 = 0.6246, GooF = S = 2.712, Restrained GooF = 2.708 for all data
REM R1 = 0.2411 for 15000 Fo > 4sig(Fo) and 0.2658 for all 22382 data
REM 1247 parameters refined using 113 restraints

END

WGHT      0.2000      0.0000

REM Highest difference peak  1.321,  deepest hole -0.822,  1-sigma level  0.139
Q1    1   0.2491  0.3711  0.7065  11.00000  0.05    1.32
Q2    1   0.4151  0.5838  0.3802  11.00000  0.05    1.20
Q3    1   0.2482  0.6456  0.8219  11.00000  0.05    1.13
Q4    1   0.8657  0.7216  0.6093  11.00000  0.05    1.01
Q5    1   0.1277  0.4979  0.7302  11.00000  0.05    0.91
Q6    1   0.4139  0.2939  0.8481  11.00000  0.05    0.90
Q7    1   0.6160  0.8012  0.7116  11.00000  0.05    0.88
Q8    1   0.9501  0.5115  0.8337  11.00000  0.05    0.87
Q9    1   0.7415  0.4381  0.7662  11.00000  0.05    0.79
Q10   1  -0.0053  0.5547  0.5317  11.00000  0.05    0.77
Q11   1   0.4430  0.4473  0.6968  11.00000  0.05    0.77
Q12   1   0.2701  0.7637  0.6192  11.00000  0.05    0.74
Q13   1   0.5919  0.8138  0.6753  11.00000  0.05    0.74
Q14   1   0.3458  0.9257  0.7425  11.00000  0.05    0.74
Q15   1   0.1655  0.8142  0.5734  11.00000  0.05    0.74
Q16   1   0.0644  0.6048  0.6312  11.00000  0.05    0.70
Q17   1   0.7012  0.7524  0.4800  11.00000  0.05    0.69
Q18   1   0.3796  0.4615  0.8777  11.00000  0.05    0.65
Q19   1   0.5099  0.7900  0.5125  11.00000  0.05    0.64
Q20   1   1.0312  0.7271  0.8284  11.00000  0.05    0.62
;
_shelx_res_checksum              40797
####################################################################### 
# 
# This file contains crystal structure data downloaded from the 
# Cambridge Structural Database (CSD) hosted by the Cambridge 
# Crystallographic Data Centre (CCDC).
# 
# Full information about CCDC data access policies and citation 
# guidelines are available at http://www.ccdc.cam.ac.uk/access/V1 
# 
# Audit and citation data items may have been added by the CCDC. 
# Please retain this information to preserve the provenance of 
# this file and to allow appropriate attribution of the data. 
# 
#######################################################################

data_7b
_database_code_depnum_ccdc_archive 'CCDC 1901970'
loop_
_audit_author_name
_audit_author_address
'Barbara Wicher'
;Poznan Univeristy of Medical Sciences
Poland
;
_audit_update_record             
;
2019-03-08 deposited with the CCDC.	2019-06-10 downloaded from the CCDC.
;

_audit_creation_method           SHELXL-2018/3
_shelx_SHELXL_version_number     2018/3
_chemical_name_systematic        ?
_chemical_name_common            ?
_chemical_melting_point          ?
_chemical_formula_moiety         '2(C234 H242 N40 O44), C H Cl3, 5(O)'
_chemical_formula_sum            'C469 H485 Cl3 N80 O93'
_chemical_formula_weight         8836.69

loop_
_atom_type_symbol
_atom_type_description
_atom_type_scat_dispersion_real
_atom_type_scat_dispersion_imag
_atom_type_scat_source
C C 0.0181 0.0091 'International Tables Vol C Tables 4.2.6.8 and 6.1.1.4'
H H 0.0000 0.0000 'International Tables Vol C Tables 4.2.6.8 and 6.1.1.4'
N N 0.0311 0.0180 'International Tables Vol C Tables 4.2.6.8 and 6.1.1.4'
O O 0.0492 0.0322 'International Tables Vol C Tables 4.2.6.8 and 6.1.1.4'
Cl Cl 0.3639 0.7018 'International Tables Vol C Tables 4.2.6.8 and 6.1.1.4'

_space_group_crystal_system      triclinic
_space_group_IT_number           2
_space_group_name_H-M_alt        'P -1'
_space_group_name_Hall           '-P 1'

_shelx_space_group_comment       
;
The symmetry employed for this shelxl refinement is uniquely defined
by the following loop, which should always be used as a source of
symmetry information in preference to the above space-group names.
They are only intended as comments.
;

loop_
_space_group_symop_operation_xyz
'x, y, z'
'-x, -y, -z'

_cell_length_a                   21.4823(11)
_cell_length_b                   26.9299(9)
_cell_length_c                   48.1304(14)
_cell_angle_alpha                84.990(3)
_cell_angle_beta                 82.990(3)
_cell_angle_gamma                74.494(4)
_cell_volume                     26586.5(19)
_cell_formula_units_Z            2
_cell_measurement_temperature    100(2)
_cell_measurement_reflns_used    19674
_cell_measurement_theta_min      1.894
_cell_measurement_theta_max      44.525

_exptl_crystal_description       needle
_exptl_crystal_colour            yellow
_exptl_crystal_density_meas      ?
_exptl_crystal_density_method    ?
_exptl_crystal_density_diffrn    1.104
_exptl_crystal_F_000             9308
_exptl_transmission_factor_min   ?
_exptl_transmission_factor_max   ?
_exptl_crystal_size_max          0.100
_exptl_crystal_size_mid          0.050
_exptl_crystal_size_min          0.020
_exptl_absorpt_coefficient_mu    0.777
_shelx_estimated_absorpt_T_min   0.926
_shelx_estimated_absorpt_T_max   0.985
_exptl_absorpt_correction_type   multi-scan
_exptl_absorpt_correction_T_min  0.488
_exptl_absorpt_correction_T_max  1.000
_exptl_absorpt_process_details   
;
CrysAlisPro 1.171.38.43 (Rigaku Oxford Diffraction, 2015)
Empirical absorption correction using spherical harmonics,
 implemented in SCALE3 ABSPACK scaling algorithm.
;
_exptl_absorpt_special_details   ?
_diffrn_ambient_temperature      100(2)
_diffrn_radiation_wavelength     1.54184
_diffrn_radiation_type           CuK\a
_diffrn_source                   'fine-focus sealed X-ray tube'
_diffrn_measurement_device_type  'Microfocus rotating Cu anode Rigaku FRX 3kW'
_diffrn_measurement_method       \w-scans
_diffrn_detector_area_resol_mean 5.8140
_diffrn_reflns_number            125607
_diffrn_reflns_av_unetI/netI     0.0515
_diffrn_reflns_av_R_equivalents  0.0589
_diffrn_reflns_limit_h_min       -19
_diffrn_reflns_limit_h_max       19
_diffrn_reflns_limit_k_min       -24
_diffrn_reflns_limit_k_max       24
_diffrn_reflns_limit_l_min       -43
_diffrn_reflns_limit_l_max       43
_diffrn_reflns_theta_min         1.705
_diffrn_reflns_theta_max         44.494
_diffrn_reflns_theta_full        44.494
_diffrn_measured_fraction_theta_max 0.985
_diffrn_measured_fraction_theta_full 0.985
_diffrn_reflns_Laue_measured_fraction_max 0.985
_diffrn_reflns_Laue_measured_fraction_full 0.985
_diffrn_reflns_point_group_measured_fraction_max 0.985
_diffrn_reflns_point_group_measured_fraction_full 0.985
_reflns_number_total             41234
_reflns_number_gt                19491
_reflns_threshold_expression     'I > 2\s(I)'
_reflns_Friedel_coverage         0.000
_reflns_Friedel_fraction_max     .
_reflns_Friedel_fraction_full    .

_reflns_special_details          
;
 Reflections were merged by SHELXL according to the crystal
 class for the calculation of statistics and refinement.
 
 _reflns_Friedel_fraction is defined as the number of unique
 Friedel pairs measured divided by the number that would be
 possible theoretically, ignoring centric projections and
 systematic absences.
;

_computing_data_collection       'CrysAlis Pro (Agilent Technologies, 2015)'
_computing_cell_refinement       'CrysAlis Pro (Agilent Technologies, 2015)'
_computing_data_reduction        'CrysAlis Pro (Agilent Technologies, 2015)'
_computing_structure_solution    'SHELXT 2014/5 (Sheldrick, 2014)'
_computing_structure_refinement  'SHELXL-2018/3 (Sheldrick, 2018)'
_computing_molecular_graphics    ?
_computing_publication_material  'SHELXL-2018/3 (Sheldrick, 2018)'
_refine_special_details          ?
_refine_ls_structure_factor_coef Fsqd
_refine_ls_matrix_type           full
_refine_ls_weighting_scheme      calc
_refine_ls_weighting_details     
'w=1/[\s^2^(Fo^2^)+(0.2000P)^2^] where P=(Fo^2^+2Fc^2^)/3'
_atom_sites_solution_primary     ?
_atom_sites_solution_secondary   ?
_atom_sites_solution_hydrogens   .
_refine_ls_hydrogen_treatment    undef
_refine_ls_extinction_method     'SHELXL-2018/3 (Sheldrick 2018)'
_refine_ls_extinction_coef       0.00012(4)
_refine_ls_extinction_expression Fc^*^=kFc[1+0.001xFc^2^\l^3^/sin(2\q)]^-1/4^
_refine_ls_number_reflns         41234
_refine_ls_number_parameters     3593
_refine_ls_number_restraints     3876
_refine_ls_R_factor_all          0.3716
_refine_ls_R_factor_gt           0.3030
_refine_ls_wR_factor_ref         0.6841
_refine_ls_wR_factor_gt          0.6461
_refine_ls_goodness_of_fit_ref   2.589
_refine_ls_restrained_S_all      2.722
_refine_ls_shift/su_max          0.026
_refine_ls_shift/su_mean         0.003

loop_
_atom_site_label
_atom_site_type_symbol
_atom_site_fract_x
_atom_site_fract_y
_atom_site_fract_z
_atom_site_U_iso_or_equiv
_atom_site_adp_type
_atom_site_occupancy
_atom_site_site_symmetry_order
_atom_site_calc_flag
_atom_site_refinement_flags_posn
_atom_site_refinement_flags_adp
_atom_site_refinement_flags_occupancy
_atom_site_disorder_assembly
_atom_site_disorder_group
O1C O 0.2055(10) 0.0122(6) 0.4734(4) 0.168(6) Uani 1 1 d D U . . .
O2C O 0.1433(9) -0.0037(7) 0.4467(5) 0.180(7) Uani 1 1 d D U . . .
O2D O 0.2263(8) 0.1212(5) 0.3015(3) 0.147(5) Uani 1 1 d . U . . .
O3C O -0.0849(9) 0.1094(6) 0.4020(4) 0.162(7) Uani 1 1 d . U . . .
O3D O 0.1588(12) 0.1334(9) 0.5537(5) 0.227(8) Uiso 1 1 d D U . . .
O4C O 0.2998(11) 0.1134(6) 0.3979(4) 0.157(6) Uani 1 1 d . U . . .
O5C O -0.0418(11) 0.1955(6) 0.5014(4) 0.180(8) Uani 1 1 d . U . . .
O5D O 0.4176(7) 0.2239(6) 0.4183(3) 0.158(6) Uani 1 1 d . U . . .
O6C O 0.1279(9) 0.2430(5) 0.3414(5) 0.161(6) Uani 1 1 d . U . . .
O7C O 0.2489(10) 0.2525(6) 0.5021(3) 0.162(7) Uani 1 1 d . U . . .
O7D O 0.1274(8) 0.3760(5) 0.3164(3) 0.149(6) Uani 1 1 d . U . . .
O8C O -0.1225(11) 0.3571(6) 0.4482(4) 0.161(7) Uani 1 1 d . U . . .
O8D O 0.2322(10) 0.3493(7) 0.5570(4) 0.179(6) Uani 1 1 d D U . A 1
O9C O 0.2497(10) 0.3744(5) 0.4014(3) 0.144(6) Uani 1 1 d . U . . .
O10C O -0.0082(7) 0.4296(4) 0.5477(3) 0.119(4) Uani 1 1 d . U . A 1
O11C O -0.0439(7) 0.4952(5) 0.3780(4) 0.128(5) Uani 1 1 d . U . . .
O12C O 0.1455(7) 0.5023(5) 0.4145(3) 0.124(5) Uani 1 1 d . U . . .
O13C O 0.3226(7) 0.4793(5) 0.2734(3) 0.128(5) Uani 1 1 d . U . . .
O13D O 0.2832(11) 0.3446(11) 0.1511(5) 0.294(11) Uiso 1 1 d D U . B 2
O14C O 0.5202(10) 0.4412(9) 0.3103(4) 0.236(9) Uani 1 1 d D U . . .
O14D O 0.3796(7) 0.3482(5) 0.3913(3) 0.135(5) Uani 1 1 d . U . . .
O15C O 0.5050(13) 0.3706(9) 0.1514(3) 0.45(2) Uani 1 1 d D U . B 2
O16C O 0.2601(10) 0.3638(6) 0.3057(3) 0.148(6) Uani 1 1 d . U . . .
O16D O 0.1680(9) 0.2497(8) 0.2824(5) 0.242(10) Uani 1 1 d D U . . .
O17C O 0.6588(9) 0.2873(6) 0.2722(4) 0.177(5) Uani 1 1 d . U . . .
O18C O 0.3521(13) 0.2354(7) 0.2002(4) 0.226(10) Uani 1 1 d D U . . .
O18D O 0.5241(10) 0.1001(8) 0.1520(4) 0.228(8) Uiso 1 1 d D U . . .
O19C O 0.4513(8) 0.1981(6) 0.3634(4) 0.147(6) Uani 1 1 d . U . . .
O19D O 0.4261(8) 0.0825(6) 0.4002(3) 0.159(6) Uani 1 1 d . U . . .
O20C O 0.6843(11) 0.1351(6) 0.2116(4) 0.201(7) Uani 1 1 d D U . . .
O21C O 0.3523(10) 0.0990(6) 0.3039(3) 0.149(6) Uani 1 1 d . U . . .
O22C O 0.7504(11) 0.0205(6) 0.3108(4) 0.176(7) Uani 1 1 d . U . . .
N1C N 0.1439(12) 0.0168(8) 0.4705(5) 0.153(8) Uani 1 1 d D U . . .
N2C N 0.0305(8) 0.0672(4) 0.4514(2) 0.152(7) Uani 1 1 d G U . . .
C8A C -0.0306(9) 0.0893(5) 0.4425(3) 0.159(9) Uani 1 1 d G U . . .
C7A C -0.0850(7) 0.1005(4) 0.4621(4) 0.146(8) Uani 1 1 d G U . . .
C6A C -0.0783(6) 0.0896(4) 0.4905(3) 0.135(8) Uani 1 1 d DG U . . .
C5A C -0.0172(6) 0.0674(3) 0.4994(2) 0.135(8) Uani 1 1 d G U . . .
C9A C 0.0371(6) 0.0563(3) 0.4798(3) 0.141(8) Uani 1 1 d G U . . .
C1A C 0.0982(6) 0.0341(4) 0.4887(4) 0.144(8) Uani 1 1 d G U . . .
C2A C 0.1049(8) 0.0232(5) 0.5171(4) 0.136(8) Uani 1 1 d G U . . .
C3A C 0.0505(10) 0.0343(5) 0.5367(3) 0.156(9) Uani 1 1 d G U . . .
C4A C -0.0106(9) 0.0565(5) 0.5278(2) 0.150(8) Uani 1 1 d G U . . .
N3C N 0.0239(12) 0.1044(6) 0.3992(5) 0.143(7) Uani 1 1 d . U . . .
N5C N 0.2055(10) 0.1192(6) 0.4290(5) 0.135(6) Uani 1 1 d . U . . .
N7C N 0.0050(12) 0.2029(7) 0.4559(6) 0.159(7) Uani 1 1 d . U . . .
N9C N 0.1446(12) 0.2416(6) 0.3878(5) 0.135(6) Uani 1 1 d . U . . .
N11C N 0.1508(12) 0.2735(6) 0.4838(4) 0.127(6) Uani 1 1 d . U . . .
N13C N -0.0171(10) 0.3519(6) 0.4293(4) 0.132(6) Uani 1 1 d . U . . .
N14C N 0.0887(7) 0.3684(4) 0.4038(2) 0.128(6) Uani 1 1 d G U . . .
C54A C 0.1492(7) 0.3719(4) 0.3911(3) 0.120(7) Uani 1 1 d G U . . .
C53A C 0.1605(7) 0.3762(4) 0.3621(4) 0.130(7) Uani 1 1 d G U . . .
C52A C 0.1113(8) 0.3770(4) 0.3457(3) 0.149(8) Uani 1 1 d G U . . .
C51A C 0.0508(7) 0.3735(3) 0.3583(2) 0.143(8) Uani 1 1 d G U . . .
C55A C 0.0395(6) 0.3692(3) 0.3874(2) 0.119(7) Uani 1 1 d G U . . .
C47A C -0.0210(7) 0.3657(4) 0.4000(3) 0.140(8) Uani 1 1 d G U . . .
C48A C -0.0703(6) 0.3665(5) 0.3836(4) 0.160(9) Uani 1 1 d G U . . .
C49A C -0.0590(8) 0.3708(5) 0.3545(4) 0.157(9) Uani 1 1 d G U . . .
C50A C 0.0015(8) 0.3743(5) 0.3419(3) 0.158(9) Uani 1 1 d G U . . .
N15C N 0.1700(9) 0.3859(6) 0.4376(4) 0.116(5) Uani 1 1 d . U . . .
N17C N -0.0149(10) 0.4430(6) 0.4994(4) 0.110(5) Uani 1 1 d . U . A 1
N19C N 0.0274(11) 0.4975(6) 0.4078(4) 0.112(5) Uani 1 1 d . U . . .
N20C N 0.0714(12) 0.5025(6) 0.3852(3) 0.118(5) Uani 1 1 d . U . . .
N21C N 0.3969(10) 0.4580(7) 0.3054(4) 0.152(7) Uani 1 1 d D U . . .
N22C N 0.4419(8) 0.4464(6) 0.2803(5) 0.177(8) Uani 1 1 d D U . . .
N24C N 0.5166(9) 0.3903(9) 0.1972(4) 0.276(14) Uani 1 1 d D U . B 2
N26C N 0.3370(10) 0.3617(6) 0.2702(4) 0.159(7) Uani 1 1 d D U . . .
N27C N 0.4305(8) 0.3306(4) 0.3058(2) 0.138(6) Uani 1 1 d G U . . .
C54B C 0.3656(7) 0.3441(5) 0.3165(3) 0.129(7) Uani 1 1 d G U . . .
C53B C 0.3490(6) 0.3504(4) 0.3451(3) 0.119(6) Uani 1 1 d G U . . .
C52B C 0.3973(7) 0.3431(4) 0.3629(2) 0.121(7) Uani 1 1 d G U . . .
C51B C 0.4623(6) 0.3296(3) 0.3522(2) 0.122(7) Uani 1 1 d G U . . .
C55B C 0.4789(6) 0.3233(3) 0.3236(2) 0.130(7) Uani 1 1 d G U . . .
C47B C 0.5438(7) 0.3098(4) 0.3129(3) 0.146(8) Uani 1 1 d G U . . .
C48B C 0.5922(6) 0.3025(5) 0.3307(4) 0.198(12) Uani 1 1 d G U . . .
C49B C 0.5756(7) 0.3088(5) 0.3592(4) 0.178(10) Uani 1 1 d G U . . .
C50B C 0.5107(8) 0.3223(5) 0.3700(3) 0.158(9) Uani 1 1 d G U . . .
N28C N 0.5478(11) 0.2986(7) 0.2830(5) 0.177(5) Uani 1 1 d . U . . .
N30C N 0.4298(19) 0.2465(7) 0.2198(5) 0.204(11) Uani 1 1 d . U . . .
N32C N 0.4473(13) 0.2011(6) 0.3156(5) 0.144(7) Uani 1 1 d . U . . .
N33C N 0.5730(7) 0.1709(4) 0.3073(3) 0.151(7) Uani 1 1 d G U . . .
C31B C 0.5465(7) 0.1803(5) 0.3347(4) 0.147(8) Uani 1 1 d G U . . .
C30B C 0.5865(10) 0.1816(5) 0.3551(3) 0.163(9) Uani 1 1 d G U . . .
C29B C 0.6530(9) 0.1734(6) 0.3481(3) 0.168(9) Uani 1 1 d G U . . .
C28B C 0.6795(7) 0.1640(4) 0.3206(3) 0.175(10) Uani 1 1 d G U . . .
C32B C 0.6395(7) 0.1627(3) 0.3002(2) 0.155(9) Uani 1 1 d G U . . .
C24B C 0.6661(10) 0.1533(5) 0.2728(2) 0.149(9) Uani 1 1 d G U . . .
C25B C 0.7326(10) 0.1452(5) 0.2657(4) 0.164(10) Uani 1 1 d G U . . .
C26B C 0.7726(8) 0.1464(5) 0.2862(5) 0.172(9) Uani 1 1 d G U . . .
C27B C 0.7460(7) 0.1558(6) 0.3136(4) 0.210(11) Uani 1 1 d G U . . .
N34C N 0.6244(10) 0.1459(7) 0.2570(4) 0.153(7) Uani 1 1 d . U . . .
N35C N 0.5244(12) 0.1194(5) 0.2363(3) 0.145(7) Uani 1 1 d G U . . .
C23B C 0.5764(9) 0.1248(6) 0.2171(5) 0.147(8) Uani 1 1 d G U . . .
C22B C 0.5754(10) 0.1181(6) 0.1889(4) 0.176(11) Uani 1 1 d G U . . .
C21B C 0.5224(13) 0.1060(6) 0.1798(3) 0.211(12) Uani 1 1 d G U . . .
C20B C 0.4704(10) 0.1007(6) 0.1990(5) 0.173(10) Uani 1 1 d G U . . .
C19B C 0.4714(9) 0.1074(6) 0.2273(4) 0.160(9) Uani 1 1 d G U . . .
N36C N 0.4506(10) 0.0860(7) 0.2761(5) 0.146(6) Uani 1 1 d . U . . .
N38C N 0.6420(12) 0.0313(7) 0.3105(5) 0.147(7) Uani 1 1 d . U . . .
N40C N 0.5682(8) -0.0231(8) 0.2328(4) 0.286(13) Uiso 1 1 d D U . . .
C1B C 0.6234(7) -0.0103(5) 0.2155(4) 0.289(15) Uani 1 1 d DG U . . .
C2B C 0.6275(10) -0.0118(6) 0.1866(4) 0.263(15) Uani 1 1 d G U . . .
C3B C 0.6813(11) -0.0025(6) 0.1700(3) 0.227(14) Uani 1 1 d G U . . .
C4B C 0.7310(9) 0.0083(5) 0.1824(3) 0.210(12) Uani 1 1 d G U . . .
C5B C 0.7269(6) 0.0099(4) 0.2113(3) 0.201(11) Uani 1 1 d G U . . .
C9B C 0.6730(6) 0.0006(3) 0.2279(3) 0.210(12) Uani 1 1 d G U . . .
N39C N 0.6689(9) 0.0021(5) 0.2569(3) 0.187(9) Uani 1 1 d G U . . .
C8B C 0.7186(11) 0.0129(5) 0.2693(3) 0.168(10) Uani 1 1 d G U . . .
C7B C 0.7724(9) 0.0222(5) 0.2527(5) 0.175(10) Uani 1 1 d G U . . .
C6B C 0.7766(7) 0.0207(5) 0.2237(5) 0.184(10) Uani 1 1 d G U . . .
C1C C -0.030(2) 0.1012(9) 0.4114(7) 0.143(9) Uani 1 1 d . U . . .
C2C C 0.2401(18) 0.1157(8) 0.4021(7) 0.135(8) Uani 1 1 d . U . . .
C3C C 0.2376(12) 0.1218(8) 0.4528(5) 0.132(7) Uani 1 1 d . U . . .
C4C C 0.0040(17) 0.1904(9) 0.4830(8) 0.141(9) Uani 1 1 d . U . . .
C5C C 0.1099(16) 0.2399(9) 0.3677(8) 0.136(8) Uani 1 1 d . U . . .
C6C C 0.2175(15) 0.2404(8) 0.3798(5) 0.142(8) Uani 1 1 d . U . . .
C7C C 0.2156(17) 0.2589(8) 0.4813(6) 0.126(8) Uani 1 1 d . U . . .
C8C C -0.0649(18) 0.3456(9) 0.4502(7) 0.133(8) Uani 1 1 d . U . . .
C9C C 0.1903(15) 0.3790(8) 0.4113(6) 0.125(8) Uani 1 1 d . U . . .
C10A C 0.0390(6) 0.1130(4) 0.3689(3) 0.149(8) Uani 1 1 d G U . . .
C11A C 0.0002(6) 0.1166(5) 0.3473(5) 0.151(8) Uani 1 1 d G U . . .
C12A C 0.0259(8) 0.1217(5) 0.3196(4) 0.164(9) Uani 1 1 d G U . . .
C13A C 0.0903(9) 0.1232(5) 0.3135(3) 0.155(9) Uani 1 1 d G U . . .
C14A C 0.1291(7) 0.1195(3) 0.3350(2) 0.143(8) Uani 1 1 d G U . . .
C18A C 0.1035(6) 0.1144(3) 0.3628(2) 0.142(8) Uani 1 1 d G U . . .
N4C N 0.1423(8) 0.1107(4) 0.3843(2) 0.133(6) Uani 1 1 d G U . . .
C17A C 0.2067(7) 0.1122(4) 0.3782(4) 0.137(8) Uani 1 1 d G U . . .
C16A C 0.2324(6) 0.1173(4) 0.3505(4) 0.134(7) Uani 1 1 d G U . . .
C15A C 0.1936(7) 0.1209(4) 0.3289(3) 0.140(8) Uani 1 1 d G U . . .
C10B C 0.6202(6) 0.0408(4) 0.3381(3) 0.142(8) Uani 1 1 d G U . . .
C11B C 0.6577(6) 0.0343(5) 0.3604(4) 0.152(8) Uani 1 1 d G U . . .
C12B C 0.6277(8) 0.0416(6) 0.3875(4) 0.171(9) Uani 1 1 d G U . . .
C13B C 0.5604(9) 0.0553(5) 0.3924(3) 0.172(9) Uani 1 1 d G U . . .
C14B C 0.5229(6) 0.0617(4) 0.3701(2) 0.147(8) Uani 1 1 d G U . . .
C18B C 0.5529(6) 0.0545(3) 0.3429(2) 0.126(7) Uani 1 1 d G U . . .
N37C N 0.5154(8) 0.0609(4) 0.3206(2) 0.127(6) Uani 1 1 d G U . . .
C17B C 0.4481(7) 0.0746(4) 0.3255(3) 0.125(7) Uani 1 1 d G U . . .
C16B C 0.4181(6) 0.0819(5) 0.3526(4) 0.140(7) Uani 1 1 d G U . . .
C15B C 0.4556(6) 0.0755(5) 0.3749(3) 0.130(8) Uani 1 1 d G U . . .
C10C C 0.2121(12) 0.3982(8) 0.4563(5) 0.130(7) Uani 1 1 d . U . . .
C11C C 0.0157(13) 0.4278(8) 0.5214(6) 0.111(7) Uani 1 1 d . U . A 1
C12C C -0.0321(13) 0.4934(6) 0.4030(5) 0.097(6) Uani 1 1 d . U . . .
C13C C 0.1350(15) 0.5022(7) 0.3902(6) 0.118(7) Uani 1 1 d . U . . .
C14C C 0.3340(11) 0.4760(7) 0.2980(6) 0.120(7) Uani 1 1 d D U . . .
C15C C 0.5034(10) 0.4401(17) 0.2883(5) 0.236(9) Uani 1 1 d D U . . .
C16C C 0.4810(10) 0.3786(13) 0.1770(4) 0.306(16) Uani 1 1 d D U . B 2
C17C C 0.2952(13) 0.3808(9) 0.2494(4) 0.198(10) Uani 1 1 d D U . . .
C18C C 0.3240(17) 0.3562(9) 0.2982(5) 0.156(10) Uani 1 1 d D U . . .
C19C C 0.6040(18) 0.2873(10) 0.2671(8) 0.177(5) Uani 1 1 d . U . . .
C20C C 0.367(2) 0.2383(11) 0.2233(6) 0.184(12) Uani 1 1 d D U . . .
C21A C 0.1523(13) 0.1408(6) 0.5262(3) 0.165(9) Uani 1 1 d G U . . .
C20A C 0.2015(9) 0.1275(6) 0.5044(5) 0.158(8) Uani 1 1 d G U . . .
C19A C 0.1869(10) 0.1346(5) 0.4768(4) 0.145(8) Uani 1 1 d G U . . .
N6C N 0.1229(12) 0.1549(5) 0.4709(3) 0.156(7) Uani 1 1 d G U . . .
C23A C 0.0737(8) 0.1682(5) 0.4926(5) 0.157(8) Uani 1 1 d G U . . .
C22A C 0.0884(11) 0.1611(6) 0.5202(4) 0.144(8) Uani 1 1 d G U . . .
C21C C 0.3786(18) 0.2152(9) 0.3205(6) 0.165(9) Uani 1 1 d . U . . .
C22C C 0.4765(16) 0.1951(9) 0.3378(8) 0.141(8) Uani 1 1 d . U . . .
C23C C 0.6333(15) 0.1371(11) 0.2269(8) 0.201(7) Uani 1 1 d D U . . .
C24A C -0.0521(10) 0.2255(5) 0.4426(3) 0.176(9) Uani 1 1 d G U . . .
C25A C -0.1161(12) 0.2283(6) 0.4531(4) 0.204(11) Uani 1 1 d G U . . .
C26A C -0.1641(9) 0.2381(6) 0.4349(5) 0.203(12) Uani 1 1 d G U . . .
C27A C -0.1481(6) 0.2450(5) 0.4063(5) 0.201(11) Uani 1 1 d G U . . .
C28A C -0.0842(7) 0.2422(4) 0.3957(3) 0.177(9) Uani 1 1 d G U . . .
C32A C -0.0361(7) 0.2325(3) 0.4139(3) 0.178(10) Uani 1 1 d G U . . .
N8C N 0.0278(6) 0.2297(4) 0.4034(4) 0.151(7) Uani 1 1 d G U . . .
C31A C 0.0438(8) 0.2367(5) 0.3747(4) 0.160(9) Uani 1 1 d G U . . .
C30A C -0.0042(11) 0.2464(6) 0.3565(3) 0.176(9) Uani 1 1 d G U . . .
C29A C -0.0682(10) 0.2492(5) 0.3670(3) 0.203(10) Uani 1 1 d DG U . . .
C24C C 0.4258(14) 0.0940(10) 0.2491(5) 0.171(9) Uani 1 1 d . U . . .
C25C C 0.4164(18) 0.0861(9) 0.3006(6) 0.131(8) Uani 1 1 d . U . . .
C26C C 0.700(2) 0.0201(11) 0.2992(8) 0.154(9) Uani 1 1 d . U . . .
C35A C 0.3514(6) 0.2324(5) 0.4213(5) 0.148(9) Uani 1 1 d G U . . .
C34A C 0.3155(10) 0.2316(5) 0.3992(3) 0.134(8) Uani 1 1 d G U . . .
C33A C 0.2483(10) 0.2417(5) 0.4038(4) 0.131(7) Uani 1 1 d G U . . .
N10C N 0.2169(6) 0.2526(4) 0.4304(5) 0.123(5) Uani 1 1 d G U . . .
C37A C 0.2528(10) 0.2534(5) 0.4525(3) 0.131(7) Uani 1 1 d G U . . .
C36A C 0.3200(10) 0.2433(6) 0.4479(4) 0.145(8) Uani 1 1 d G U . . .
C37B C 0.3345(12) 0.2378(6) 0.2480(4) 0.193(11) Uani 1 1 d G U . . .
C36B C 0.2676(12) 0.2444(7) 0.2514(5) 0.216(12) Uani 1 1 d G U . . .
C35B C 0.2355(8) 0.2412(7) 0.2781(7) 0.223(13) Uani 1 1 d DG U . . .
C34B C 0.2702(13) 0.2314(7) 0.3014(4) 0.181(10) Uani 1 1 d G U . . .
C33B C 0.3371(12) 0.2247(5) 0.2980(4) 0.155(9) Uani 1 1 d G U . . .
N31C N 0.3692(7) 0.2279(5) 0.2713(5) 0.153(7) Uani 1 1 d G U . . .
C38A C 0.1075(6) 0.2818(4) 0.5085(3) 0.133(7) Uani 1 1 d G U . . .
C39A C 0.1293(7) 0.2675(4) 0.5347(4) 0.144(8) Uani 1 1 d G U . . .
C40A C 0.0850(9) 0.2702(4) 0.5585(3) 0.148(9) Uani 1 1 d G U . . .
C41A C 0.0188(9) 0.2873(4) 0.5560(2) 0.145(8) Uani 1 1 d G U . . .
C42A C -0.0031(6) 0.3016(3) 0.5297(2) 0.132(7) Uani 1 1 d G U . . .
C46A C 0.0413(6) 0.2988(3) 0.5059(2) 0.123(7) Uani 1 1 d G U . . .
N12C N 0.0194(8) 0.3131(4) 0.4796(2) 0.143(7) Uani 1 1 d G U . . .
C45A C -0.0468(8) 0.3301(4) 0.4771(3) 0.142(8) Uani 1 1 d G U . . .
C44A C -0.0911(6) 0.3329(4) 0.5009(4) 0.146(8) Uani 1 1 d G U . . .
C43A C -0.0693(6) 0.3186(4) 0.5271(3) 0.147(8) Uani 1 1 d G U . . .
C38B C 0.4784(7) 0.2490(4) 0.1972(4) 0.215(13) Uani 1 1 d G U . . .
C39B C 0.4716(9) 0.2386(5) 0.1701(4) 0.225(13) Uani 1 1 d G U . . .
C40B C 0.5232(10) 0.2352(5) 0.1493(3) 0.241(15) Uani 1 1 d G U . . .
C41B C 0.5816(9) 0.2423(5) 0.1556(2) 0.259(16) Uani 1 1 d G U . . .
C42B C 0.5884(7) 0.2527(3) 0.1827(2) 0.226(13) Uani 1 1 d DG U . . .
C46B C 0.5369(6) 0.2561(3) 0.2035(3) 0.192(11) Uani 1 1 d G U . . .
N29C N 0.5437(8) 0.2665(4) 0.2306(3) 0.176(9) Uani 1 1 d G U . . .
C45B C 0.6021(9) 0.2735(4) 0.2368(3) 0.196(11) Uani 1 1 d G U . . .
C44B C 0.6537(8) 0.2702(4) 0.2160(4) 0.218(12) Uani 1 1 d DG U . . .
C43B C 0.6469(7) 0.2597(4) 0.1889(3) 0.207(12) Uani 1 1 d DG U . . .
C41D C 0.2208(12) 0.3363(12) 0.1594(7) 0.205(11) Uiso 1 1 d D U . . .
C56A C 0.1809(9) 0.3927(5) 0.4865(3) 0.122(7) Uani 1 1 d G U . A 1
N16C N 0.1138(9) 0.4110(4) 0.4915(3) 0.109(5) Uani 1 1 d G U . A 1
C60A C 0.0838(6) 0.4107(5) 0.5188(4) 0.105(6) Uani 1 1 d G U . A 1
C59A C 0.1209(10) 0.3920(5) 0.5410(2) 0.125(7) Uani 1 1 d G U . A 1
C58A C 0.1879(9) 0.3736(5) 0.5360(3) 0.127(7) Uani 1 1 d G U . A 1
C57A C 0.2179(6) 0.3740(5) 0.5087(4) 0.126(7) Uani 1 1 d G U . A 1
C60B C 0.4133(7) 0.3758(6) 0.1849(3) 0.297(7) Uani 1 1 d DG U . B 2
C59B C 0.3790(8) 0.3648(5) 0.1646(3) 0.297(7) Uani 1 1 d DG U . B 2
C58B C 0.3166(8) 0.3589(6) 0.1718(3) 0.297(7) Uani 1 1 d DG U . B 2
C57B C 0.2885(7) 0.3640(6) 0.1993(4) 0.297(7) Uani 1 1 d DG U . B 2
C56B C 0.3227(9) 0.3750(5) 0.2196(3) 0.297(7) Uani 1 1 d DG U . B 2
N25C N 0.3852(9) 0.3809(5) 0.2125(3) 0.297(7) Uani 1 1 d DG U . B 2
C61A C -0.0848(7) 0.4606(4) 0.5002(2) 0.102(6) Uani 1 1 d G U . A 1
C62A C -0.1294(9) 0.4599(4) 0.5236(2) 0.114(6) Uani 1 1 d G U . A 1
C63A C -0.1956(8) 0.4743(4) 0.5207(3) 0.130(7) Uani 1 1 d G U . A 1
C64A C -0.2170(6) 0.4894(4) 0.4944(3) 0.142(8) Uani 1 1 d G U . A 1
C65A C -0.1724(5) 0.4901(3) 0.4710(2) 0.120(7) Uani 1 1 d G U . A 1
C69A C -0.1062(5) 0.4757(2) 0.4739(2) 0.104(6) Uani 1 1 d G U . A 1
N18C N -0.0616(5) 0.4765(3) 0.4505(3) 0.104(5) Uani 1 1 d G U . A 1
C68A C -0.0830(7) 0.4916(4) 0.4242(2) 0.111(6) Uani 1 1 d G U . A 1
C67A C -0.1492(8) 0.5060(4) 0.4213(2) 0.119(7) Uani 1 1 d G U . A 1
C66A C -0.1938(6) 0.5053(4) 0.4447(3) 0.134(7) Uani 1 1 d G U . A 1
C61B C 0.5794(8) 0.3966(6) 0.1924(4) 0.312(5) Uani 1 1 d DG U . B 2
C62B C 0.6276(10) 0.3880(6) 0.1700(3) 0.312(5) Uani 1 1 d G U . B 2
C63B C 0.6903(9) 0.3896(5) 0.1735(3) 0.312(5) Uani 1 1 d G U . B 2
C64B C 0.7048(7) 0.3997(6) 0.1995(4) 0.312(5) Uani 1 1 d G U . B 2
C65B C 0.6565(6) 0.4083(4) 0.2219(3) 0.312(5) Uani 1 1 d DG U . B 2
C69B C 0.5939(6) 0.4068(4) 0.2183(3) 0.312(5) Uani 1 1 d G U . B 2
N23C N 0.5456(6) 0.4154(5) 0.2407(4) 0.312(5) Uani 1 1 d DG U . B 2
C68B C 0.5601(8) 0.4255(5) 0.2667(3) 0.312(5) Uani 1 1 d DG U . B 2
C67B C 0.6228(9) 0.4271(6) 0.2703(3) 0.312(5) Uani 1 1 d DG U . B 2
C66B C 0.6710(7) 0.4185(6) 0.2479(3) 0.312(5) Uani 1 1 d DG U . B 2
C75A C 0.2449(10) 0.4938(5) 0.3712(3) 0.120(7) Uani 1 1 d G U . . .
C74A C 0.2961(7) 0.4864(5) 0.3500(4) 0.108(6) Uani 1 1 d G U . . .
C73A C 0.2841(8) 0.4864(4) 0.3223(3) 0.102(6) Uani 1 1 d G U . . .
C72A C 0.2209(10) 0.4937(5) 0.3158(2) 0.101(6) Uani 1 1 d G U . . .
C71A C 0.1697(7) 0.5011(5) 0.3369(4) 0.102(6) Uani 1 1 d G U . . .
C70A C 0.1817(8) 0.5011(5) 0.3647(3) 0.096(6) Uani 1 1 d G U . . .
Cl3 Cl 0.8901(6) 0.0431(5) 0.3440(3) 0.327(6) Uiso 1 1 d D . . . .
O2H O -0.0155(11) 0.8618(8) 0.1842(4) 0.295(12) Uiso 1 1 d D U . . .
O3G O -0.3035(9) 0.9215(11) 0.0912(5) 0.303(14) Uani 1 1 d D U . . .
O4G O 0.1090(9) 0.8677(10) 0.0847(6) 0.298(13) Uani 1 1 d D U . . .
O5G O -0.2068(14) 0.8310(17) 0.0006(6) 0.403(19) Uiso 1 1 d D U . . .
O5H O 0.2781(11) 0.7139(9) 0.0332(4) 0.228(9) Uiso 1 1 d . U . . .
O6G O -0.0136(10) 0.7471(7) 0.1479(4) 0.228(9) Uani 1 1 d D U . . .
O7G O 0.1113(10) 0.7173(8) -0.0238(5) 0.214(9) Uani 1 1 d . U . . .
O7H O 0.0252(7) 0.6124(5) 0.1812(3) 0.138(5) Uani 1 1 d . U . . .
O8G O -0.2229(12) 0.6617(9) 0.0725(5) 0.208(9) Uani 1 1 d D U . . .
O8H O 0.2056(9) 0.6042(6) -0.0667(4) 0.276(12) Uani 1 1 d D U . . .
O9G O 0.1751(10) 0.6008(6) 0.0905(3) 0.154(6) Uani 1 1 d D U . . .
O10G O -0.0215(9) 0.5791(6) -0.0485(3) 0.174(7) Uani 1 1 d D U . . .
O11G O -0.0848(7) 0.5139(6) 0.1242(3) 0.138(5) Uani 1 1 d D U . . .
O12G O 0.1334(8) 0.4793(6) 0.0804(3) 0.146(6) Uani 1 1 d . U . . .
O13G O 0.2373(6) 0.4939(5) 0.2173(3) 0.115(4) Uani 1 1 d . U . . .
O13H O 0.0581(8) 0.6661(7) 0.3294(4) 0.170(6) Uiso 1 1 d . U . . .
O14G O 0.4312(7) 0.5226(6) 0.1719(3) 0.135(5) Uani 1 1 d . U . . .
O14H O 0.2900(8) 0.6210(7) 0.0941(4) 0.177(6) Uiso 1 1 d . U . . .
O15G O 0.3086(8) 0.6143(5) 0.3359(4) 0.137(5) Uani 1 1 d . U . C 1
O16G O 0.1488(10) 0.6129(6) 0.1842(3) 0.138(6) Uani 1 1 d . U . . .
O16H O -0.0104(10) 0.7450(8) 0.1991(6) 0.335(15) Uiso 1 1 d D U . . .
O17G O 0.4989(10) 0.6819(9) 0.1996(4) 0.214(9) Uani 1 1 d D U . . .
O18G O 0.1294(12) 0.7553(7) 0.2836(6) 0.213(9) Uani 1 1 d D U . . .
O18H O 0.1447(11) 0.8787(3) 0.3367(4) 0.294(11) Uiso 1 1 d D U . . .
O19G O 0.2958(15) 0.7702(11) 0.1213(5) 0.364(5) Uani 1 1 d D U . . .
O20G O 0.3684(10) 0.8541(9) 0.2806(5) 0.319(15) Uani 1 1 d D U . . .
O21G O 0.0730(8) 0.8943(3) 0.1809(4) 0.331(5) Uani 1 1 d D U . . .
O22G O 0.4198(10) 0.9843(8) 0.1995(4) 0.266(12) Uani 1 1 d D U . . .
N1G N -0.0781(14) 0.9907(8) 0.0146(7) 0.363(15) Uiso 1 1 d D U . . .
N2G N -0.1872(8) 0.9547(6) 0.0379(3) 0.328(6) Uani 1 1 d DG U . . .
C8E C -0.2415(9) 0.9375(7) 0.0482(3) 0.328(6) Uani 1 1 d DG U . . .
C7E C -0.2868(8) 0.9356(6) 0.0303(3) 0.328(6) Uani 1 1 d DG U . . .
C6E C -0.2778(8) 0.9510(6) 0.0021(3) 0.328(6) Uani 1 1 d DG U . . .
C5E C -0.2235(8) 0.9683(5) -0.0082(3) 0.328(6) Uani 1 1 d DG U . . .
C9E C -0.1782(7) 0.9701(4) 0.0097(3) 0.328(6) Uani 1 1 d G U . . .
C1E C -0.1238(8) 0.9874(5) -0.0006(4) 0.328(6) Uani 1 1 d DG U . . .
C2E C -0.1148(9) 1.0028(6) -0.0288(5) 0.328(6) Uani 1 1 d G U . . .
C3E C -0.1602(11) 1.0010(7) -0.0467(3) 0.328(6) Uani 1 1 d G U . . .
C4E C -0.2145(10) 0.9837(6) -0.0364(3) 0.328(6) Uani 1 1 d G U . . .
N3G N -0.1899(9) 0.9099(7) 0.0898(4) 0.198(9) Uani 1 1 d D U . . .
N5G N 0.0316(12) 0.8600(9) 0.0550(4) 0.247(12) Uani 1 1 d D U . . .
N7G N -0.1581(10) 0.8062(8) 0.0424(4) 0.250(10) Uani 1 1 d D U . . .
N9G N 0.0114(8) 0.7518(7) 0.0988(4) 0.174(8) Uani 1 1 d D U . . .
N11G N 0.0148(11) 0.7111(9) 0.0038(4) 0.169(8) Uani 1 1 d D U . . .
N12G N -0.0977(8) 0.6875(5) 0.0237(3) 0.171(8) Uani 1 1 d G U . . .
C45E C -0.1570(10) 0.6781(5) 0.0341(3) 0.169(9) Uani 1 1 d DG U . . .
C44E C -0.2036(8) 0.6805(6) 0.0160(4) 0.202(10) Uani 1 1 d G U . . .
C43E C -0.1908(7) 0.6922(7) -0.0125(4) 0.212(11) Uani 1 1 d DG U . . .
C42E C -0.1315(7) 0.7015(5) -0.0229(3) 0.185(10) Uani 1 1 d G U . . .
C46E C -0.0849(6) 0.6992(4) -0.0048(3) 0.191(10) Uani 1 1 d G U . . .
C38E C -0.0256(7) 0.7085(6) -0.0152(4) 0.158(9) Uani 1 1 d DG U . . .
C39E C -0.0129(9) 0.7203(6) -0.0437(4) 0.188(10) Uani 1 1 d G U . . .
C40E C -0.0594(11) 0.7226(6) -0.0617(3) 0.216(13) Uani 1 1 d G U . . .
C41E C -0.1188(10) 0.7133(6) -0.0514(3) 0.225(13) Uani 1 1 d G U . . .
N13G N -0.1156(11) 0.6525(8) 0.0779(4) 0.159(7) Uani 1 1 d . U . . .
N14G N 0.0031(8) 0.6253(5) 0.0960(2) 0.151(7) Uani 1 1 d G U . . .
C54E C 0.0644(7) 0.6156(5) 0.1051(3) 0.143(8) Uani 1 1 d G U . . .
C53E C 0.0713(6) 0.6099(5) 0.1337(3) 0.150(8) Uani 1 1 d G U . . .
C52E C 0.0169(7) 0.6139(5) 0.1531(2) 0.133(8) Uani 1 1 d G U . . .
C51E C -0.0444(7) 0.6236(4) 0.14396(19) 0.134(7) Uani 1 1 d G U . . .
C55E C -0.0513(7) 0.6293(4) 0.1154(2) 0.146(8) Uani 1 1 d G U . . .
C47E C -0.1126(7) 0.6390(5) 0.1063(3) 0.141(7) Uani 1 1 d G U . . .
C48E C -0.1670(6) 0.6431(6) 0.1257(4) 0.164(8) Uani 1 1 d G U . . .
C49E C -0.1600(7) 0.6374(6) 0.1542(4) 0.168(9) Uani 1 1 d G U . . .
C50E C -0.0987(8) 0.6276(5) 0.1634(2) 0.163(9) Uani 1 1 d G U . . .
N15G N 0.1108(10) 0.5948(8) 0.0585(3) 0.165(8) Uani 1 1 d D U . . .
N17G N -0.0385(9) 0.5637(6) 0.0005(4) 0.122(6) Uani 1 1 d . U . . .
N18G N -0.0848(5) 0.5363(4) 0.0501(3) 0.129(5) Uani 1 1 d G U . . .
C68E C -0.1100(8) 0.5264(5) 0.0775(2) 0.122(6) Uani 1 1 d G U . . .
C67E C -0.1745(8) 0.5249(5) 0.0830(2) 0.141(7) Uani 1 1 d G U . . .
C66E C -0.2138(6) 0.5332(5) 0.0613(3) 0.144(7) Uani 1 1 d G U . . .
C65E C -0.1887(5) 0.5431(4) 0.0340(2) 0.139(7) Uani 1 1 d G U . . .
C69E C -0.1242(5) 0.5446(3) 0.0284(2) 0.134(7) Uani 1 1 d G U . . .
C61E C -0.0991(7) 0.5545(5) 0.0011(2) 0.144(8) Uani 1 1 d G U . . .
C62E C -0.1385(10) 0.5628(5) -0.0206(2) 0.148(8) Uani 1 1 d G U . . .
C63E C -0.2030(9) 0.5613(5) -0.0150(3) 0.150(9) Uani 1 1 d G U . . .
C64E C -0.2281(7) 0.5514(5) 0.0123(3) 0.162(8) Uani 1 1 d G U . . .
N19G N 0.0028(11) 0.5014(7) 0.0884(4) 0.135(6) Uani 1 1 d . U . . .
N20G N 0.0410(11) 0.4922(7) 0.1110(4) 0.136(6) Uani 1 1 d . U . . .
N21G N 0.3196(10) 0.5030(7) 0.1866(4) 0.123(5) Uani 1 1 d . U . . .
N22G N 0.3507(11) 0.5148(6) 0.2069(4) 0.112(5) Uani 1 1 d . U . . .
N23G N 0.4134(5) 0.5567(4) 0.2426(3) 0.116(5) Uani 1 1 d G U . C 1
C68F C 0.4467(8) 0.5418(4) 0.2168(3) 0.127(7) Uani 1 1 d G U . C 1
C67F C 0.5130(8) 0.5375(4) 0.2119(2) 0.140(8) Uani 1 1 d G U . C 1
C66F C 0.5460(5) 0.5480(4) 0.2329(3) 0.121(7) Uani 1 1 d G U . C 1
C65F C 0.5128(5) 0.5629(3) 0.2587(3) 0.132(7) Uani 1 1 d G U . C 1
C69F C 0.4465(5) 0.5672(3) 0.2636(2) 0.125(7) Uani 1 1 d G U . C 1
C61F C 0.4132(6) 0.5821(4) 0.2894(3) 0.120(7) Uani 1 1 d G U . C 1
C62F C 0.4463(9) 0.5926(4) 0.3103(2) 0.119(7) Uani 1 1 d G U . C 1
C63F C 0.5126(9) 0.5883(4) 0.3054(3) 0.137(8) Uani 1 1 d G U . C 1
C64F C 0.5458(6) 0.5734(4) 0.2796(3) 0.137(8) Uani 1 1 d G U . C 1
N24G N 0.3444(9) 0.5914(5) 0.2893(4) 0.112(5) Uani 1 1 d . U . C 1
N26G N 0.2062(8) 0.6168(5) 0.2193(4) 0.125(6) Uani 1 1 d D U . . .
N27G N 0.2986(7) 0.6417(5) 0.1792(2) 0.140(7) Uani 1 1 d G U . . .
C54F C 0.2453(6) 0.6285(5) 0.1712(3) 0.143(8) Uani 1 1 d G U . . .
C53F C 0.2423(7) 0.6216(5) 0.1431(4) 0.143(8) Uani 1 1 d G U . . .
C52F C 0.2925(7) 0.6277(5) 0.1231(3) 0.164(9) Uani 1 1 d G U . . .
C51F C 0.3457(6) 0.6409(4) 0.1311(2) 0.161(8) Uani 1 1 d G U . . .
C55F C 0.3488(6) 0.6479(4) 0.1592(2) 0.168(9) Uani 1 1 d G U . . .
C47F C 0.4020(7) 0.6610(5) 0.1672(3) 0.155(8) Uani 1 1 d DG U . . .
C48F C 0.4522(7) 0.6672(6) 0.1472(4) 0.180(10) Uani 1 1 d G U . . .
C49F C 0.4492(7) 0.6602(7) 0.1192(4) 0.185(10) Uani 1 1 d G U . . .
C50F C 0.3959(8) 0.6471(6) 0.1111(2) 0.177(10) Uani 1 1 d G U . . .
N28G N 0.3956(11) 0.6730(7) 0.1939(3) 0.160(7) Uani 1 1 d D U . . .
N29G N 0.3544(8) 0.7094(4) 0.2476(3) 0.154(7) Uani 1 1 d DG U . . .
C45F C 0.4198(8) 0.6999(5) 0.2378(3) 0.175(10) Uani 1 1 d DG U . . .
C44F C 0.4650(7) 0.7024(5) 0.2557(4) 0.167(9) Uani 1 1 d G U . . .
C43F C 0.4447(7) 0.7144(5) 0.2834(3) 0.157(8) Uani 1 1 d G U . . .
C42F C 0.3792(7) 0.7238(3) 0.2932(3) 0.159(9) Uani 1 1 d G U . . .
C46F C 0.3341(6) 0.7213(3) 0.2754(3) 0.162(9) Uani 1 1 d G U . . .
C38F C 0.2687(6) 0.7308(4) 0.2852(4) 0.161(9) Uani 1 1 d G U . . .
C39F C 0.2484(8) 0.7427(5) 0.3129(4) 0.175(9) Uani 1 1 d G U . . .
C40F C 0.2935(10) 0.7453(5) 0.3308(3) 0.212(12) Uani 1 1 d G U . . .
C41F C 0.3589(10) 0.7358(5) 0.3209(3) 0.180(10) Uani 1 1 d G U . . .
N30G N 0.2270(13) 0.7338(7) 0.2628(5) 0.186(9) Uani 1 1 d . U . . .
N32G N 0.2533(11) 0.7777(10) 0.1695(5) 0.271(13) Uani 1 1 d D U . . .
N34G N 0.3458(10) 0.8390(8) 0.2352(4) 0.260(10) Uani 1 1 d D U . . .
N36G N 0.1463(8) 0.89041(10) 0.2132(3) 0.331(5) Uani 1 1 d D U . . .
N38G N 0.3274(7) 0.9575(2) 0.1915(3) 0.238(10) Uani 1 1 d D U . . .
N39G N 0.2757(7) 0.9886(5) 0.2450(2) 0.174(8) Uani 1 1 d DG U . . .
C8F C 0.3425(7) 0.9772(5) 0.2379(3) 0.200(11) Uani 1 1 d DG U . . .
C7F C 0.3840(6) 0.9677(5) 0.2589(3) 0.173(10) Uani 1 1 d DG U . . .
C6F C 0.3588(6) 0.9696(5) 0.2869(3) 0.181(9) Uani 1 1 d G U . . .
C5F C 0.2920(7) 0.9811(3) 0.2940(2) 0.180(10) Uani 1 1 d G U . . .
C9F C 0.2504(6) 0.9906(3) 0.2730(3) 0.169(9) Uani 1 1 d G U . . .
C1F C 0.1836(6) 1.0020(5) 0.2801(4) 0.170(9) Uani 1 1 d DG U . . .
C2F C 0.1584(7) 1.0040(5) 0.3081(4) 0.188(10) Uani 1 1 d G U . . .
C3F C 0.2000(10) 0.9945(5) 0.3290(3) 0.188(11) Uani 1 1 d G U . . .
C4F C 0.2668(9) 0.9830(5) 0.3220(2) 0.187(10) Uani 1 1 d G U . . .
N40G N 0.1350(14) 1.0091(7) 0.2622(6) 0.230(10) Uiso 1 1 d D U . . .
C1G C -0.2485(10) 0.9207(12) 0.0785(4) 0.249(13) Uani 1 1 d D U . . .
C2G C 0.0503(10) 0.8711(13) 0.0800(4) 0.226(14) Uani 1 1 d D U . . .
C3G C 0.0521(12) 0.8574(12) 0.0266(4) 0.309(15) Uani 1 1 d D U . . .
C4G C -0.1595(12) 0.8271(14) 0.0155(4) 0.345(15) Uani 1 1 d D U . . .
C5G C -0.0306(8) 0.7534(11) 0.1231(4) 0.200(11) Uani 1 1 d D U . . .
C6G C 0.0793(9) 0.7419(10) 0.0981(4) 0.171(9) Uani 1 1 d D U . . .
C7G C 0.0786(11) 0.7142(11) -0.0004(6) 0.171(11) Uani 1 1 d D U . . .
C8G C -0.1676(16) 0.6666(13) 0.0633(5) 0.177(10) Uani 1 1 d D U . . .
C9G C 0.1209(14) 0.5999(12) 0.0848(5) 0.158(10) Uani 1 1 d D U . . .
C10E C -0.1759(6) 0.8968(5) 0.1177(3) 0.187(10) Uani 1 1 d DG U . . .
C11E C -0.2234(6) 0.8984(5) 0.1401(4) 0.199(11) Uani 1 1 d DG U . . .
C12E C -0.2063(7) 0.8904(6) 0.1674(4) 0.240(14) Uani 1 1 d G U . . .
C13E C -0.1415(8) 0.8808(5) 0.1722(3) 0.231(13) Uani 1 1 d G U . . .
C14E C -0.0939(7) 0.8792(3) 0.1497(2) 0.205(11) Uani 1 1 d DG U . . .
C18E C -0.1111(6) 0.8872(3) 0.1225(2) 0.182(10) Uani 1 1 d DG U . . .
N4G N -0.0635(7) 0.8856(5) 0.1000(2) 0.182(8) Uani 1 1 d DG U . . .
C17E C 0.0013(7) 0.8760(5) 0.1048(3) 0.214(11) Uani 1 1 d DG U . . .
C16E C 0.0185(6) 0.8680(5) 0.1320(3) 0.234(12) Uani 1 1 d DG U . . .
C15E C -0.0291(7) 0.8696(5) 0.1545(3) 0.251(14) Uani 1 1 d G U . . .
C10F C 0.3268(5) 0.95209(17) 0.1626(3) 0.331(5) Uani 1 1 d DG U . . .
C11F C 0.3752(5) 0.9630(2) 0.1430(4) 0.331(5) Uani 1 1 d DG U . . .
C12F C 0.3734(6) 0.9574(4) 0.1147(3) 0.331(5) Uani 1 1 d G U . . .
C13F C 0.3233(7) 0.9409(4) 0.1060(3) 0.331(5) Uani 1 1 d G U . . .
C14F C 0.2749(6) 0.9300(3) 0.1256(2) 0.331(5) Uani 1 1 d DG U . . .
C18F C 0.2767(5) 0.93557(18) 0.1539(2) 0.331(5) Uani 1 1 d DG U . . .
N37G N 0.2283(5) 0.92465(16) 0.1735(2) 0.331(5) Uani 1 1 d DG U . . .
C17F C 0.1782(5) 0.90812(18) 0.1648(3) 0.331(5) Uani 1 1 d DG U . . .
C16F C 0.1764(6) 0.9025(3) 0.1365(3) 0.331(5) Uani 1 1 d DG U . . .
C15F C 0.2248(7) 0.9134(4) 0.1169(3) 0.331(5) Uani 1 1 d DG U . . .
C10G C 0.1602(11) 0.5766(9) 0.0376(5) 0.149(8) Uani 1 1 d D U . . .
C11G C -0.0071(14) 0.5759(9) -0.0238(6) 0.149(8) Uani 1 1 d D U . . .
C12G C -0.0656(13) 0.5126(9) 0.0993(4) 0.125(7) Uani 1 1 d D U . . .
C13G C 0.1069(16) 0.4837(9) 0.1041(6) 0.130(7) Uani 1 1 d . U . . .
C14G C 0.2578(12) 0.4940(8) 0.1916(5) 0.117(7) Uani 1 1 d . U . . .
C15G C 0.4070(15) 0.5239(8) 0.1962(6) 0.120(7) Uani 1 1 d . U . . .
C16G C 0.3032(12) 0.6067(7) 0.3111(6) 0.105(6) Uani 1 1 d . U . C 1
C17G C 0.1614(8) 0.6043(5) 0.2389(4) 0.106(6) Uani 1 1 d D U . . .
C18G C 0.2003(13) 0.6156(8) 0.1921(7) 0.118(8) Uani 1 1 d . U . . .
C19G C 0.4397(11) 0.6845(11) 0.2084(4) 0.190(11) Uani 1 1 d D U . . .
C20G C 0.1602(17) 0.7472(14) 0.2604(6) 0.215(14) Uani 1 1 d D U . . .
C21E C -0.0297(10) 0.8599(7) -0.0384(3) 0.329(7) Uani 1 1 d G U . . .
C20E C 0.0188(9) 0.8584(8) -0.0214(4) 0.329(7) Uani 1 1 d DG U . . .
C19E C 0.0090(10) 0.8470(8) 0.0073(4) 0.329(7) Uani 1 1 d DG U . . .
N6G N -0.0492(11) 0.8372(7) 0.0190(3) 0.329(7) Uani 1 1 d DG U . . .
C23E C -0.0977(10) 0.8387(9) 0.0020(4) 0.329(7) Uani 1 1 d DG U . . .
C22E C -0.0880(10) 0.8501(8) -0.0266(3) 0.329(7) Uani 1 1 d DG U . . .
C21F C 0.1714(8) 0.8743(2) 0.3102(3) 0.243(5) Uani 1 1 d DG U . . .
C20F C 0.1276(7) 0.87943(19) 0.2905(3) 0.243(5) Uani 1 1 d DG U . . .
C19F C 0.1498(8) 0.87552(16) 0.2622(3) 0.243(5) Uani 1 1 d DG U . . .
N35G N 0.2158(8) 0.8665(2) 0.2536(3) 0.243(5) Uani 1 1 d DG U . . .
C23F C 0.2596(7) 0.8613(3) 0.2733(4) 0.243(5) Uani 1 1 d DG U . . .
C22F C 0.2374(8) 0.8652(2) 0.3016(3) 0.243(5) Uani 1 1 d DG U . . .
C21G C 0.2019(12) 0.7602(13) 0.1660(5) 0.258(15) Uani 1 1 d D U . . .
C22G C 0.2961(15) 0.7845(18) 0.1457(5) 0.364(5) Uani 1 1 d D U . . .
C23G C 0.3299(8) 0.8516(4) 0.2626(4) 0.251(13) Uani 1 1 d D U . . .
C24E C -0.2079(9) 0.8016(8) 0.0636(3) 0.290(5) Uani 1 1 d DG U . . .
C25E C -0.2730(9) 0.8090(8) 0.0600(4) 0.290(5) Uani 1 1 d DG U . . .
C26E C -0.3170(7) 0.8022(8) 0.0827(4) 0.290(5) Uani 1 1 d G U . . .
C27E C -0.2958(6) 0.7878(8) 0.1092(4) 0.290(5) Uani 1 1 d G U . . .
C28E C -0.2307(6) 0.7804(5) 0.1128(3) 0.290(5) Uani 1 1 d DG U . . .
C32E C -0.1867(7) 0.7872(5) 0.0900(3) 0.290(5) Uani 1 1 d DG U . . .
N8G N -0.1216(6) 0.7798(7) 0.0937(3) 0.290(5) Uani 1 1 d DG U . . .
C31E C -0.1004(7) 0.7654(8) 0.1201(4) 0.290(5) Uani 1 1 d DG U . . .
C30E C -0.1444(8) 0.7586(8) 0.1428(3) 0.290(5) Uani 1 1 d DG U . . .
C29E C -0.2095(8) 0.7660(8) 0.1392(3) 0.290(5) Uani 1 1 d DG U . . .
C24F C 0.4058(10) 0.8319(8) 0.2176(4) 0.364(5) Uani 1 1 d DG U . . .
C25F C 0.4589(11) 0.8440(8) 0.2265(4) 0.364(5) Uani 1 1 d DG U . . .
C26F C 0.5128(10) 0.8456(8) 0.2076(5) 0.364(5) Uani 1 1 d G U . . .
C27F C 0.5136(8) 0.8350(8) 0.1798(5) 0.364(5) Uani 1 1 d G U . . .
C28F C 0.4606(8) 0.8229(5) 0.1709(4) 0.364(5) Uani 1 1 d DG U . . .
C32F C 0.4067(8) 0.8213(5) 0.1898(3) 0.364(5) Uani 1 1 d DG U . . .
N33G N 0.3536(8) 0.8092(8) 0.1809(4) 0.364(5) Uani 1 1 d DG U . . .
C31F C 0.3545(10) 0.7986(8) 0.1531(4) 0.364(5) Uani 1 1 d DG U . . .
C30F C 0.4083(11) 0.8001(8) 0.1342(4) 0.364(5) Uani 1 1 d DG U . . .
C29F C 0.4614(10) 0.8123(8) 0.1431(4) 0.364(5) Uani 1 1 d DG U . . .
C24G C 0.1117(9) 0.87977(17) 0.2381(3) 0.280(13) Uani 1 1 d D U . . .
C25G C 0.1282(7) 0.89714(15) 0.1866(3) 0.331(5) Uani 1 1 d D U . . .
C26G C 0.3672(10) 0.9720(12) 0.2073(3) 0.218(13) Uani 1 1 d D U . . .
C35E C 0.2146(7) 0.7188(9) 0.0390(5) 0.242(14) Uani 1 1 d G U . . .
C36E C 0.1810(11) 0.7145(8) 0.0168(4) 0.236(14) Uani 1 1 d G U . . .
C37E C 0.1149(11) 0.7176(8) 0.0213(4) 0.175(10) Uani 1 1 d DG U . . .
N10G N 0.0825(7) 0.7250(6) 0.0481(4) 0.184(9) Uani 1 1 d DG U . . .
C33E C 0.1162(8) 0.7294(7) 0.0702(3) 0.187(11) Uani 1 1 d DG U . . .
C34E C 0.1823(8) 0.7263(8) 0.0657(4) 0.210(11) Uani 1 1 d DG U . . .
C35F C 0.0446(8) 0.7473(5) 0.2051(4) 0.256(14) Uani 1 1 d G U . . .
C36F C 0.0577(10) 0.7451(6) 0.2328(4) 0.228(13) Uani 1 1 d DG U . . .
C37F C 0.1183(12) 0.7478(6) 0.2389(4) 0.230(14) Uani 1 1 d DG U . . .
N31G N 0.1658(9) 0.7525(5) 0.2172(5) 0.207(10) Uani 1 1 d DG U . . .
C33F C 0.1527(8) 0.7547(6) 0.1895(4) 0.220(12) Uani 1 1 d DG U . . .
C34F C 0.0921(9) 0.7521(6) 0.1834(4) 0.236(13) Uani 1 1 d DG U . . .
C41H C 0.0641(12) 0.6878(10) 0.3565(5) 0.165(9) Uiso 1 1 d D U . . .
C42H C -0.0068(12) 0.7165(10) 0.3641(5) 0.169(9) Uiso 1 1 d D U . . .
C43H C -0.0549(12) 0.6790(9) 0.3669(5) 0.164(9) Uiso 1 1 d D U . . .
C58E C 0.1651(8) 0.5951(4) -0.0417(3) 0.184(10) Uani 1 1 d DG U . . .
C59E C 0.1047(9) 0.5889(6) -0.0457(3) 0.163(10) Uani 1 1 d G U . . .
C60E C 0.0623(7) 0.5799(6) -0.0228(4) 0.153(8) Uani 1 1 d G U . . .
N16G N 0.0803(9) 0.5771(5) 0.0042(3) 0.140(7) Uani 1 1 d G U . . .
C56E C 0.1407(10) 0.5834(6) 0.0083(2) 0.149(8) Uani 1 1 d DG U . . .
C57E C 0.1831(8) 0.5923(6) -0.0147(3) 0.181(9) Uani 1 1 d DG U . . .
C58F C 0.1171(8) 0.6453(5) 0.3134(4) 0.141(8) Uani 1 1 d G U . C 1
C59F C 0.1787(10) 0.6369(5) 0.3221(3) 0.132(7) Uani 1 1 d G U . C 1
C60F C 0.2334(7) 0.6181(5) 0.3036(4) 0.114(6) Uani 1 1 d G U . C 1
N25G N 0.2264(8) 0.6077(4) 0.2765(3) 0.119(5) Uani 1 1 d G U . C 1
C56F C 0.1648(10) 0.6162(4) 0.2679(3) 0.109(6) Uani 1 1 d G U . C 1
C57F C 0.1101(7) 0.6350(5) 0.2864(4) 0.128(7) Uani 1 1 d G U . C 1
C70E C 0.1445(8) 0.4798(5) 0.1292(3) 0.106(6) Uani 1 1 d G U . . .
C71E C 0.1199(6) 0.4822(5) 0.1573(4) 0.101(6) Uani 1 1 d G U . . .
C72E C 0.1596(9) 0.4848(5) 0.1775(2) 0.118(7) Uani 1 1 d G U . . .
C73E C 0.2240(8) 0.4850(5) 0.1697(3) 0.107(6) Uani 1 1 d G U . . .
C74E C 0.2486(6) 0.4826(6) 0.1416(4) 0.122(7) Uani 1 1 d DG U . . .
C75E C 0.2089(9) 0.4800(5) 0.1214(2) 0.112(6) Uani 1 1 d G U . . .
Cl1 Cl 0.9384(6) 0.0310(5) 0.2927(2) 0.305(5) Uiso 1 1 d D . . . .
Cl2 Cl 0.9205(8) -0.0469(5) 0.3238(3) 0.387(8) Uiso 1 1 d D . . . .
O4W O 0.8882(11) 0.6794(9) 0.2499(5) 0.250(9) Uiso 1 1 d . . . . .
O1G O -0.0658(14) 1.0343(9) 0.0190(6) 0.318(13) Uiso 1 1 d D U . . .
C45H C -0.0372(14) 0.7636(11) 0.3448(6) 0.204(11) Uiso 1 1 d D U . . .
C44H C -0.0247(13) 0.6312(10) 0.3852(5) 0.185(10) Uiso 1 1 d D U . . .
O24G O 0.1547(12) 0.9964(11) 0.2360(6) 0.296(12) Uiso 1 1 d D U . . .
O23G O 0.0710(15) 1.0266(13) 0.2660(7) 0.402(19) Uiso 1 1 d D U . . .
O23C O 0.5259(11) 0.0035(9) 0.2512(5) 0.288(11) Uiso 1 1 d D U . . .
O5W O 0.786(2) 0.859(2) 0.2633(9) 0.46(2) Uiso 1 1 d . . . . .
O6W O 0.695(2) 0.0249(18) 0.5965(9) 0.43(2) Uiso 1 1 d . . . . .
O7W O 0.2490(18) 0.1304(16) 0.2237(8) 0.392(18) Uiso 1 1 d . . . . .
C55D C 0.4711(13) 0.0791(12) 0.1445(4) 0.223(12) Uiso 1 1 d D U . . .
O3H O -0.0192(15) 0.8721(11) -0.0691(4) 0.47(2) Uiso 1 1 d D U . . .
O2G O -0.0504(11) 0.9529(8) 0.0327(5) 0.249(9) Uiso 1 1 d D U . . .
C55H C 0.0787(12) 0.8835(16) 0.3481(5) 0.312(18) Uiso 1 1 d D U . . .
C6D C 0.222(3) 0.106(2) 0.5898(9) 0.34(2) Uiso 1 1 d D U . . .
C56H C 0.0671(19) 0.8829(12) 0.3797(5) 0.40(2) Uiso 1 1 d D U . . .
C57H C 0.0929(18) 0.8292(15) 0.3925(7) 0.39(2) Uiso 1 1 d D U . . .
C5D C 0.2230(15) 0.1133(14) 0.5577(9) 0.241(14) Uiso 1 1 d D U . . .
O24C O 0.5658(18) -0.0689(8) 0.2270(8) 0.48(2) Uiso 1 1 d D U . . .
C58H C 0.050(2) 0.8176(15) 0.4179(8) 0.32(2) Uiso 1 1 d D U . . .
C57D C 0.5461(11) 0.066(2) 0.1042(10) 0.36(2) Uiso 1 1 d D U . . .
C7D C 0.169(2) 0.080(2) 0.6025(10) 0.33(2) Uiso 1 1 d D U . . .
O19H O 0.2182(16) 0.9131(18) 0.0873(3) 0.434(19) Uiso 1 1 d D U . . .
C56D C 0.4760(11) 0.0701(14) 0.1139(4) 0.33(2) Uiso 1 1 d D U . . .
C1R C 0.8768(9) 0.0151(8) 0.3147(4) 0.171(9) Uiso 1 1 d D . . . .
O1W O 0.3217(14) 0.7518(13) 0.0713(6) 0.323(13) Uiso 1 1 d . . . . .
C43D C 0.140(2) 0.3204(18) 0.1299(8) 0.295(18) Uiso 1 1 d D U . . .
C42D C 0.2101(18) 0.3183(16) 0.1318(7) 0.276(16) Uiso 1 1 d D U . . .
C3FF C 0.2684(16) 0.2626(14) 0.5873(7) 0.237(14) Uiso 1 1 d D U . . .
C1FF C 0.2087(17) 0.3416(14) 0.5841(6) 0.236(12) Uiso 1 1 d D U . . .
C2FF C 0.2614(17) 0.3120(15) 0.6023(8) 0.257(14) Uiso 1 1 d D U . . .
O1_1 O -0.1270(7) 0.1004(5) 0.5101(3) 0.153(5) Uani 1 1 d D U . . .
C1_1 C -0.1925(9) 0.1227(10) 0.5045(4) 0.167(9) Uiso 1 1 d D U . . .
C2_1 C -0.2377(8) 0.1422(8) 0.5300(4) 0.212(11) Uiso 1 1 d D U . . .
C3_1 C -0.2209(12) 0.1846(9) 0.5438(6) 0.229(13) Uiso 1 1 d D U . . .
C4_1 C -0.3071(9) 0.1562(11) 0.5231(6) 0.214(12) Uiso 1 1 d D U . . .
O1_2 O -0.1126(9) 0.2532(8) 0.3473(4) 0.204(7) Uiso 1 1 d D U . . .
C1_2 C -0.1050(12) 0.2653(14) 0.3182(5) 0.254(15) Uiso 1 1 d D U . . .
C2_2 C -0.1698(12) 0.2693(15) 0.3079(7) 0.260(15) Uiso 1 1 d D U . . .
O1_3 O -0.1081(9) 0.3213(5) 0.5527(3) 0.156(5) Uani 1 1 d D U . . .
C1_3 C -0.1757(10) 0.3354(11) 0.5501(4) 0.177(10) Uiso 1 1 d D U . . .
C2_3 C -0.2132(12) 0.3403(9) 0.5788(4) 0.210(11) Uiso 1 1 d D U . . .
C3_3 C -0.2017(12) 0.3861(8) 0.5914(5) 0.178(10) Uiso 1 1 d D U . . .
O1_4 O -0.2618(7) 0.5228(6) 0.4412(4) 0.155(5) Uani 1 1 d D U . . .
C1_4 C -0.2829(9) 0.5370(11) 0.4142(4) 0.176(9) Uiso 1 1 d D U . . .
C2_4 C -0.3560(9) 0.5539(12) 0.4195(5) 0.205(11) Uiso 1 1 d D U . . .
C3_4 C -0.3753(15) 0.5716(13) 0.3905(5) 0.225(13) Uiso 1 1 d D U . . .
O1_5 O 0.1058(6) 0.5062(4) 0.3319(2) 0.104(4) Uani 1 1 d D U . . .
C1_5 C 0.0909(7) 0.5050(7) 0.3041(3) 0.110(6) Uiso 1 1 d D U . . .
C2_5 C 0.0202(6) 0.5067(7) 0.3036(4) 0.156(8) Uiso 1 1 d D U . . .
C3_5 C 0.0014(14) 0.4953(11) 0.2761(4) 0.246(14) Uiso 1 1 d D U . . .
C4_5 C -0.0217(11) 0.5573(7) 0.3142(4) 0.164(9) Uiso 1 1 d D U . . .
O1_7 O 0.7364(9) 0.4204(11) 0.2504(5) 0.272(10) Uiso 1 1 d D U . . .
C1_7 C 0.7426(19) 0.4481(15) 0.2731(7) 0.274(17) Uiso 1 1 d D U . . .
O1_6 O 0.3608(7) 0.4822(5) 0.3555(3) 0.128(4) Uani 1 1 d D U . . .
C1_6 C 0.3716(9) 0.4866(10) 0.3836(4) 0.163(9) Uiso 1 1 d D U . . .
C2_6 C 0.4444(9) 0.4687(9) 0.3840(7) 0.235(13) Uiso 1 1 d D U . . .
C3_6 C 0.4561(16) 0.5216(9) 0.3781(8) 0.260(15) Uiso 1 1 d D U . . .
O1_8 O 0.6965(8) 0.2565(6) 0.1690(3) 0.224(8) Uiso 1 1 d D U . . .
C1_8 C 0.7603(8) 0.2544(7) 0.1756(5) 0.192(10) Uiso 1 1 d D U . . .
C2_8 C 0.7991(12) 0.2025(8) 0.1865(6) 0.242(13) Uiso 1 1 d D U . . .
C3_8 C 0.7996(17) 0.1626(11) 0.1663(6) 0.262(15) Uiso 1 1 d D U . . .
O1_9 O 0.6911(10) 0.1713(8) 0.3680(4) 0.209(7) Uani 1 1 d D U . . .
C1_9 C 0.6680(10) 0.1851(14) 0.3957(5) 0.247(13) Uiso 1 1 d D U . . .
C2_9 C 0.7190(11) 0.1731(8) 0.4160(4) 0.239(13) Uiso 1 1 d D U . . .
C3_9 C 0.6754(15) 0.1855(13) 0.4430(5) 0.287(18) Uiso 1 1 d D U . . .
C4_9 C 0.7550(15) 0.1168(9) 0.4150(6) 0.239(14) Uiso 1 1 d D U . . .
O1_10 O 0.8354(11) 0.0273(7) 0.2067(4) 0.204(8) Uani 1 1 d D U . . .
C1_10 C 0.8845(13) 0.0387(12) 0.2202(5) 0.189(11) Uiso 1 1 d D U . . .
C2_10 C 0.9354(16) 0.0194(18) 0.1964(7) 0.32(2) Uiso 1 1 d D U . . .
O1_11 O 0.3999(10) 0.9637(8) 0.3070(4) 0.211(8) Uiso 1 1 d D U . . .
C1_11 C 0.4677(11) 0.9417(14) 0.3051(4) 0.246(14) Uiso 1 1 d D U . . .
C2_11 C 0.4957(9) 0.9250(8) 0.3327(5) 0.223(12) Uiso 1 1 d D U . . .
C3_11 C 0.5665(9) 0.9093(12) 0.3215(7) 0.244(14) Uiso 1 1 d D U . . .
C4_11 C 0.4677(13) 0.8790(10) 0.3392(8) 0.267(16) Uiso 1 1 d D U . . .
O1_13 O 0.4895(9) 0.7215(7) 0.3009(4) 0.180(6) Uiso 1 1 d D U . . .
C1_13 C 0.5546(11) 0.7174(11) 0.2897(5) 0.202(11) Uiso 1 1 d D U . . .
C2_13 C 0.5800(17) 0.7313(11) 0.3151(5) 0.302(18) Uiso 1 1 d D U . . .
C3_13 C 0.5881(17) 0.6881(11) 0.3376(6) 0.249(14) Uiso 1 1 d D U . . .
O1_14 O 0.6093(6) 0.5446(5) 0.2262(3) 0.133(5) Uani 1 1 d D U . . .
C1_14 C 0.6448(7) 0.5386(8) 0.1990(3) 0.123(6) Uiso 1 1 d D U . . .
C2_14 C 0.7154(7) 0.5374(6) 0.1992(3) 0.142(8) Uiso 1 1 d D U . . .
C3_14 C 0.7179(11) 0.5871(7) 0.2108(4) 0.169(9) Uiso 1 1 d D U . . .
C4_14 C 0.7481(11) 0.5301(9) 0.1697(3) 0.170(9) Uiso 1 1 d D U . . .
O1_15 O 0.0578(6) 0.4819(5) 0.1642(2) 0.120(4) Uani 1 1 d D U . . .
C1_15 C 0.0260(7) 0.4848(8) 0.1920(3) 0.139(7) Uiso 1 1 d D U . . .
C2_15 C -0.0456(7) 0.4885(7) 0.1932(4) 0.160(9) Uiso 1 1 d D U . . .
C3_15 C -0.0542(12) 0.4392(7) 0.1834(5) 0.180(10) Uiso 1 1 d D U . . .
C4_15 C -0.0859(11) 0.5060(9) 0.2202(4) 0.181(10) Uiso 1 1 d D U . . .
O1_16 O 0.3133(6) 0.4820(5) 0.1347(3) 0.129(5) Uani 1 1 d D U . . .
C1_16 C 0.3396(9) 0.4641(9) 0.1079(4) 0.165(8) Uiso 1 1 d D U . . .
C2_16 C 0.4114(9) 0.4593(8) 0.1072(6) 0.193(10) Uiso 1 1 d D U . . .
C3_16 C 0.4202(12) 0.5130(7) 0.1006(5) 0.183(10) Uiso 1 1 d D U . . .
O1_17 O -0.2776(8) 0.5337(6) 0.0679(3) 0.158(5) Uiso 1 1 d D U . . .
C1_17 C -0.3031(9) 0.5297(9) 0.0964(4) 0.159(8) Uiso 1 1 d D U . . .
C2_17 C -0.3725(9) 0.5277(12) 0.0958(4) 0.214(12) Uiso 1 1 d D U . . .
C3_17 C -0.4041(12) 0.5262(10) 0.1255(4) 0.172(9) Uiso 1 1 d D U . . .
O1_18 O -0.2383(9) 0.6958(8) -0.0301(4) 0.203(7) Uiso 1 1 d D U . . .
C1_18 C -0.3032(10) 0.6949(11) -0.0208(4) 0.182(10) Uiso 1 1 d D U . . .
C2_18 C -0.3450(10) 0.6975(10) -0.0442(5) 0.239(13) Uiso 1 1 d D U . . .
C3_18 C -0.3193(14) 0.6517(9) -0.0622(6) 0.214(12) Uiso 1 1 d D U . . .
O1_19 O -0.2558(11) 0.7673(14) 0.1636(4) 0.360(15) Uiso 1 1 d D U . . .
O1_20 O -0.3262(10) 0.9483(9) -0.0155(5) 0.388(16) Uiso 1 1 d D U . . .
O1_12 O 0.5201(14) 0.809(2) 0.1241(6) 0.50(2) Uiso 1 1 d D U . . .

loop_
_atom_site_aniso_label
_atom_site_aniso_U_11
_atom_site_aniso_U_22
_atom_site_aniso_U_33
_atom_site_aniso_U_23
_atom_site_aniso_U_13
_atom_site_aniso_U_12
O1C 0.169(16) 0.126(12) 0.194(16) -0.006(10) 0.008(14) -0.026(13)
O2C 0.195(17) 0.148(15) 0.187(18) -0.010(13) 0.032(14) -0.049(12)
O2D 0.211(16) 0.090(9) 0.138(12) 0.004(9) -0.007(11) -0.042(9)
O3C 0.142(14) 0.120(12) 0.239(19) 0.024(11) -0.032(13) -0.062(11)
O4C 0.203(18) 0.117(12) 0.148(14) -0.011(9) -0.002(14) -0.046(14)
O5C 0.27(2) 0.085(11) 0.185(17) -0.031(11) 0.048(15) -0.079(13)
O5D 0.136(13) 0.156(13) 0.187(15) -0.005(10) -0.009(11) -0.050(11)
O6C 0.215(18) 0.079(10) 0.190(17) -0.001(11) -0.040(15) -0.036(10)
O7C 0.25(2) 0.124(12) 0.108(12) -0.006(10) -0.011(12) -0.035(11)
O7D 0.245(17) 0.104(10) 0.083(9) 0.016(8) -0.008(10) -0.029(10)
O8C 0.189(17) 0.090(11) 0.204(17) -0.008(10) 0.021(16) -0.054(13)
O8D 0.276(17) 0.171(13) 0.123(12) 0.020(10) -0.034(11) -0.117(12)
O9C 0.217(18) 0.077(9) 0.126(12) -0.010(8) 0.023(12) -0.036(11)
O10C 0.142(12) 0.079(8) 0.145(12) -0.003(8) -0.016(10) -0.044(8)
O11C 0.167(14) 0.089(9) 0.127(12) 0.013(9) -0.003(11) -0.041(8)
O12C 0.168(13) 0.111(10) 0.090(10) -0.012(8) 0.009(10) -0.042(8)
O13C 0.162(13) 0.079(9) 0.131(12) 0.005(9) 0.018(10) -0.027(8)
O14C 0.235(15) 0.104(8) 0.33(2) 0.042(18) 0.072(16) -0.038(10)
O14D 0.177(13) 0.116(10) 0.122(11) 0.016(9) -0.021(10) -0.059(9)
O15C 0.84(5) 0.20(2) 0.106(14) 0.020(14) 0.13(2) 0.13(3)
O16C 0.245(19) 0.099(11) 0.114(11) 0.006(8) -0.025(12) -0.067(13)
O16D 0.30(3) 0.123(14) 0.28(2) -0.011(14) -0.01(2) -0.017(17)
O17C 0.195(13) 0.096(6) 0.204(10) 0.014(7) 0.077(12) -0.027(9)
O18C 0.39(3) 0.107(12) 0.156(16) 0.007(12) -0.107(18) 0.002(14)
O19C 0.195(16) 0.113(11) 0.127(13) 0.000(10) -0.012(12) -0.034(10)
O19D 0.203(16) 0.130(12) 0.148(13) 0.041(10) -0.011(11) -0.069(11)
O20C 0.251(18) 0.121(9) 0.185(15) 0.037(10) 0.063(11) -0.022(12)
O21C 0.189(16) 0.121(12) 0.117(12) -0.001(8) -0.014(12) -0.006(12)
O22C 0.21(2) 0.108(11) 0.200(18) -0.001(11) -0.006(15) -0.028(13)
N1C 0.17(2) 0.109(15) 0.18(2) -0.018(14) 0.02(2) -0.042(17)
N2C 0.192(17) 0.109(13) 0.171(16) 0.000(12) -0.002(14) -0.078(12)
C8A 0.23(2) 0.078(14) 0.174(19) 0.006(14) 0.003(19) -0.072(15)
C7A 0.20(2) 0.064(12) 0.18(2) -0.010(14) 0.023(17) -0.067(13)
C6A 0.176(19) 0.104(14) 0.137(17) 0.000(14) 0.027(16) -0.080(14)
C5A 0.195(19) 0.070(13) 0.148(17) 0.010(13) -0.015(16) -0.053(14)
C9A 0.200(19) 0.071(13) 0.169(18) 0.001(14) -0.018(17) -0.069(14)
C1A 0.169(19) 0.093(15) 0.165(19) -0.001(15) 0.019(18) -0.042(15)
C2A 0.156(18) 0.077(12) 0.18(2) -0.007(14) -0.021(16) -0.044(13)
C3A 0.22(2) 0.093(15) 0.18(2) -0.011(14) -0.015(19) -0.080(16)
C4A 0.21(2) 0.067(13) 0.193(19) 0.009(13) -0.039(18) -0.060(13)
N3C 0.195(19) 0.066(10) 0.173(18) -0.002(11) 0.002(16) -0.052(12)
N5C 0.212(18) 0.074(10) 0.126(15) 0.005(11) -0.019(14) -0.053(10)
N7C 0.220(19) 0.060(11) 0.195(19) -0.013(13) 0.005(18) -0.041(11)
N9C 0.168(18) 0.078(10) 0.165(17) -0.017(11) -0.037(15) -0.033(12)
N11C 0.175(17) 0.060(10) 0.151(14) -0.022(10) 0.010(14) -0.043(12)
N13C 0.181(16) 0.066(10) 0.154(15) -0.012(10) 0.024(13) -0.055(10)
N14C 0.183(17) 0.046(8) 0.149(15) 0.006(9) 0.010(12) -0.035(10)
C54A 0.190(19) 0.060(11) 0.107(16) 0.001(12) 0.032(15) -0.048(12)
C53A 0.21(2) 0.061(11) 0.114(16) 0.007(12) 0.000(15) -0.033(13)
C52A 0.19(2) 0.057(11) 0.19(2) 0.015(14) -0.034(18) -0.013(14)
C51A 0.175(19) 0.078(12) 0.176(19) 0.003(14) 0.011(16) -0.049(14)
C55A 0.170(18) 0.063(11) 0.116(15) 0.015(12) -0.007(14) -0.029(12)
C47A 0.22(2) 0.067(11) 0.131(17) 0.015(13) 0.010(16) -0.044(14)
C48A 0.21(2) 0.105(14) 0.18(2) 0.001(16) -0.040(18) -0.054(15)
C49A 0.20(2) 0.143(17) 0.137(18) 0.007(16) -0.031(17) -0.060(16)
C50A 0.19(2) 0.117(15) 0.18(2) -0.017(14) -0.028(17) -0.049(17)
N15C 0.174(15) 0.092(11) 0.085(12) -0.025(9) 0.023(12) -0.051(10)
N17C 0.170(16) 0.082(11) 0.100(12) -0.014(9) -0.015(12) -0.065(11)
N19C 0.136(15) 0.080(10) 0.115(13) -0.003(9) 0.035(12) -0.042(11)
N20C 0.172(17) 0.085(10) 0.090(12) 0.003(8) 0.022(13) -0.041(12)
N21C 0.158(18) 0.091(12) 0.194(18) 0.032(12) 0.019(15) -0.039(12)
N22C 0.144(16) 0.061(10) 0.29(2) 0.044(12) 0.063(15) -0.022(11)
N24C 0.39(3) 0.111(15) 0.22(2) 0.046(17) 0.16(2) 0.030(18)
N26C 0.30(2) 0.057(10) 0.102(13) 0.032(10) -0.011(14) -0.028(11)
N27C 0.194(18) 0.093(11) 0.111(13) 0.018(9) 0.014(12) -0.032(12)
C54B 0.181(19) 0.123(15) 0.078(14) 0.037(13) -0.025(14) -0.037(14)
C53B 0.185(19) 0.090(12) 0.098(14) -0.003(12) -0.015(14) -0.067(12)
C52B 0.18(2) 0.104(14) 0.089(15) 0.019(12) -0.004(15) -0.062(14)
C51B 0.141(17) 0.117(14) 0.100(15) 0.021(12) -0.009(13) -0.030(13)
C55B 0.169(18) 0.090(13) 0.130(16) -0.003(13) 0.003(15) -0.042(13)
C47B 0.164(19) 0.092(13) 0.157(18) 0.014(13) 0.030(16) -0.018(14)
C48B 0.21(2) 0.107(16) 0.23(2) 0.031(19) 0.06(2) -0.008(16)
C49B 0.22(2) 0.116(16) 0.18(2) 0.006(16) 0.046(19) -0.041(17)
C50B 0.19(2) 0.118(16) 0.144(18) -0.003(14) 0.052(16) -0.041(17)
N28C 0.195(13) 0.096(6) 0.204(10) 0.014(7) 0.077(12) -0.027(9)
N30C 0.36(3) 0.049(10) 0.154(17) 0.019(11) 0.00(2) 0.013(18)
N32C 0.19(2) 0.053(10) 0.169(18) 0.001(11) -0.020(18) -0.006(12)
N33C 0.207(18) 0.083(11) 0.143(14) 0.035(11) 0.000(14) -0.021(12)
C31B 0.21(2) 0.096(14) 0.133(17) 0.021(14) -0.030(18) -0.048(16)
C30B 0.21(2) 0.118(15) 0.18(2) -0.002(15) -0.046(18) -0.063(17)
C29B 0.22(2) 0.138(16) 0.155(18) 0.013(16) -0.048(18) -0.054(18)
C28B 0.24(2) 0.125(15) 0.140(18) -0.002(15) 0.011(18) -0.021(18)
C32B 0.21(2) 0.081(13) 0.161(18) 0.032(14) -0.002(18) -0.035(15)
C24B 0.22(2) 0.086(13) 0.139(18) -0.007(14) 0.021(18) -0.055(16)
C25B 0.24(2) 0.074(13) 0.16(2) 0.000(13) 0.035(19) -0.046(17)
C26B 0.28(3) 0.093(14) 0.140(19) -0.008(15) 0.013(19) -0.062(16)
C27B 0.26(3) 0.146(19) 0.18(2) 0.021(18) 0.01(2) -0.01(2)
N34C 0.218(18) 0.106(12) 0.135(16) -0.014(11) 0.031(13) -0.066(12)
N35C 0.22(2) 0.086(11) 0.120(14) 0.001(10) -0.030(14) -0.015(13)
C23B 0.188(19) 0.110(14) 0.133(17) 0.008(14) 0.002(17) -0.033(14)
C22B 0.24(2) 0.131(17) 0.113(17) 0.029(15) -0.013(18) 0.012(17)
C21B 0.26(2) 0.171(18) 0.104(17) 0.039(14) 0.031(17) 0.072(19)
C20B 0.25(2) 0.107(15) 0.108(16) 0.001(14) 0.000(17) 0.036(16)
C19B 0.24(2) 0.106(15) 0.098(16) 0.022(14) -0.021(17) 0.018(15)
N36C 0.194(18) 0.113(12) 0.116(15) 0.028(12) -0.007(14) -0.029(11)
N38C 0.156(18) 0.119(13) 0.163(17) 0.001(13) 0.025(15) -0.053(13)
C1B 0.27(2) 0.183(19) 0.25(2) 0.064(19) 0.11(2) 0.146(18)
C2B 0.29(3) 0.17(2) 0.20(2) -0.02(2) 0.06(2) 0.12(2)
C3B 0.31(3) 0.123(18) 0.19(2) -0.061(16) 0.01(2) 0.05(2)
C4B 0.30(3) 0.119(17) 0.16(2) -0.056(17) -0.03(2) 0.042(19)
C5B 0.25(2) 0.104(15) 0.19(2) -0.051(16) -0.03(2) 0.071(17)
C9B 0.21(2) 0.129(16) 0.22(2) 0.040(18) 0.03(2) 0.050(17)
N39C 0.181(18) 0.104(13) 0.23(2) 0.036(15) -0.007(16) 0.023(12)
C8B 0.18(2) 0.086(14) 0.22(2) 0.016(16) -0.01(2) -0.011(15)
C7B 0.20(2) 0.080(13) 0.22(2) 0.032(16) -0.02(2) -0.005(15)
C6B 0.21(2) 0.128(16) 0.19(2) 0.002(18) -0.04(2) 0.006(17)
C1C 0.22(3) 0.065(12) 0.16(2) -0.008(14) -0.01(2) -0.069(18)
C2C 0.21(2) 0.061(11) 0.126(19) -0.011(13) -0.01(2) -0.019(16)
C3C 0.21(2) 0.102(14) 0.096(15) 0.028(12) -0.032(14) -0.057(13)
C4C 0.22(2) 0.058(13) 0.15(2) -0.028(16) 0.03(2) -0.063(15)
C5C 0.16(2) 0.082(13) 0.16(2) 0.016(17) -0.01(2) -0.042(14)
C6C 0.19(2) 0.089(13) 0.141(18) -0.007(13) -0.040(17) -0.023(15)
C7C 0.18(2) 0.070(13) 0.123(17) -0.021(13) 0.015(19) -0.035(15)
C8C 0.18(2) 0.065(13) 0.150(19) -0.013(13) 0.03(2) -0.050(17)
C9C 0.18(2) 0.078(13) 0.118(19) -0.009(14) 0.027(17) -0.060(15)
C10A 0.22(2) 0.063(11) 0.177(19) -0.002(14) -0.013(18) -0.058(14)
C11A 0.24(2) 0.082(13) 0.153(19) -0.020(15) -0.049(17) -0.057(14)
C12A 0.22(2) 0.105(15) 0.165(19) -0.034(15) -0.018(19) -0.038(17)
C13A 0.22(2) 0.100(14) 0.160(19) -0.006(13) -0.035(18) -0.070(17)
C14A 0.19(2) 0.097(13) 0.155(18) -0.013(14) -0.019(17) -0.066(15)
C18A 0.19(2) 0.073(12) 0.164(18) -0.008(14) -0.001(17) -0.046(14)
N4C 0.199(18) 0.054(9) 0.143(14) -0.009(9) -0.032(13) -0.018(11)
C17A 0.21(2) 0.062(11) 0.125(17) -0.003(13) -0.006(18) -0.019(14)
C16A 0.19(2) 0.064(11) 0.133(17) 0.006(13) -0.016(15) -0.010(12)
C15A 0.21(2) 0.083(13) 0.127(17) 0.001(13) -0.023(17) -0.044(15)
C10B 0.153(18) 0.121(14) 0.170(19) 0.028(16) -0.018(17) -0.075(14)
C11B 0.19(2) 0.137(16) 0.147(18) 0.035(16) -0.020(16) -0.086(15)
C12B 0.18(2) 0.164(18) 0.162(19) 0.068(17) -0.006(18) -0.068(18)
C13B 0.19(2) 0.154(18) 0.153(18) 0.065(15) -0.015(17) -0.039(18)
C14B 0.171(19) 0.137(16) 0.134(16) 0.023(15) -0.018(16) -0.049(15)
C18B 0.158(17) 0.107(13) 0.129(15) 0.011(13) -0.013(15) -0.069(14)
N37C 0.174(16) 0.068(10) 0.139(13) 0.012(9) -0.033(12) -0.032(11)
C17B 0.166(18) 0.075(12) 0.136(17) 0.025(13) -0.020(17) -0.040(13)
C16B 0.18(2) 0.095(13) 0.152(19) 0.003(15) -0.010(16) -0.052(13)
C15B 0.17(2) 0.099(14) 0.107(16) 0.019(14) -0.005(16) -0.025(15)
C10C 0.168(18) 0.106(14) 0.120(16) -0.029(13) 0.030(14) -0.053(13)
C11C 0.147(18) 0.088(14) 0.111(16) -0.020(14) 0.029(17) -0.064(14)
C12C 0.119(17) 0.049(10) 0.115(16) -0.002(11) 0.023(16) -0.026(12)
C13C 0.17(2) 0.068(11) 0.114(17) -0.018(13) 0.002(19) -0.028(14)
C14C 0.140(19) 0.058(12) 0.151(18) 0.022(14) -0.005(18) -0.023(12)
C15C 0.235(15) 0.104(8) 0.33(2) 0.042(18) 0.072(16) -0.038(10)
C16C 0.48(3) 0.13(2) 0.18(2) 0.06(2) 0.09(2) 0.06(2)
C17C 0.34(3) 0.104(16) 0.124(17) 0.035(14) 0.012(18) -0.043(17)
C18C 0.24(2) 0.083(14) 0.118(19) 0.032(14) 0.011(19) -0.015(17)
C19C 0.195(13) 0.096(6) 0.204(10) 0.014(7) 0.077(12) -0.027(9)
C20C 0.31(3) 0.069(14) 0.15(2) 0.011(18) -0.02(3) -0.01(2)
C21A 0.23(2) 0.104(15) 0.137(18) 0.015(14) -0.003(17) -0.013(15)
C20A 0.26(2) 0.093(14) 0.148(19) -0.008(15) -0.019(18) -0.096(15)
C19A 0.23(2) 0.078(13) 0.133(17) -0.001(13) -0.016(18) -0.059(15)
N6C 0.25(2) 0.085(12) 0.147(15) -0.014(11) 0.030(15) -0.088(14)
C23A 0.27(2) 0.067(13) 0.143(18) -0.010(14) 0.032(19) -0.085(15)
C22A 0.26(2) 0.057(12) 0.124(16) 0.004(12) -0.025(17) -0.068(14)
C21C 0.23(2) 0.078(14) 0.18(2) -0.003(14) -0.05(2) -0.026(17)
C22C 0.19(2) 0.078(13) 0.16(2) 0.011(16) -0.04(2) -0.025(15)
C23C 0.251(18) 0.121(9) 0.185(15) 0.037(10) 0.063(11) -0.022(12)
C24A 0.21(2) 0.080(14) 0.25(2) 0.018(16) 0.00(2) -0.080(16)
C25A 0.22(3) 0.097(15) 0.32(3) -0.005(17) 0.00(2) -0.104(18)
C26A 0.18(2) 0.127(17) 0.31(3) 0.04(2) -0.02(2) -0.074(16)
C27A 0.20(2) 0.100(15) 0.33(3) 0.045(19) -0.05(2) -0.092(16)
C28A 0.21(2) 0.085(13) 0.26(2) 0.022(16) -0.051(19) -0.083(15)
C32A 0.21(2) 0.073(13) 0.25(2) 0.018(16) -0.03(2) -0.038(16)
N8C 0.163(16) 0.056(9) 0.229(19) -0.004(12) -0.014(15) -0.022(11)
C31A 0.18(2) 0.093(14) 0.20(2) 0.014(16) -0.033(19) -0.026(16)
C30A 0.19(2) 0.100(15) 0.25(2) -0.018(15) -0.048(19) -0.036(17)
C29A 0.22(2) 0.130(16) 0.26(2) -0.027(18) -0.07(2) -0.034(18)
C24C 0.24(2) 0.160(18) 0.083(15) 0.001(14) 0.003(16) -0.009(16)
C25C 0.20(2) 0.092(14) 0.102(17) 0.019(14) -0.027(19) -0.043(16)
C26C 0.17(2) 0.130(17) 0.18(2) 0.014(17) -0.04(2) -0.051(19)
C35A 0.20(2) 0.075(12) 0.144(19) 0.027(14) 0.012(19) -0.012(16)
C34A 0.18(2) 0.075(12) 0.136(17) 0.021(12) -0.019(16) -0.015(14)
C33A 0.19(2) 0.068(12) 0.131(17) 0.003(13) -0.023(17) -0.031(14)
N10C 0.180(16) 0.065(9) 0.133(14) -0.002(10) -0.013(12) -0.052(9)
C37A 0.20(2) 0.083(12) 0.104(15) -0.002(12) 0.002(17) -0.036(15)
C36A 0.21(2) 0.090(13) 0.102(15) 0.008(12) 0.039(16) -0.018(15)
C37B 0.30(3) 0.059(12) 0.19(2) 0.010(17) -0.01(2) 0.002(18)
C36B 0.32(3) 0.074(14) 0.22(2) 0.009(17) 0.01(2) -0.01(2)
C35B 0.30(3) 0.092(16) 0.25(3) 0.01(2) 0.02(3) -0.02(2)
C34B 0.24(3) 0.100(16) 0.20(2) -0.012(15) -0.07(2) -0.017(19)
C33B 0.24(2) 0.068(12) 0.152(18) -0.017(14) -0.062(19) -0.002(16)
N31C 0.248(19) 0.053(9) 0.141(15) -0.010(11) -0.047(14) 0.001(11)
C38A 0.21(2) 0.077(13) 0.135(16) -0.027(13) 0.030(17) -0.089(14)
C39A 0.23(2) 0.097(14) 0.124(17) 0.004(14) -0.013(16) -0.081(14)
C40A 0.22(2) 0.072(13) 0.140(17) 0.000(13) 0.009(17) -0.032(15)
C41A 0.24(2) 0.041(11) 0.153(17) -0.009(11) -0.013(18) -0.048(14)
C42A 0.21(2) 0.060(12) 0.135(16) -0.015(12) 0.009(16) -0.062(14)
C46A 0.175(18) 0.071(12) 0.143(16) -0.007(13) 0.006(16) -0.075(13)
N12C 0.216(18) 0.066(11) 0.162(15) -0.007(10) 0.005(15) -0.072(12)
C45A 0.19(2) 0.077(13) 0.145(17) 0.000(14) 0.030(18) -0.039(14)
C44A 0.25(2) 0.063(12) 0.134(17) -0.017(13) 0.025(17) -0.066(13)
C43A 0.21(2) 0.057(12) 0.164(18) 0.004(13) 0.054(18) -0.058(14)
C38B 0.33(3) 0.097(15) 0.139(18) 0.021(16) 0.03(2) 0.047(18)
C39B 0.34(3) 0.127(17) 0.15(2) -0.046(18) -0.03(2) 0.071(19)
C40B 0.36(3) 0.153(19) 0.15(2) 0.011(17) -0.05(2) 0.04(2)
C41B 0.40(3) 0.137(19) 0.16(2) 0.016(18) 0.02(2) 0.03(2)
C42B 0.34(3) 0.116(16) 0.156(19) 0.010(17) 0.05(2) 0.01(2)
C46B 0.29(2) 0.092(14) 0.109(16) 0.021(14) 0.035(18) 0.055(17)
N29C 0.23(2) 0.081(11) 0.150(15) 0.010(11) 0.036(16) 0.045(13)
C45B 0.27(2) 0.080(13) 0.168(19) 0.027(14) 0.098(18) 0.012(17)
C44B 0.30(3) 0.097(15) 0.20(2) 0.029(18) 0.10(2) -0.009(17)
C43B 0.28(2) 0.113(15) 0.181(19) 0.026(16) 0.08(2) -0.021(16)
C56A 0.175(18) 0.087(13) 0.120(16) -0.033(12) 0.027(15) -0.072(13)
N16C 0.168(15) 0.071(9) 0.099(11) -0.011(9) 0.001(11) -0.053(10)
C60A 0.156(17) 0.066(11) 0.111(14) -0.007(11) 0.012(15) -0.068(12)
C59A 0.158(18) 0.101(14) 0.142(17) 0.010(12) -0.027(15) -0.075(14)
C58A 0.182(18) 0.111(14) 0.117(15) 0.016(13) -0.008(16) -0.098(14)
C57A 0.174(18) 0.106(14) 0.118(16) -0.009(13) -0.010(14) -0.072(13)
C60B 0.471(13) 0.113(6) 0.163(9) 0.051(7) 0.066(10) 0.108(10)
C59B 0.471(13) 0.113(6) 0.163(9) 0.051(7) 0.066(10) 0.108(10)
C58B 0.471(13) 0.113(6) 0.163(9) 0.051(7) 0.066(10) 0.108(10)
C57B 0.471(13) 0.113(6) 0.163(9) 0.051(7) 0.066(10) 0.108(10)
C56B 0.471(13) 0.113(6) 0.163(9) 0.051(7) 0.066(10) 0.108(10)
N25C 0.471(13) 0.113(6) 0.163(9) 0.051(7) 0.066(10) 0.108(10)
C61A 0.159(17) 0.052(10) 0.105(14) -0.001(10) -0.001(14) -0.051(12)
C62A 0.125(16) 0.082(12) 0.139(16) -0.032(11) 0.029(14) -0.043(13)
C63A 0.173(19) 0.067(12) 0.155(18) -0.006(12) 0.019(16) -0.056(13)
C64A 0.194(19) 0.058(11) 0.176(19) -0.013(13) 0.036(16) -0.059(12)
C65A 0.144(17) 0.078(12) 0.130(15) 0.000(12) 0.031(14) -0.036(13)
C69A 0.121(15) 0.051(10) 0.142(15) -0.021(11) 0.020(14) -0.036(11)
N18C 0.113(12) 0.043(8) 0.150(14) -0.010(9) 0.018(10) -0.024(8)
C68A 0.142(17) 0.064(11) 0.118(15) 0.014(11) 0.028(15) -0.034(12)
C67A 0.108(15) 0.073(12) 0.167(17) -0.027(12) 0.023(14) -0.019(12)
C66A 0.130(17) 0.072(12) 0.203(19) -0.015(13) -0.001(16) -0.037(12)
C61B 0.354(10) 0.118(5) 0.368(10) 0.065(8) 0.153(8) -0.002(8)
C62B 0.354(10) 0.118(5) 0.368(10) 0.065(8) 0.153(8) -0.002(8)
C63B 0.354(10) 0.118(5) 0.368(10) 0.065(8) 0.153(8) -0.002(8)
C64B 0.354(10) 0.118(5) 0.368(10) 0.065(8) 0.153(8) -0.002(8)
C65B 0.354(10) 0.118(5) 0.368(10) 0.065(8) 0.153(8) -0.002(8)
C69B 0.354(10) 0.118(5) 0.368(10) 0.065(8) 0.153(8) -0.002(8)
N23C 0.354(10) 0.118(5) 0.368(10) 0.065(8) 0.153(8) -0.002(8)
C68B 0.354(10) 0.118(5) 0.368(10) 0.065(8) 0.153(8) -0.002(8)
C67B 0.354(10) 0.118(5) 0.368(10) 0.065(8) 0.153(8) -0.002(8)
C66B 0.354(10) 0.118(5) 0.368(10) 0.065(8) 0.153(8) -0.002(8)
C75A 0.155(18) 0.081(12) 0.125(16) -0.002(11) 0.013(15) -0.045(14)
C74A 0.137(16) 0.052(10) 0.132(15) 0.008(11) 0.005(15) -0.033(12)
C73A 0.129(16) 0.061(10) 0.112(15) 0.010(11) 0.021(14) -0.040(11)
C72A 0.126(16) 0.051(10) 0.130(15) 0.000(10) 0.029(14) -0.048(11)
C71A 0.124(16) 0.081(11) 0.102(14) 0.012(11) -0.016(14) -0.028(12)
C70A 0.121(15) 0.068(10) 0.096(14) 0.005(10) -0.001(13) -0.025(11)
O3G 0.23(2) 0.26(3) 0.35(3) 0.09(2) 0.04(2) -0.01(2)
O4G 0.31(3) 0.162(19) 0.44(4) 0.02(2) -0.09(3) -0.08(2)
O6G 0.35(3) 0.119(14) 0.199(19) 0.027(14) -0.015(17) -0.050(15)
O7G 0.24(2) 0.176(17) 0.199(18) 0.034(15) 0.037(16) -0.043(14)
O7H 0.195(14) 0.104(10) 0.102(10) 0.018(8) -0.007(9) -0.030(9)
O8G 0.21(2) 0.26(2) 0.201(19) -0.009(15) -0.046(16) -0.114(18)
O8H 0.21(2) 0.160(17) 0.42(3) 0.023(18) 0.11(2) -0.064(14)
O9G 0.224(19) 0.132(12) 0.096(11) 0.000(8) -0.003(12) -0.038(14)
O10G 0.27(2) 0.142(13) 0.095(11) 0.004(10) -0.014(12) -0.032(12)
O11G 0.126(12) 0.213(15) 0.077(9) 0.011(10) -0.006(9) -0.057(10)
O12G 0.163(14) 0.193(15) 0.084(10) 0.005(10) 0.002(10) -0.056(11)
O13G 0.104(10) 0.101(9) 0.132(12) 0.030(9) -0.022(9) -0.019(7)
O14G 0.139(13) 0.144(12) 0.113(11) 0.010(10) -0.004(10) -0.028(9)
O15G 0.170(14) 0.095(10) 0.143(13) 0.007(10) -0.009(12) -0.035(9)
O16G 0.193(17) 0.122(11) 0.086(10) 0.023(8) -0.018(11) -0.025(12)
O17G 0.20(2) 0.27(2) 0.187(18) 0.078(15) -0.044(14) -0.113(18)
O18G 0.31(3) 0.085(12) 0.27(2) 0.042(15) -0.067(19) -0.087(14)
O19G 0.488(10) 0.175(7) 0.416(10) 0.000(8) -0.072(10) -0.061(8)
O20G 0.40(3) 0.124(17) 0.36(3) 0.013(18) -0.08(3) 0.053(19)
O21G 0.438(10) 0.246(7) 0.260(8) 0.008(7) -0.075(8) 0.005(8)
O22G 0.34(3) 0.158(18) 0.27(2) -0.009(16) 0.09(2) -0.075(18)
N2G 0.369(10) 0.240(8) 0.260(9) 0.054(8) -0.030(9) 0.099(9)
C8E 0.369(10) 0.240(8) 0.260(9) 0.054(8) -0.030(9) 0.099(9)
C7E 0.369(10) 0.240(8) 0.260(9) 0.054(8) -0.030(9) 0.099(9)
C6E 0.369(10) 0.240(8) 0.260(9) 0.054(8) -0.030(9) 0.099(9)
C5E 0.369(10) 0.240(8) 0.260(9) 0.054(8) -0.030(9) 0.099(9)
C9E 0.369(10) 0.240(8) 0.260(9) 0.054(8) -0.030(9) 0.099(9)
C1E 0.369(10) 0.240(8) 0.260(9) 0.054(8) -0.030(9) 0.099(9)
C2E 0.369(10) 0.240(8) 0.260(9) 0.054(8) -0.030(9) 0.099(9)
C3E 0.369(10) 0.240(8) 0.260(9) 0.054(8) -0.030(9) 0.099(9)
C4E 0.369(10) 0.240(8) 0.260(9) 0.054(8) -0.030(9) 0.099(9)
N3G 0.25(2) 0.095(14) 0.24(2) 0.028(14) -0.071(18) -0.025(14)
N5G 0.38(3) 0.116(16) 0.19(2) 0.06(2) 0.03(2) -0.010(16)
N7G 0.32(2) 0.119(16) 0.30(2) -0.025(16) -0.12(2) -0.001(16)
N9G 0.19(2) 0.105(13) 0.199(18) 0.029(14) -0.019(16) -0.003(15)
N11G 0.18(2) 0.167(15) 0.145(16) -0.013(13) 0.009(15) -0.030(17)
N12G 0.24(2) 0.116(13) 0.137(15) 0.014(12) -0.022(15) -0.026(14)
C45E 0.24(2) 0.121(15) 0.159(19) 0.007(16) -0.036(19) -0.057(16)
C44E 0.27(2) 0.158(19) 0.18(2) -0.032(19) -0.05(2) -0.035(19)
C43E 0.25(2) 0.204(19) 0.18(2) -0.017(18) -0.04(2) -0.039(19)
C42E 0.23(2) 0.170(18) 0.136(18) 0.000(16) -0.041(18) -0.011(18)
C46E 0.25(2) 0.163(18) 0.122(17) -0.003(16) -0.023(18) 0.011(18)
C38E 0.17(2) 0.147(16) 0.136(18) 0.008(16) 0.016(17) -0.022(16)
C39E 0.23(2) 0.131(17) 0.16(2) 0.011(17) -0.022(19) 0.005(17)
C40E 0.26(3) 0.171(19) 0.14(2) 0.047(16) 0.01(2) 0.04(2)
C41E 0.26(3) 0.21(2) 0.15(2) 0.020(19) -0.01(2) 0.02(2)
N13G 0.173(17) 0.186(17) 0.123(14) 0.000(13) -0.041(13) -0.045(14)
N14G 0.210(19) 0.139(14) 0.094(13) -0.009(10) 0.019(13) -0.044(14)
C54E 0.19(2) 0.158(16) 0.082(14) 0.012(13) -0.009(15) -0.054(16)
C53E 0.21(2) 0.128(15) 0.107(16) 0.032(14) -0.013(15) -0.049(15)
C52E 0.21(2) 0.089(13) 0.099(16) 0.016(12) 0.003(16) -0.044(15)
C51E 0.161(18) 0.121(14) 0.114(15) 0.014(13) 0.003(14) -0.042(14)
C55E 0.187(19) 0.151(16) 0.099(15) 0.005(14) -0.015(15) -0.047(16)
C47E 0.177(19) 0.156(16) 0.102(16) -0.004(14) -0.015(15) -0.066(16)
C48E 0.21(2) 0.166(18) 0.132(18) -0.019(16) -0.012(17) -0.067(17)
C49E 0.23(2) 0.167(18) 0.120(17) -0.011(15) -0.025(18) -0.073(18)
C50E 0.20(2) 0.151(17) 0.142(18) 0.024(15) -0.005(17) -0.080(18)
N15G 0.198(18) 0.190(17) 0.067(11) -0.016(12) 0.017(12) 0.010(13)
N17G 0.151(16) 0.122(13) 0.087(12) -0.008(10) -0.011(12) -0.026(11)
N18G 0.152(14) 0.109(12) 0.122(13) -0.002(10) -0.031(11) -0.019(10)
C68E 0.130(16) 0.141(15) 0.102(15) -0.005(12) -0.011(14) -0.051(13)
C67E 0.164(19) 0.164(17) 0.119(16) -0.031(13) -0.006(15) -0.081(16)
C66E 0.127(17) 0.172(17) 0.138(16) 0.002(15) -0.026(14) -0.042(13)
C65E 0.150(18) 0.159(16) 0.112(15) -0.004(14) -0.040(15) -0.034(15)
C69E 0.172(18) 0.121(14) 0.110(15) -0.004(12) -0.039(15) -0.028(14)
C61E 0.19(2) 0.146(16) 0.084(14) -0.014(13) -0.010(16) -0.032(16)
C62E 0.18(2) 0.156(17) 0.103(15) -0.042(13) -0.058(15) -0.014(17)
C63E 0.18(2) 0.149(17) 0.101(15) -0.027(14) -0.023(16) -0.005(17)
C64E 0.17(2) 0.169(18) 0.139(18) -0.046(16) -0.039(16) -0.018(15)
N19G 0.152(16) 0.140(13) 0.122(14) 0.031(10) -0.047(13) -0.048(12)
N20G 0.132(15) 0.153(14) 0.123(14) 0.017(11) -0.022(14) -0.040(13)
N21G 0.111(14) 0.125(13) 0.126(14) 0.023(10) -0.013(12) -0.028(11)
N22G 0.112(15) 0.108(11) 0.127(15) 0.022(10) -0.025(12) -0.051(10)
N23G 0.134(14) 0.082(10) 0.131(13) 0.041(10) -0.026(11) -0.034(9)
C68F 0.108(16) 0.091(13) 0.169(18) 0.036(13) -0.012(15) -0.019(13)
C67F 0.118(17) 0.112(14) 0.176(19) 0.060(13) -0.014(15) -0.029(14)
C66F 0.086(15) 0.123(14) 0.157(17) 0.048(13) -0.036(13) -0.038(13)
C65F 0.110(16) 0.106(14) 0.168(18) 0.027(14) -0.004(15) -0.021(13)
C69F 0.126(16) 0.073(12) 0.171(18) 0.040(13) -0.029(15) -0.026(13)
C61F 0.120(17) 0.057(11) 0.173(18) 0.026(12) 0.006(15) -0.023(12)
C62F 0.129(16) 0.092(12) 0.151(16) 0.030(11) -0.070(14) -0.042(13)
C63F 0.147(19) 0.113(15) 0.164(19) 0.024(14) -0.031(16) -0.058(15)
C64F 0.142(18) 0.094(14) 0.18(2) 0.005(14) -0.040(15) -0.030(12)
N24G 0.125(14) 0.059(9) 0.144(14) 0.023(9) 0.020(12) -0.035(10)
N26G 0.173(15) 0.079(10) 0.094(12) 0.029(10) 0.038(12) -0.017(9)
N27G 0.129(15) 0.135(13) 0.131(14) 0.062(11) 0.006(11) -0.021(11)
C54F 0.160(19) 0.122(15) 0.105(15) 0.019(14) 0.015(16) 0.016(14)
C53F 0.165(19) 0.120(15) 0.118(16) 0.006(14) 0.016(15) -0.010(13)
C52F 0.21(2) 0.176(18) 0.091(16) -0.014(14) -0.021(15) -0.026(18)
C51F 0.162(19) 0.197(18) 0.129(17) 0.029(16) -0.019(16) -0.068(16)
C55F 0.148(18) 0.195(18) 0.145(17) 0.062(16) -0.045(16) -0.026(16)
C47F 0.175(19) 0.166(17) 0.129(17) 0.059(16) -0.028(17) -0.069(15)
C48F 0.159(19) 0.21(2) 0.16(2) 0.064(19) -0.014(17) -0.061(16)
C49F 0.16(2) 0.25(2) 0.138(18) 0.062(18) -0.041(17) -0.066(18)
C50F 0.15(2) 0.20(2) 0.161(19) 0.068(16) -0.014(16) -0.036(17)
N28G 0.175(17) 0.150(15) 0.162(17) 0.057(14) -0.042(14) -0.065(13)
N29G 0.205(18) 0.113(13) 0.161(16) 0.039(12) -0.029(14) -0.083(13)
C45F 0.26(2) 0.119(15) 0.152(19) 0.044(16) -0.012(19) -0.070(18)
C44F 0.25(2) 0.127(16) 0.144(19) 0.055(16) -0.049(17) -0.089(16)
C43F 0.212(19) 0.100(14) 0.181(18) 0.035(14) -0.074(18) -0.066(15)
C42F 0.21(2) 0.081(13) 0.19(2) 0.011(15) -0.037(18) -0.037(16)
C46F 0.21(2) 0.094(14) 0.183(19) 0.054(15) -0.040(18) -0.046(16)
C38F 0.21(2) 0.061(12) 0.21(2) 0.041(15) -0.030(19) -0.039(15)
C39F 0.23(2) 0.071(13) 0.24(3) 0.003(16) -0.082(19) -0.057(14)
C40F 0.25(3) 0.089(15) 0.30(3) 0.006(17) -0.03(2) -0.06(2)
C41F 0.23(2) 0.055(12) 0.26(2) -0.003(15) -0.03(2) -0.036(15)
N30G 0.22(2) 0.072(11) 0.24(2) 0.077(13) -0.038(17) -0.022(14)
N32G 0.34(3) 0.107(18) 0.33(2) 0.050(17) -0.05(2) 0.007(19)
N34G 0.40(2) 0.085(13) 0.31(2) -0.010(16) -0.16(2) -0.037(16)
N36G 0.438(10) 0.246(7) 0.260(8) 0.008(7) -0.075(8) 0.005(8)
N38G 0.35(3) 0.165(18) 0.21(2) 0.003(15) -0.048(19) -0.069(17)
N39G 0.180(18) 0.083(11) 0.25(2) 0.003(13) 0.014(16) -0.038(12)
C8F 0.24(2) 0.097(15) 0.24(2) 0.016(18) 0.00(2) -0.033(18)
C7F 0.16(2) 0.116(16) 0.23(2) 0.012(19) -0.002(18) -0.037(15)
C6F 0.20(2) 0.110(15) 0.25(2) -0.012(17) -0.04(2) -0.054(16)
C5F 0.22(2) 0.060(12) 0.25(2) -0.019(16) 0.01(2) -0.045(15)
C9F 0.17(2) 0.100(14) 0.23(2) 0.012(17) -0.003(19) -0.046(16)
C1F 0.181(19) 0.107(14) 0.24(2) -0.029(16) -0.022(19) -0.062(15)
C2F 0.22(2) 0.107(16) 0.23(3) -0.029(19) -0.02(2) -0.042(16)
C3F 0.25(3) 0.085(15) 0.22(2) -0.028(15) 0.00(2) -0.047(19)
C4F 0.28(3) 0.083(14) 0.20(2) -0.030(16) 0.03(2) -0.051(18)
C1G 0.28(3) 0.142(18) 0.27(2) 0.063(19) -0.06(2) 0.03(2)
C2G 0.31(3) 0.104(17) 0.23(3) 0.04(2) 0.01(3) -0.03(2)
C3G 0.47(3) 0.131(19) 0.24(3) 0.07(2) 0.03(3) 0.01(2)
C4G 0.48(3) 0.14(2) 0.33(3) -0.01(2) -0.02(3) 0.05(2)
C5G 0.21(2) 0.098(15) 0.26(3) -0.01(2) 0.00(2) -0.009(17)
C6G 0.123(18) 0.162(19) 0.21(2) 0.039(17) -0.011(18) -0.019(17)
C7G 0.18(2) 0.159(18) 0.15(2) 0.013(18) 0.03(2) -0.02(2)
C8G 0.21(2) 0.20(2) 0.14(2) -0.024(18) -0.04(2) -0.06(2)
C9G 0.20(2) 0.177(19) 0.085(17) -0.007(15) 0.008(19) -0.04(2)
C10E 0.26(2) 0.084(14) 0.21(2) 0.033(16) -0.05(2) -0.044(17)
C11E 0.25(2) 0.093(15) 0.22(3) -0.011(18) 0.01(2) -0.005(16)
C12E 0.28(3) 0.124(18) 0.24(3) 0.02(2) 0.03(3) 0.04(2)
C13E 0.32(3) 0.080(15) 0.24(2) 0.008(17) -0.01(2) 0.02(2)
C14E 0.29(3) 0.095(14) 0.20(2) 0.033(17) -0.04(2) -0.006(19)
C18E 0.25(2) 0.087(14) 0.20(2) 0.016(16) -0.04(2) -0.024(17)
N4G 0.22(2) 0.100(12) 0.221(19) 0.018(13) -0.064(17) -0.027(15)
C17E 0.32(3) 0.106(15) 0.22(2) -0.016(18) -0.05(2) -0.04(2)
C16E 0.35(3) 0.117(17) 0.22(3) 0.02(2) -0.09(2) -0.02(2)
C15E 0.34(3) 0.140(19) 0.23(3) 0.037(19) 0.01(2) -0.03(2)
C10F 0.438(10) 0.246(7) 0.260(8) 0.008(7) -0.075(8) 0.005(8)
C11F 0.438(10) 0.246(7) 0.260(8) 0.008(7) -0.075(8) 0.005(8)
C12F 0.438(10) 0.246(7) 0.260(8) 0.008(7) -0.075(8) 0.005(8)
C13F 0.438(10) 0.246(7) 0.260(8) 0.008(7) -0.075(8) 0.005(8)
C14F 0.438(10) 0.246(7) 0.260(8) 0.008(7) -0.075(8) 0.005(8)
C18F 0.438(10) 0.246(7) 0.260(8) 0.008(7) -0.075(8) 0.005(8)
N37G 0.438(10) 0.246(7) 0.260(8) 0.008(7) -0.075(8) 0.005(8)
C17F 0.438(10) 0.246(7) 0.260(8) 0.008(7) -0.075(8) 0.005(8)
C16F 0.438(10) 0.246(7) 0.260(8) 0.008(7) -0.075(8) 0.005(8)
C15F 0.438(10) 0.246(7) 0.260(8) 0.008(7) -0.075(8) 0.005(8)
C10G 0.19(2) 0.169(18) 0.098(15) -0.003(14) -0.017(14) -0.055(15)
C11G 0.19(2) 0.123(16) 0.121(17) -0.015(16) -0.02(2) -0.009(16)
C12G 0.151(19) 0.140(15) 0.102(16) 0.017(14) -0.047(16) -0.058(15)
C13G 0.16(2) 0.114(14) 0.113(17) 0.008(14) -0.027(18) -0.034(15)
C14G 0.106(17) 0.131(15) 0.094(15) 0.026(13) 0.021(14) -0.019(13)
C15G 0.123(19) 0.098(14) 0.129(18) 0.022(14) -0.040(16) -0.007(14)
C16G 0.119(17) 0.065(12) 0.125(17) 0.012(13) 0.005(16) -0.025(12)
C17G 0.155(16) 0.096(13) 0.058(11) -0.002(10) 0.000(12) -0.026(11)
C18G 0.146(19) 0.089(13) 0.100(18) 0.043(13) 0.014(16) -0.025(14)
C19G 0.26(3) 0.171(19) 0.15(2) 0.055(18) -0.03(2) -0.09(2)
C20G 0.26(3) 0.109(18) 0.27(3) 0.07(2) -0.04(3) -0.04(2)
C21E 0.548(14) 0.140(8) 0.236(12) 0.015(9) -0.050(13) 0.013(12)
C20E 0.548(14) 0.140(8) 0.236(12) 0.015(9) -0.050(13) 0.013(12)
C19E 0.548(14) 0.140(8) 0.236(12) 0.015(9) -0.050(13) 0.013(12)
N6G 0.548(14) 0.140(8) 0.236(12) 0.015(9) -0.050(13) 0.013(12)
C23E 0.548(14) 0.140(8) 0.236(12) 0.015(9) -0.050(13) 0.013(12)
C22E 0.548(14) 0.140(8) 0.236(12) 0.015(9) -0.050(13) 0.013(12)
C21F 0.338(12) 0.075(5) 0.319(12) 0.012(8) -0.031(11) -0.068(8)
C20F 0.338(12) 0.075(5) 0.319(12) 0.012(8) -0.031(11) -0.068(8)
C19F 0.338(12) 0.075(5) 0.319(12) 0.012(8) -0.031(11) -0.068(8)
N35G 0.338(12) 0.075(5) 0.319(12) 0.012(8) -0.031(11) -0.068(8)
C23F 0.338(12) 0.075(5) 0.319(12) 0.012(8) -0.031(11) -0.068(8)
C22F 0.338(12) 0.075(5) 0.319(12) 0.012(8) -0.031(11) -0.068(8)
C21G 0.37(3) 0.10(2) 0.26(3) 0.055(19) -0.09(3) 0.01(2)
C22G 0.488(10) 0.175(7) 0.416(10) 0.000(8) -0.072(10) -0.061(8)
C23G 0.36(3) 0.060(15) 0.31(3) 0.03(2) -0.10(3) 0.007(19)
C24E 0.298(10) 0.188(7) 0.371(10) -0.024(8) -0.039(9) -0.036(9)
C25E 0.298(10) 0.188(7) 0.371(10) -0.024(8) -0.039(9) -0.036(9)
C26E 0.298(10) 0.188(7) 0.371(10) -0.024(8) -0.039(9) -0.036(9)
C27E 0.298(10) 0.188(7) 0.371(10) -0.024(8) -0.039(9) -0.036(9)
C28E 0.298(10) 0.188(7) 0.371(10) -0.024(8) -0.039(9) -0.036(9)
C32E 0.298(10) 0.188(7) 0.371(10) -0.024(8) -0.039(9) -0.036(9)
N8G 0.298(10) 0.188(7) 0.371(10) -0.024(8) -0.039(9) -0.036(9)
C31E 0.298(10) 0.188(7) 0.371(10) -0.024(8) -0.039(9) -0.036(9)
C30E 0.298(10) 0.188(7) 0.371(10) -0.024(8) -0.039(9) -0.036(9)
C29E 0.298(10) 0.188(7) 0.371(10) -0.024(8) -0.039(9) -0.036(9)
C24F 0.488(10) 0.175(7) 0.416(10) 0.000(8) -0.072(10) -0.061(8)
C25F 0.488(10) 0.175(7) 0.416(10) 0.000(8) -0.072(10) -0.061(8)
C26F 0.488(10) 0.175(7) 0.416(10) 0.000(8) -0.072(10) -0.061(8)
C27F 0.488(10) 0.175(7) 0.416(10) 0.000(8) -0.072(10) -0.061(8)
C28F 0.488(10) 0.175(7) 0.416(10) 0.000(8) -0.072(10) -0.061(8)
C32F 0.488(10) 0.175(7) 0.416(10) 0.000(8) -0.072(10) -0.061(8)
N33G 0.488(10) 0.175(7) 0.416(10) 0.000(8) -0.072(10) -0.061(8)
C31F 0.488(10) 0.175(7) 0.416(10) 0.000(8) -0.072(10) -0.061(8)
C30F 0.488(10) 0.175(7) 0.416(10) 0.000(8) -0.072(10) -0.061(8)
C29F 0.488(10) 0.175(7) 0.416(10) 0.000(8) -0.072(10) -0.061(8)
C24G 0.38(3) 0.18(2) 0.26(2) -0.03(2) -0.10(2) -0.01(2)
C25G 0.438(10) 0.246(7) 0.260(8) 0.008(7) -0.075(8) 0.005(8)
C26G 0.27(3) 0.136(19) 0.21(2) 0.01(2) 0.05(2) -0.03(2)
C35E 0.23(3) 0.23(2) 0.22(3) 0.07(2) 0.02(2) -0.03(2)
C36E 0.24(3) 0.21(2) 0.22(3) 0.06(2) 0.03(2) -0.06(2)
C37E 0.17(2) 0.170(17) 0.17(2) 0.023(18) 0.042(18) -0.057(18)
N10G 0.189(19) 0.161(16) 0.188(19) 0.052(16) 0.017(15) -0.060(14)
C33E 0.19(2) 0.184(18) 0.161(19) 0.050(17) 0.029(18) -0.044(19)
C34E 0.20(2) 0.19(2) 0.20(2) 0.049(19) 0.05(2) -0.03(2)
C35F 0.34(3) 0.079(14) 0.28(3) 0.07(2) 0.01(3) 0.018(19)
C36F 0.32(3) 0.104(16) 0.24(3) 0.050(19) -0.05(3) -0.04(2)
C37F 0.33(3) 0.095(15) 0.25(2) 0.067(18) -0.08(2) -0.02(2)
N31G 0.30(2) 0.059(10) 0.28(2) 0.016(16) -0.12(2) -0.045(13)
C33F 0.32(3) 0.074(13) 0.25(2) 0.011(19) -0.08(2) -0.02(2)
C34F 0.36(3) 0.067(14) 0.27(3) 0.030(17) -0.06(3) -0.04(2)
C58E 0.20(2) 0.165(19) 0.18(2) 0.008(18) -0.02(2) -0.042(19)
C59E 0.18(2) 0.152(17) 0.115(16) 0.035(14) 0.033(16) 0.001(17)
C60E 0.184(19) 0.146(16) 0.095(14) 0.008(13) 0.004(17) 0.004(16)
N16G 0.164(16) 0.134(13) 0.095(12) 0.023(10) -0.002(12) -0.005(12)
C56E 0.162(19) 0.162(17) 0.101(15) -0.005(14) 0.020(15) -0.020(16)
C57E 0.20(2) 0.19(2) 0.134(19) 0.010(18) -0.010(17) -0.035(17)
C58F 0.128(16) 0.108(14) 0.151(17) 0.009(13) 0.056(16) -0.004(13)
C59F 0.158(19) 0.081(13) 0.141(17) -0.010(12) 0.029(16) -0.026(14)
C60F 0.146(17) 0.070(12) 0.123(15) 0.004(11) 0.029(15) -0.045(12)
N25G 0.156(15) 0.072(10) 0.125(13) 0.013(9) 0.004(12) -0.038(10)
C56F 0.118(15) 0.077(12) 0.127(16) 0.021(11) 0.010(14) -0.032(12)
C57F 0.163(18) 0.092(13) 0.131(16) -0.017(13) 0.040(15) -0.058(12)
C70E 0.121(15) 0.111(13) 0.088(14) 0.021(11) -0.013(13) -0.040(12)
C71E 0.096(14) 0.105(12) 0.092(14) 0.008(11) 0.013(13) -0.026(12)
C72E 0.153(18) 0.100(13) 0.088(14) 0.005(11) -0.020(14) -0.012(14)
C73E 0.101(15) 0.132(14) 0.080(14) 0.005(12) -0.012(13) -0.018(12)
C74E 0.112(16) 0.127(14) 0.110(15) 0.017(13) -0.001(14) -0.012(13)
C75E 0.117(16) 0.103(13) 0.111(15) 0.009(11) -0.009(13) -0.024(13)
O1_1 0.191(15) 0.099(10) 0.171(13) 0.021(9) -0.010(11) -0.054(10)
O1_3 0.187(15) 0.088(9) 0.195(14) -0.006(9) 0.023(11) -0.060(9)
O1_4 0.131(11) 0.124(11) 0.227(15) 0.000(10) -0.027(11) -0.060(9)
O1_5 0.138(10) 0.097(8) 0.084(8) 0.005(6) -0.012(8) -0.046(8)
O1_6 0.133(11) 0.094(9) 0.163(12) -0.003(8) -0.017(9) -0.038(8)
O1_9 0.235(17) 0.213(16) 0.172(16) 0.007(13) -0.014(13) -0.056(14)
O1_10 0.234(18) 0.155(13) 0.175(15) 0.014(11) 0.022(13) 0.006(13)
O1_14 0.121(11) 0.132(10) 0.137(11) 0.026(8) -0.012(9) -0.029(9)
O1_15 0.134(11) 0.130(10) 0.084(8) 0.001(7) 0.015(8) -0.028(9)
O1_16 0.132(11) 0.138(10) 0.090(9) -0.007(7) 0.009(8) 0.004(9)

_geom_special_details            
;
 All esds (except the esd in the dihedral angle between two l.s. planes)
 are estimated using the full covariance matrix.  The cell esds are taken
 into account individually in the estimation of esds in distances, angles
 and torsion angles; correlations between esds in cell parameters are only
 used when they are defined by crystal symmetry.  An approximate (isotropic)
 treatment of cell esds is used for estimating esds involving l.s. planes.
;

loop_
_geom_bond_atom_site_label_1
_geom_bond_atom_site_label_2
_geom_bond_distance
_geom_bond_site_symmetry_2
_geom_bond_publ_flag
O1C N1C 1.320(13) . ?
O2C N1C 1.316(16) . ?
O2D C15A 1.418(17) . ?
O3C C1C 1.27(3) . ?
O3D C21A 1.34(2) . ?
O3D C5D 1.371(18) . ?
O4C C2C 1.26(3) . ?
O5C C4C 1.23(3) . ?
O5D C35A 1.369(18) . ?
O6C C5C 1.28(3) . ?
O7C C7C 1.27(3) . ?
O7D C52A 1.410(15) . ?
O8C C8C 1.21(3) . ?
O8D C1FF 1.359(18) . ?
O8D C58A 1.47(2) . ?
O9C C9C 1.28(3) . ?
O10C C11C 1.31(2) . ?
O11C C12C 1.26(2) . ?
O12C C13C 1.22(2) . ?
O13C C14C 1.23(2) . ?
O13D C41D 1.421(17) . ?
O13D C58B 1.427(12) . ?
O14C C15C 1.166(18) . ?
O14D C52B 1.384(16) . ?
O15C C16C 1.288(14) . ?
O16C C18C 1.34(3) . ?
O16D C35B 1.398(16) . ?
O17C C19C 1.23(3) . ?
O18C C20C 1.209(18) . ?
O18D C21B 1.359(19) . ?
O18D C55D 1.493(17) . ?
O19C C22C 1.28(3) . ?
O19D C15B 1.305(18) . ?
O20C C23C 1.234(18) . ?
O21C C25C 1.32(3) . ?
O22C C26C 1.28(3) . ?
N1C C1A 1.25(3) . ?
N2C C8A 1.3900 . ?
N2C C9A 1.3900 . ?
C8A C7A 1.3900 . ?
C8A C1C 1.51(3) . ?
C7A C6A 1.3900 . ?
C6A O1_1 1.309(13) . ?
C6A C5A 1.3900 . ?
C5A C9A 1.3900 . ?
C5A C4A 1.3900 . ?
C9A C1A 1.3900 . ?
C1A C2A 1.3900 . ?
C2A C3A 1.3900 . ?
C3A C4A 1.3900 . ?
N3C C1C 1.25(3) . ?
N3C C10A 1.46(3) . ?
N5C C2C 1.41(3) . ?
N5C C3C 1.42(2) . ?
N7C C4C 1.32(3) . ?
N7C C24A 1.42(3) . ?
N9C C5C 1.30(3) . ?
N9C C6C 1.56(3) . ?
N11C C7C 1.33(3) . ?
N11C C38A 1.41(2) . ?
N13C C8C 1.38(3) . ?
N13C C47A 1.43(2) . ?
N14C C54A 1.3900 . ?
N14C C55A 1.3900 . ?
C54A C53A 1.3900 . ?
C54A C9C 1.44(3) . ?
C53A C52A 1.3900 . ?
C52A C51A 1.3900 . ?
C51A C55A 1.3900 . ?
C51A C50A 1.3900 . ?
C55A C47A 1.3900 . ?
C47A C48A 1.3900 . ?
C48A C49A 1.3900 . ?
C49A C50A 1.3900 . ?
N15C C9C 1.30(3) . ?
N15C C10C 1.46(3) . ?
N17C C11C 1.29(3) . ?
N17C C61A 1.44(2) . ?
N19C C12C 1.36(2) . ?
N19C N20C 1.37(2) . ?
N20C C13C 1.41(3) . ?
N21C C14C 1.39(2) . ?
N21C N22C 1.45(2) . ?
N22C C15C 1.385(17) . ?
N24C C61B 1.394(15) . ?
N24C C16C 1.412(15) . ?
N26C C18C 1.347(16) . ?
N26C C17C 1.396(17) . ?
N27C C54B 1.3900 . ?
N27C C55B 1.3900 . ?
C54B C18C 1.29(3) . ?
C54B C53B 1.3900 . ?
C53B C52B 1.3900 . ?
C52B C51B 1.3900 . ?
C51B C55B 1.3900 . ?
C51B C50B 1.3900 . ?
C55B C47B 1.3900 . ?
C47B C48B 1.3900 . ?
C47B N28C 1.48(3) . ?
C48B C49B 1.3900 . ?
C49B C50B 1.3900 . ?
N28C C19C 1.32(3) . ?
N30C C20C 1.42(4) . ?
N30C C38B 1.42(3) . ?
N32C C22C 1.28(3) . ?
N32C C21C 1.42(3) . ?
N33C C31B 1.3900 . ?
N33C C32B 1.3900 . ?
C31B C30B 1.3900 . ?
C31B C22C 1.44(3) . ?
C30B C29B 1.3900 . ?
C29B O1_9 1.32(2) . ?
C29B C28B 1.3900 . ?
C28B C32B 1.3900 . ?
C28B C27B 1.3900 . ?
C32B C24B 1.3900 . ?
C24B N34C 1.31(2) . ?
C24B C25B 1.3900 . ?
C25B C26B 1.3900 . ?
C26B C27B 1.3900 . ?
N34C C23C 1.47(4) . ?
N35C C23B 1.3900 . ?
N35C C19B 1.3900 . ?
C23B C22B 1.3900 . ?
C23B C23C 1.49(4) . ?
C22B C21B 1.3900 . ?
C21B C20B 1.3900 . ?
C20B C19B 1.3900 . ?
C19B C24C 1.44(3) . ?
N36C C25C 1.31(3) . ?
N36C C24C 1.44(3) . ?
N38C C26C 1.27(3) . ?
N38C C10B 1.37(2) . ?
N40C O24C 1.3001(11) . ?
N40C O23C 1.3003(11) . ?
N40C C1B 1.463(16) . ?
C1B C2B 1.3900 . ?
C1B C9B 1.3900 . ?
C2B C3B 1.3900 . ?
C3B C4B 1.3900 . ?
C4B C5B 1.3900 . ?
C5B C9B 1.3900 . ?
C5B C6B 1.3900 . ?
C9B N39C 1.3900 . ?
N39C C8B 1.3900 . ?
C8B C7B 1.3900 . ?
C8B C26C 1.46(4) . ?
C7B C6B 1.3900 . ?
C6B O1_10 1.47(2) . ?
C2C C17A 1.45(3) . ?
C3C C19A 1.48(3) . ?
C4C C23A 1.57(3) . ?
C5C C31A 1.44(3) . ?
C6C C33A 1.41(3) . ?
C7C C37A 1.51(3) . ?
C8C C45A 1.40(3) . ?
C10A C11A 1.3900 . ?
C10A C18A 1.3900 . ?
C11A C12A 1.3900 . ?
C12A C13A 1.3900 . ?
C13A C14A 1.3900 . ?
C14A C18A 1.3900 . ?
C14A C15A 1.3900 . ?
C18A N4C 1.3900 . ?
N4C C17A 1.3900 . ?
C17A C16A 1.3900 . ?
C16A C15A 1.3900 . ?
C10B C11B 1.3900 . ?
C10B C18B 1.3900 . ?
C11B C12B 1.3900 . ?
C12B C13B 1.3900 . ?
C13B C14B 1.3900 . ?
C14B C18B 1.3900 . ?
C14B C15B 1.3900 . ?
C18B N37C 1.3900 . ?
N37C C17B 1.3900 . ?
C17B C16B 1.3900 . ?
C17B C25C 1.42(3) . ?
C16B C15B 1.3900 . ?
C10C C56A 1.54(2) . ?
C11C C60A 1.41(3) . ?
C12C C68A 1.41(2) . ?
C13C C70A 1.49(3) . ?
C14C C73A 1.48(2) . ?
C15C C68B 1.491(15) . ?
C16C C60B 1.478(10) . ?
C17C C56B 1.488(16) . ?
C19C C45B 1.54(4) . ?
C20C C37B 1.30(4) . ?
C21A C20A 1.3900 . ?
C21A C22A 1.3900 . ?
C20A C19A 1.3900 . ?
C19A N6C 1.3900 . ?
N6C C23A 1.3900 . ?
C23A C22A 1.3900 . ?
C21C C33B 1.45(3) . ?
C24A C25A 1.3900 . ?
C24A C32A 1.3900 . ?
C25A C26A 1.3900 . ?
C26A C27A 1.3900 . ?
C27A C28A 1.3900 . ?
C28A C32A 1.3900 . ?
C28A C29A 1.3900 . ?
C32A N8C 1.3900 . ?
N8C C31A 1.3900 . ?
C31A C30A 1.3900 . ?
C30A C29A 1.3900 . ?
C29A O1_2 1.404(16) . ?
C35A C34A 1.3900 . ?
C35A C36A 1.3900 . ?
C34A C33A 1.3900 . ?
C33A N10C 1.3900 . ?
N10C C37A 1.3900 . ?
C37A C36A 1.3900 . ?
C37B C36B 1.3900 . ?
C37B N31C 1.3900 . ?
C36B C35B 1.3900 . ?
C35B C34B 1.3900 . ?
C34B C33B 1.3900 . ?
C33B N31C 1.3900 . ?
C38A C39A 1.3900 . ?
C38A C46A 1.3900 . ?
C39A C40A 1.3900 . ?
C40A C41A 1.3900 . ?
C41A C42A 1.3900 . ?
C42A C46A 1.3900 . ?
C42A C43A 1.3900 . ?
C46A N12C 1.3900 . ?
N12C C45A 1.3900 . ?
C45A C44A 1.3900 . ?
C44A C43A 1.3900 . ?
C43A O1_3 1.395(18) . ?
C38B C39B 1.3900 . ?
C38B C46B 1.3900 . ?
C39B C40B 1.3900 . ?
C40B C41B 1.3900 . ?
C41B C42B 1.3900 . ?
C42B C46B 1.3900 . ?
C42B C43B 1.3900 . ?
C46B N29C 1.3900 . ?
N29C C45B 1.3900 . ?
C45B C44B 1.3900 . ?
C44B C43B 1.3900 . ?
C43B O1_8 1.335(11) . ?
C41D C42D 1.519(19) . ?
C56A N16C 1.3900 . ?
C56A C57A 1.3900 . ?
N16C C60A 1.3900 . ?
C60A C59A 1.3900 . ?
C59A C58A 1.3900 . ?
C58A C57A 1.3900 . ?
C60B C59B 1.3900 . ?
C60B N25C 1.3900 . ?
C59B C58B 1.3900 . ?
C58B C57B 1.3900 . ?
C57B C56B 1.3900 . ?
C56B N25C 1.3900 . ?
C61A C62A 1.3900 . ?
C61A C69A 1.3900 . ?
C62A C63A 1.3900 . ?
C63A C64A 1.3900 . ?
C64A C65A 1.3900 . ?
C65A C69A 1.3900 . ?
C65A C66A 1.3900 . ?
C69A N18C 1.3900 . ?
N18C C68A 1.3900 . ?
C68A C67A 1.3900 . ?
C67A C66A 1.3900 . ?
C66A O1_4 1.436(17) . ?
C61B C62B 1.3900 . ?
C61B C69B 1.3900 . ?
C62B C63B 1.3900 . ?
C63B C64B 1.3900 . ?
C64B C65B 1.3900 . ?
C65B C69B 1.3900 . ?
C65B C66B 1.3900 . ?
C69B N23C 1.3900 . ?
N23C C68B 1.3900 . ?
C68B C67B 1.3900 . ?
C67B C66B 1.3900 . ?
C66B O1_7 1.440(12) . ?
C75A C74A 1.3900 . ?
C75A C70A 1.3900 . ?
C74A C73A 1.3900 . ?
C74A O1_6 1.419(17) . ?
C73A C72A 1.3900 . ?
C72A C71A 1.3900 . ?
C71A C70A 1.3900 . ?
C71A O1_5 1.392(15) . ?
Cl3 C1R 1.741(16) . ?
O2H C15E 1.481(15) . ?
O3G C1G 1.260(15) . ?
O4G C2G 1.286(15) . ?
O5G C4G 1.290(16) . ?
O5H C35E 1.33(2) . ?
O6G C5G 1.274(15) . ?
O7G C7G 1.26(3) . ?
O7H C52E 1.384(15) . ?
O8G C8G 1.252(18) . ?
O8H C58E 1.440(12) . ?
O9G C9G 1.235(17) . ?
O10G C11G 1.254(17) . ?
O11G C12G 1.222(16) . ?
O12G C13G 1.21(3) . ?
O13G C14G 1.26(2) . ?
O13H C58F 1.40(2) . ?
O13H C41H 1.51(3) . ?
O14G C15G 1.22(3) . ?
O14H C52F 1.433(19) . ?
O15G C16G 1.25(2) . ?
O16G C18G 1.24(2) . ?
O16H C35F 1.268(16) . ?
O17G C19G 1.274(16) . ?
O18G C20G 1.233(19) . ?
O18H C21F 1.335(15) . ?
O18H C55H 1.432(18) . ?
O19G C22G 1.269(16) . ?
O20G C23G 1.286(15) . ?
O21G C25G 1.274(15) . ?
O22G C26G 1.267(15) . ?
N1G O1G 1.311(18) . ?
N1G C1E 1.320(18) . ?
N1G O2G 1.338(18) . ?
N2G C8E 1.3900 . ?
N2G C9E 1.3900 . ?
C8E C7E 1.3900 . ?
C8E C1G 1.491(12) . ?
C7E C6E 1.3900 . ?
C6E C5E 1.3900 . ?
C6E O1_20 1.438(12) . ?
C5E C9E 1.3900 . ?
C5E C4E 1.3900 . ?
C9E C1E 1.3900 . ?
C1E C2E 1.3900 . ?
C2E C3E 1.3900 . ?
C3E C4E 1.3900 . ?
N3G C1G 1.382(14) . ?
N3G C10E 1.403(11) . ?
N5G C3G 1.384(13) . ?
N5G C2G 1.398(16) . ?
N7G C4G 1.365(14) . ?
N7G C24E 1.410(11) . ?
N9G C5G 1.384(14) . ?
N9G C6G 1.408(15) . ?
N11G C38E 1.352(16) . ?
N11G C7G 1.383(16) . ?
N12G C45E 1.3900 . ?
N12G C46E 1.3900 . ?
C45E C44E 1.3900 . ?
C45E C8G 1.420(18) . ?
C44E C43E 1.3900 . ?
C43E O1_18 1.384(15) . ?
C43E C42E 1.3900 . ?
C42E C46E 1.3900 . ?
C42E C41E 1.3900 . ?
C46E C38E 1.3900 . ?
C38E C39E 1.3900 . ?
C39E C40E 1.3900 . ?
C40E C41E 1.3900 . ?
N13G C8G 1.34(3) . ?
N13G C47E 1.39(2) . ?
N14G C54E 1.3900 . ?
N14G C55E 1.3900 . ?
C54E C53E 1.3900 . ?
C54E C9G 1.46(3) . ?
C53E C52E 1.3900 . ?
C52E C51E 1.3900 . ?
C51E C55E 1.3900 . ?
C51E C50E 1.3900 . ?
C55E C47E 1.3900 . ?
C47E C48E 1.3900 . ?
C48E C49E 1.3900 . ?
C49E C50E 1.3900 . ?
N15G C9G 1.334(17) . ?
N15G C10G 1.390(16) . ?
N17G C11G 1.34(3) . ?
N17G C61E 1.39(2) . ?
N18G C68E 1.3900 . ?
N18G C69E 1.3900 . ?
C68E C67E 1.3900 . ?
C68E C12G 1.46(2) . ?
C67E C66E 1.3900 . ?
C66E O1_17 1.365(18) . ?
C66E C65E 1.3900 . ?
C65E C69E 1.3900 . ?
C65E C64E 1.3900 . ?
C69E C61E 1.3900 . ?
C61E C62E 1.3900 . ?
C62E C63E 1.3900 . ?
C63E C64E 1.3900 . ?
N19G N20G 1.41(2) . ?
N19G C12G 1.46(3) . ?
N20G C13G 1.37(3) . ?
N21G N22G 1.35(2) . ?
N21G C14G 1.40(2) . ?
N22G C15G 1.33(3) . ?
N23G C68F 1.3900 . ?
N23G C69F 1.3900 . ?
C68F C67F 1.3900 . ?
C68F C15G 1.56(3) . ?
C67F C66F 1.3900 . ?
C66F O1_14 1.339(15) . ?
C66F C65F 1.3900 . ?
C65F C69F 1.3900 . ?
C65F C64F 1.3900 . ?
C69F C61F 1.3900 . ?
C61F C62F 1.3900 . ?
C61F N24G 1.43(2) . ?
C62F C63F 1.3900 . ?
C63F C64F 1.3900 . ?
N24G C16G 1.31(3) . ?
N26G C18G 1.33(3) . ?
N26G C17G 1.351(2) . ?
N27G C54F 1.3900 . ?
N27G C55F 1.3900 . ?
C54F C53F 1.3900 . ?
C54F C18G 1.40(3) . ?
C53F C52F 1.3900 . ?
C52F C51F 1.3900 . ?
C51F C55F 1.3900 . ?
C51F C50F 1.3900 . ?
C55F C47F 1.3900 . ?
C47F N28G 1.334(15) . ?
C47F C48F 1.3900 . ?
C48F C49F 1.3900 . ?
C49F C50F 1.3900 . ?
N28G C19G 1.358(17) . ?
N29G C45F 1.3900 . ?
N29G C46F 1.3900 . ?
C45F C44F 1.3900 . ?
C45F C19G 1.487(15) . ?
C44F C43F 1.3900 . ?
C43F C42F 1.3900 . ?
C43F O1_13 1.42(2) . ?
C42F C46F 1.3900 . ?
C42F C41F 1.3900 . ?
C46F C38F 1.3900 . ?
C38F C39F 1.3900 . ?
C38F N30G 1.47(3) . ?
C39F C40F 1.3900 . ?
C40F C41F 1.3900 . ?
N30G C20G 1.40(3) . ?
N32G C21G 1.342(18) . ?
N32G C22G 1.409(17) . ?
N34G C23G 1.372(14) . ?
N34G C24F 1.429(12) . ?
N36G C25G 1.366(14) . ?
N36G C24G 1.381(15) . ?
N38G C26G 1.363(14) . ?
N38G C10F 1.412(11) . ?
N39G C8F 1.3900 . ?
N39G C9F 1.3900 . ?
C8F C7F 1.3900 . ?
C8F C26G 1.510(12) . ?
C7F C6F 1.3900 . ?
C6F O1_11 1.36(2) . ?
C6F C5F 1.3900 . ?
C5F C9F 1.3900 . ?
C5F C4F 1.3900 . ?
C9F C1F 1.3900 . ?
C1F C2F 1.3900 . ?
C1F N40G 1.398(16) . ?
C2F C3F 1.3900 . ?
C3F C4F 1.3900 . ?
N40G O24G 1.323(13) . ?
N40G O23G 1.324(14) . ?
C2G C17E 1.480(10) . ?
C3G C19E 1.482(11) . ?
C4G C23E 1.502(11) . ?
C5G C31E 1.470(11) . ?
C6G C33E 1.489(12) . ?
C7G C37E 1.403(17) . ?
C10E C11E 1.3900 . ?
C10E C18E 1.3900 . ?
C11E C12E 1.3900 . ?
C12E C13E 1.3900 . ?
C13E C14E 1.3900 . ?
C14E C18E 1.3900 . ?
C14E C15E 1.3900 . ?
C18E N4G 1.3900 . ?
N4G C17E 1.3900 . ?
C17E C16E 1.3900 . ?
C16E C15E 1.3900 . ?
C10F C11F 1.3900 . ?
C10F C18F 1.3900 . ?
C11F C12F 1.3900 . ?
C12F C13F 1.3900 . ?
C13F C14F 1.3900 . ?
C14F C18F 1.3900 . ?
C14F C15F 1.3900 . ?
C18F N37G 1.3900 . ?
N37G C17F 1.3900 . ?
C17F C16F 1.3900 . ?
C17F C25G 1.478(11) . ?
C16F C15F 1.3900 . ?
C15F O19H 1.448(12) . ?
C10G C56E 1.50(2) . ?
C11G C60E 1.53(3) . ?
C13G C70E 1.51(3) . ?
C14G C73E 1.42(3) . ?
C16G C60F 1.53(3) . ?
C17G C56F 1.47(2) . ?
C20G C37F 1.45(2) . ?
C21E C20E 1.3900 . ?
C21E C22E 1.3900 . ?
C21E O3H 1.492(16) . ?
C20E C19E 1.3900 . ?
C19E N6G 1.3900 . ?
N6G C23E 1.3900 . ?
C23E C22E 1.3900 . ?
C21F C20F 1.3900 . ?
C21F C22F 1.3900 . ?
C20F C19F 1.3900 . ?
C19F N35G 1.3900 . ?
C19F C24G 1.476(12) . ?
N35G C23F 1.3900 . ?
C23F C22F 1.3900 . ?
C23F C23G 1.495(12) . ?
C21G C33F 1.478(13) . ?
C22G C31F 1.492(12) . ?
C24E C25E 1.3900 . ?
C24E C32E 1.3900 . ?
C25E C26E 1.3900 . ?
C26E C27E 1.3900 . ?
C27E C28E 1.3900 . ?
C28E C32E 1.3900 . ?
C28E C29E 1.3900 . ?
C32E N8G 1.3900 . ?
N8G C31E 1.3900 . ?
C31E C30E 1.3900 . ?
C30E C29E 1.3900 . ?
C29E O1_19 1.442(12) . ?
C24F C25F 1.3900 . ?
C24F C32F 1.3900 . ?
C25F C26F 1.3900 . ?
C26F C27F 1.3900 . ?
C27F C28F 1.3900 . ?
C28F C32F 1.3900 . ?
C28F C29F 1.3900 . ?
C32F N33G 1.3900 . ?
N33G C31F 1.3900 . ?
C31F C30F 1.3900 . ?
C30F C29F 1.3900 . ?
C29F O1_12 1.450(13) . ?
C35E C36E 1.3900 . ?
C35E C34E 1.3900 . ?
C36E C37E 1.3900 . ?
C37E N10G 1.3900 . ?
N10G C33E 1.3900 . ?
C33E C34E 1.3900 . ?
C35F C36F 1.3900 . ?
C35F C34F 1.3900 . ?
C36F C37F 1.3900 . ?
C37F N31G 1.3900 . ?
N31G C33F 1.3900 . ?
C33F C34F 1.3900 . ?
C41H C42H 1.529(17) . ?
C42H C45H 1.549(18) . ?
C42H C43H 1.61(3) . ?
C43H C44H 1.534(18) . ?
C58E C59E 1.3900 . ?
C58E C57E 1.3900 . ?
C59E C60E 1.3900 . ?
C60E N16G 1.3900 . ?
N16G C56E 1.3900 . ?
C56E C57E 1.3900 . ?
C58F C59F 1.3900 . ?
C58F C57F 1.3900 . ?
C59F C60F 1.3900 . ?
C60F N25G 1.3900 . ?
N25G C56F 1.3900 . ?
C56F C57F 1.3900 . ?
C70E C71E 1.3900 . ?
C70E C75E 1.3900 . ?
C71E O1_15 1.336(15) . ?
C71E C72E 1.3900 . ?
C72E C73E 1.3900 . ?
C73E C74E 1.3900 . ?
C74E O1_16 1.384(13) . ?
C74E C75E 1.3900 . ?
Cl1 C1R 1.715(16) . ?
Cl2 C1R 1.731(17) . ?
C55D C56D 1.5000(11) . ?
C55H C56H 1.510(2) . ?
C6D C7D 1.53(2) . ?
C6D C5D 1.538(19) . ?
C56H C57H 1.510(2) . ?
C57H C58H 1.500(2) . ?
C57D C56D 1.5000(11) . ?
C43D C42D 1.503(19) . ?
C3FF C2FF 1.531(19) . ?
C1FF C2FF 1.521(19) . ?
O1_1 C1_1 1.422(10) . ?
C1_1 C2_1 1.5101(11) . ?
C2_1 C3_1 1.5100(11) . ?
C2_1 C4_1 1.5100(11) . ?
O1_2 C1_2 1.412(10) . ?
C1_2 C2_2 1.5102(11) . ?
O1_3 C1_3 1.418(10) . ?
C1_3 C2_3 1.5101(11) . ?
C2_3 C3_3 1.5099(11) . ?
O1_4 C1_4 1.419(10) . ?
C1_4 C2_4 1.5102(11) . ?
C2_4 C3_4 1.5101(11) . ?
O1_5 C1_5 1.418(9) . ?
C1_5 C2_5 1.5102(11) . ?
C2_5 C3_5 1.5100(10) . ?
C2_5 C4_5 1.5100(11) . ?
O1_7 C1_7 1.410(10) . ?
O1_6 C1_6 1.417(10) . ?
C1_6 C2_6 1.5101(11) . ?
C2_6 C3_6 1.5101(11) . ?
O1_8 C1_8 1.430(9) . ?
C1_8 C2_8 1.5101(11) . ?
C2_8 C3_8 1.5101(10) . ?
O1_9 C1_9 1.411(10) . ?
C1_9 C2_9 1.5100(11) . ?
C2_9 C3_9 1.5100(11) . ?
C2_9 C4_9 1.5100(11) . ?
O1_10 C1_10 1.416(10) . ?
C1_10 C2_10 1.5101(11) . ?
O1_11 C1_11 1.413(10) . ?
C1_11 C2_11 1.5101(11) . ?
C2_11 C3_11 1.5100(11) . ?
C2_11 C4_11 1.5100(11) . ?
O1_13 C1_13 1.416(10) . ?
C1_13 C2_13 1.5100(11) . ?
C2_13 C3_13 1.5100(11) . ?
O1_14 C1_14 1.430(9) . ?
C1_14 C2_14 1.5101(11) . ?
C2_14 C4_14 1.5100(11) . ?
C2_14 C3_14 1.5101(11) . ?
O1_15 C1_15 1.426(9) . ?
C1_15 C2_15 1.5102(11) . ?
C2_15 C4_15 1.5099(10) . ?
C2_15 C3_15 1.5100(10) . ?
O1_16 C1_16 1.414(10) . ?
C1_16 C2_16 1.5100(11) . ?
C2_16 C3_16 1.5099(11) . ?
O1_17 C1_17 1.418(10) . ?
C1_17 C2_17 1.5101(11) . ?
C2_17 C3_17 1.5101(11) . ?
O1_18 C1_18 1.417(10) . ?
C1_18 C2_18 1.5102(11) . ?
C2_18 C3_18 1.5100(11) . ?

loop_
_geom_angle_atom_site_label_1
_geom_angle_atom_site_label_2
_geom_angle_atom_site_label_3
_geom_angle
_geom_angle_site_symmetry_1
_geom_angle_site_symmetry_3
_geom_angle_publ_flag
C21A O3D C5D 110(3) . . ?
C1FF O8D C58A 120(2) . . ?
C41D O13D C58B 118.5(19) . . ?
C21B O18D C55D 114.2(19) . . ?
C1A N1C O2C 130(2) . . ?
C1A N1C O1C 124(2) . . ?
O2C N1C O1C 106(2) . . ?
C7A C8A N2C 120.0 . . ?
C7A C8A C1C 126.0(19) . . ?
N2C C8A C1C 114(2) . . ?
C8A C7A C6A 120.0 . . ?
O1_1 C6A C5A 116.7(12) . . ?
O1_1 C6A C7A 123.3(12) . . ?
C5A C6A C7A 120.0 . . ?
C6A C5A C9A 120.0 . . ?
C1A C9A C5A 120.0 . . ?
C1A C9A N2C 120.0 . . ?
C5A C9A N2C 120.0 . . ?
N1C C1A C2A 121.1(15) . . ?
N1C C1A C9A 117.8(16) . . ?
C2A C1A C9A 120.0 . . ?
C1A C2A C3A 120.0 . . ?
C4A C3A C2A 120.0 . . ?
C3A C4A C5A 120.0 . . ?
C1C N3C C10A 126(3) . . ?
C2C N5C C3C 120(2) . . ?
C4C N7C C24A 123(3) . . ?
C5C N9C C6C 118(3) . . ?
C7C N11C C38A 128(2) . . ?
C8C N13C C47A 130(2) . . ?
C53A C54A N14C 120.0 . . ?
C53A C54A C9C 127.3(15) . . ?
N14C C54A C9C 111.9(15) . . ?
C54A C53A C52A 120.0 . . ?
C51A C52A C53A 120.0 . . ?
C51A C52A O7D 122.2(12) . . ?
C53A C52A O7D 117.5(12) . . ?
C52A C51A C55A 120.0 . . ?
C51A C55A C47A 120.0 . . ?
C51A C55A N14C 120.0 . . ?
C47A C55A N14C 120.0 . . ?
C55A C47A C48A 120.0 . . ?
C55A C47A N13C 109.4(11) . . ?
C48A C47A N13C 129.5(11) . . ?
C49A C48A C47A 120.0 . . ?
C48A C49A C50A 120.0 . . ?
C49A C50A C51A 120.0 . . ?
C9C N15C C10C 120(2) . . ?
C11C N17C C61A 123.8(19) . . ?
C12C N19C N20C 119(2) . . ?
N19C N20C C13C 119(2) . . ?
C14C N21C N22C 109(2) . . ?
C15C N22C N21C 106.4(18) . . ?
C61B N24C C16C 126.0(13) . . ?
C18C N26C C17C 130(2) . . ?
C18C C54B N27C 115.7(17) . . ?
C18C C54B C53B 123.7(16) . . ?
N27C C54B C53B 120.0 . . ?
C52B C53B C54B 120.0 . . ?
O14D C52B C53B 118.9(10) . . ?
O14D C52B C51B 121.1(10) . . ?
C53B C52B C51B 120.0 . . ?
C55B C51B C52B 120.0 . . ?
C51B C55B C47B 120.0 . . ?
C51B C55B N27C 120.0 . . ?
C47B C55B N27C 120.0 . . ?
C48B C47B C55B 120.0 . . ?
C48B C47B N28C 130.7(12) . . ?
C55B C47B N28C 108.7(12) . . ?
C47B C48B C49B 120.0 . . ?
C50B C49B C48B 120.0 . . ?
C49B C50B C51B 120.0 . . ?
C19C N28C C47B 122(3) . . ?
C20C N30C C38B 137(3) . . ?
C22C N32C C21C 114(3) . . ?
N33C C31B C30B 120.0 . . ?
N33C C31B C22C 113(2) . . ?
C30B C31B C22C 126.1(19) . . ?
C29B C30B C31B 120.0 . . ?
O1_9 C29B C30B 119.5(14) . . ?
O1_9 C29B C28B 120.4(14) . . ?
C30B C29B C28B 120.0 . . ?
C32B C28B C29B 120.0 . . ?
C28B C32B C24B 120.0 . . ?
C28B C32B N33C 120.0 . . ?
C24B C32B N33C 120.0 . . ?
C25B C24B C32B 120.0 . . ?
C24B C25B C26B 120.0 . . ?
C27B C26B C25B 120.0 . . ?
C26B C27B C28B 120.0 . . ?
C24B N34C C23C 129(2) . . ?
C23B N35C C19B 120.0 . . ?
N35C C23B C22B 120.0 . . ?
N35C C23B C23C 120(2) . . ?
C22B C23B C23C 120(2) . . ?
C21B C22B C23B 120.0 . . ?
O18D C21B C20B 123(2) . . ?
O18D C21B C22B 117(2) . . ?
C20B C21B C22B 120.0 . . ?
C21B C20B C19B 120.0 . . ?
C20B C19B N35C 120.0 . . ?
C20B C19B C24C 124(2) . . ?
N35C C19B C24C 115(2) . . ?
C25C N36C C24C 126(2) . . ?
C26C N38C C10B 128(3) . . ?
O24C N40C O23C 121.3(16) . . ?
O24C N40C C1B 109(2) . . ?
O23C N40C C1B 130(2) . . ?
C2B C1B N40C 119.2(12) . . ?
C9B C1B N40C 120.7(12) . . ?
C3B C2B C1B 120.0 . . ?
C4B C3B C2B 120.0 . . ?
C3B C4B C5B 120.0 . . ?
C9B C5B C4B 120.0 . . ?
C5B C9B N39C 120.0 . . ?
C5B C9B C1B 120.0 . . ?
N39C C9B C1B 120.0 . . ?
C8B N39C C9B 120.0 . . ?
C7B C8B N39C 120.0 . . ?
C7B C8B C26C 129(2) . . ?
N39C C8B C26C 111(2) . . ?
C6B C7B C8B 120.0 . . ?
C7B C6B C5B 120.0 . . ?
C7B C6B O1_10 119.3(15) . . ?
C5B C6B O1_10 120.6(16) . . ?
N3C C1C O3C 131(3) . . ?
N3C C1C C8A 115(3) . . ?
O3C C1C C8A 115(3) . . ?
O4C C2C N5C 123(3) . . ?
O4C C2C C17A 118(3) . . ?
N5C C2C C17A 119(3) . . ?
N5C C3C C19A 107(2) . . ?
O5C C4C N7C 130(4) . . ?
O5C C4C C23A 117(3) . . ?
N7C C4C C23A 113(3) . . ?
O6C C5C N9C 126(3) . . ?
O6C C5C C31A 115(3) . . ?
N9C C5C C31A 119(3) . . ?
C33A C6C N9C 111(2) . . ?
O7C C7C N11C 123(3) . . ?
O7C C7C C37A 117(3) . . ?
N11C C7C C37A 119(3) . . ?
O8C C8C N13C 126(3) . . ?
O8C C8C C45A 115(3) . . ?
N13C C8C C45A 118(3) . . ?
O9C C9C N15C 123(3) . . ?
O9C C9C C54A 114(3) . . ?
N15C C9C C54A 123(3) . . ?
C11A C10A N3C 129.5(13) . . ?
C18A C10A N3C 110.4(13) . . ?
C12A C11A C10A 120.0 . . ?
C11A C12A C13A 120.0 . . ?
C14A C13A C12A 120.0 . . ?
C18A C14A C13A 120.0 . . ?
C14A C18A N4C 120.0 . . ?
C14A C18A C10A 120.0 . . ?
N4C C18A C10A 120.0 . . ?
C18A N4C C17A 120.0 . . ?
N4C C17A C16A 120.0 . . ?
N4C C17A C2C 115.5(18) . . ?
C16A C17A C2C 123.9(18) . . ?
C15A C16A C17A 120.0 . . ?
C16A C15A C14A 120.0 . . ?
C16A C15A O2D 115.1(12) . . ?
C14A C15A O2D 124.7(12) . . ?
N38C C10B C11B 127.1(14) . . ?
C12B C11B C10B 120.0 . . ?
C11B C12B C13B 120.0 . . ?
C14B C13B C12B 120.0 . . ?
C18B C14B C13B 120.0 . . ?
C14B C18B N37C 120.0 . . ?
C14B C18B C10B 120.0 . . ?
N37C C18B C10B 120.0 . . ?
C18B N37C C17B 120.0 . . ?
N37C C17B C16B 120.0 . . ?
N37C C17B C25C 113.7(18) . . ?
C16B C17B C25C 125.9(18) . . ?
C17B C16B C15B 120.0 . . ?
O19D C15B C16B 118.7(12) . . ?
O19D C15B C14B 121.3(12) . . ?
C16B C15B C14B 120.0 . . ?
N15C C10C C56A 107.3(18) . . ?
N17C C11C O10C 128(2) . . ?
N17C C11C C60A 120(2) . . ?
O10C C11C C60A 111(3) . . ?
O11C C12C N19C 117(2) . . ?
O11C C12C C68A 118(2) . . ?
N19C C12C C68A 124(2) . . ?
O12C C13C N20C 117(3) . . ?
O12C C13C C70A 128(3) . . ?
N20C C13C C70A 115(2) . . ?
O13C C14C N21C 121(2) . . ?
O13C C14C C73A 125(2) . . ?
N21C C14C C73A 114(2) . . ?
O14C C15C N22C 130(2) . . ?
O14C C15C C68B 111.2(18) . . ?
N22C C15C C68B 118.1(15) . . ?
O15C C16C N24C 122.4(14) . . ?
O15C C16C C60B 117.8(14) . . ?
N24C C16C C60B 119.7(9) . . ?
N26C C17C C56B 118(2) . . ?
C54B C18C O16C 122(2) . . ?
C54B C18C N26C 127(3) . . ?
O16C C18C N26C 111(2) . . ?
O17C C19C N28C 130(4) . . ?
O17C C19C C45B 113(3) . . ?
N28C C19C C45B 117(3) . . ?
O18C C20C C37B 132(5) . . ?
O18C C20C N30C 107(4) . . ?
C37B C20C N30C 121(3) . . ?
O3D C21A C20A 126(2) . . ?
O3D C21A C22A 113(2) . . ?
C20A C21A C22A 120.0 . . ?
C19A C20A C21A 120.0 . . ?
C20A C19A N6C 120.0 . . ?
C20A C19A C3C 122(2) . . ?
N6C C19A C3C 118(2) . . ?
C19A N6C C23A 120.0 . . ?
N6C C23A C22A 120.0 . . ?
N6C C23A C4C 115(2) . . ?
C22A C23A C4C 125(2) . . ?
C23A C22A C21A 120.0 . . ?
N32C C21C C33B 123(3) . . ?
O19C C22C N32C 128(3) . . ?
O19C C22C C31B 114(3) . . ?
N32C C22C C31B 118(3) . . ?
O20C C23C N34C 124(4) . . ?
O20C C23C C23B 123(4) . . ?
N34C C23C C23B 113(2) . . ?
C25A C24A N7C 127.9(15) . . ?
C32A C24A N7C 109.9(15) . . ?
C26A C25A C24A 120.0 . . ?
C25A C26A C27A 120.0 . . ?
C28A C27A C26A 120.0 . . ?
C32A C28A C27A 120.0 . . ?
C28A C32A N8C 120.0 . . ?
C28A C32A C24A 120.0 . . ?
N8C C32A C24A 120.0 . . ?
C32A N8C C31A 120.0 . . ?
C30A C31A N8C 120.0 . . ?
C30A C31A C5C 127(2) . . ?
N8C C31A C5C 113(2) . . ?
C31A C30A C29A 120.0 . . ?
C30A C29A C28A 120.0 . . ?
C30A C29A O1_2 116.8(15) . . ?
C28A C29A O1_2 122.8(15) . . ?
C19B C24C N36C 112(2) . . ?
N36C C25C O21C 124(3) . . ?
N36C C25C C17B 120(3) . . ?
O21C C25C C17B 116(3) . . ?
N38C C26C O22C 126(4) . . ?
N38C C26C C8B 124(3) . . ?
O22C C26C C8B 109(3) . . ?
O5D C35A C34A 123.4(18) . . ?
O5D C35A C36A 116.6(18) . . ?
C34A C35A C36A 120.0 . . ?
C33A C34A C35A 120.0 . . ?
C34A C33A N10C 120.0 . . ?
C34A C33A C6C 115(2) . . ?
N10C C33A C6C 125(2) . . ?
C33A N10C C37A 120.0 . . ?
C36A C37A N10C 120.0 . . ?
C36A C37A C7C 123(2) . . ?
N10C C37A C7C 116(2) . . ?
C37A C36A C35A 120.0 . . ?
C20C C37B C36B 122(3) . . ?
C20C C37B N31C 118(3) . . ?
C36B C37B N31C 120.0 . . ?
C37B C36B C35B 120.0 . . ?
C34B C35B C36B 120.0 . . ?
C34B C35B O16D 118(2) . . ?
C36B C35B O16D 122(2) . . ?
C35B C34B C33B 120.0 . . ?
C34B C33B N31C 120.0 . . ?
C34B C33B C21C 126(2) . . ?
N31C C33B C21C 114(2) . . ?
C33B N31C C37B 120.0 . . ?
C39A C38A N11C 121.1(13) . . ?
C46A C38A N11C 118.5(13) . . ?
C40A C39A C38A 120.0 . . ?
C39A C40A C41A 120.0 . . ?
C40A C41A C42A 120.0 . . ?
C46A C42A C41A 120.0 . . ?
C42A C46A N12C 120.0 . . ?
C42A C46A C38A 120.0 . . ?
N12C C46A C38A 120.0 . . ?
C45A N12C C46A 120.0 . . ?
C44A C45A N12C 120.0 . . ?
C44A C45A C8C 123.3(18) . . ?
N12C C45A C8C 116.7(18) . . ?
C45A C44A C43A 120.0 . . ?
C44A C43A C42A 120.0 . . ?
C44A C43A O1_3 126.1(12) . . ?
C42A C43A O1_3 113.9(12) . . ?
C39B C38B N30C 121.5(18) . . ?
C46B C38B N30C 118.0(18) . . ?
C40B C39B C38B 120.0 . . ?
C41B C40B C39B 120.0 . . ?
C40B C41B C42B 120.0 . . ?
C46B C42B C41B 120.0 . . ?
N29C C46B C42B 120.0 . . ?
N29C C46B C38B 120.0 . . ?
C42B C46B C38B 120.0 . . ?
C46B N29C C45B 120.0 . . ?
C44B C45B N29C 120.0 . . ?
C44B C45B C19C 123.8(17) . . ?
N29C C45B C19C 116.1(17) . . ?
C45B C44B C43B 120.0 . . ?
O1_8 C43B C44B 119.8(9) . . ?
O1_8 C43B C42B 120.2(9) . . ?
C44B C43B C42B 120.0 . . ?
O13D C41D C42D 98(3) . . ?
N16C C56A C57A 120.0 . . ?
N16C C56A C10C 117.8(16) . . ?
C57A C56A C10C 121.9(16) . . ?
C60A N16C C56A 120.0 . . ?
C59A C60A N16C 120.0 . . ?
C59A C60A C11C 124.5(18) . . ?
N16C C60A C11C 115.4(18) . . ?
C60A C59A C58A 120.0 . . ?
C59A C58A C57A 120.0 . . ?
C59A C58A O8D 125.8(16) . . ?
C57A C58A O8D 114.0(16) . . ?
C58A C57A C56A 120.0 . . ?
C59B C60B N25C 120.0 . . ?
C59B C60B C16C 118.6(7) . . ?
N25C C60B C16C 121.3(7) . . ?
C60B C59B C58B 120.0 . . ?
C59B C58B C57B 120.0 . . ?
C59B C58B O13D 119.7(11) . . ?
C57B C58B O13D 120.2(11) . . ?
C56B C57B C58B 120.0 . . ?
C57B C56B N25C 120.0 . . ?
C57B C56B C17C 122.5(17) . . ?
N25C C56B C17C 117.5(17) . . ?
C56B N25C C60B 120.0 . . ?
C62A C61A N17C 126.6(10) . . ?
C69A C61A N17C 113.2(10) . . ?
C63A C62A C61A 120.0 . . ?
C62A C63A C64A 120.0 . . ?
C63A C64A C65A 120.0 . . ?
C69A C65A C64A 120.0 . . ?
C65A C69A N18C 120.0 . . ?
C65A C69A C61A 120.0 . . ?
N18C C69A C61A 120.0 . . ?
C68A N18C C69A 120.0 . . ?
N18C C68A C67A 120.0 . . ?
N18C C68A C12C 113.1(15) . . ?
C67A C68A C12C 126.8(15) . . ?
C66A C67A C68A 120.0 . . ?
C67A C66A C65A 120.0 . . ?
C67A C66A O1_4 118.5(11) . . ?
C65A C66A O1_4 121.4(11) . . ?
C62B C61B N24C 134.3(11) . . ?
C69B C61B N24C 105.0(11) . . ?
C63B C62B C61B 120.0 . . ?
C64B C63B C62B 120.0 . . ?
C63B C64B C65B 120.0 . . ?
C64B C65B C69B 120.0 . . ?
N23C C69B C65B 120.0 . . ?
N23C C69B C61B 120.0 . . ?
C65B C69B C61B 120.0 . . ?
C68B N23C C69B 120.0 . . ?
C67B C68B N23C 120.0 . . ?
C67B C68B C15C 124.1(10) . . ?
N23C C68B C15C 115.5(9) . . ?
C66B C67B C68B 120.0 . . ?
C67B C66B C65B 120.0 . . ?
C67B C66B O1_7 122.0(10) . . ?
C65B C66B O1_7 118.0(10) . . ?
C74A C75A C70A 120.0 . . ?
C75A C74A C73A 120.0 . . ?
C75A C74A O1_6 121.9(16) . . ?
C73A C74A O1_6 118.0(15) . . ?
C72A C73A C74A 120.0 . . ?
C72A C73A C14C 114.2(18) . . ?
C74A C73A C14C 125.7(18) . . ?
C73A C72A C71A 120.0 . . ?
C70A C71A C72A 120.0 . . ?
C70A C71A O1_5 117.3(14) . . ?
C72A C71A O1_5 122.7(14) . . ?
C71A C70A C75A 120.0 . . ?
C71A C70A C13C 127.6(19) . . ?
C75A C70A C13C 112.0(18) . . ?
C58F O13H C41H 115.2(17) . . ?
C21F O18H C55H 130(2) . . ?
O1G N1G C1E 123.6(18) . . ?
O1G N1G O2G 110.8(18) . . ?
C1E N1G O2G 124(2) . . ?
C7E C8E N2G 120.0 . . ?
C7E C8E C1G 122.1(9) . . ?
N2G C8E C1G 117.9(9) . . ?
C8E C7E C6E 120.0 . . ?
C5E C6E C7E 120.0 . . ?
C5E C6E O1_20 122.4(10) . . ?
C7E C6E O1_20 117.6(10) . . ?
C6E C5E C9E 120.0 . . ?
C1E C9E C5E 120.0 . . ?
C1E C9E N2G 120.0 . . ?
C5E C9E N2G 120.0 . . ?
N1G C1E C2E 115(2) . . ?
N1G C1E C9E 125(2) . . ?
C2E C1E C9E 120.0 . . ?
C1E C2E C3E 120.0 . . ?
C4E C3E C2E 120.0 . . ?
C3E C4E C5E 120.0 . . ?
C1G N3G C10E 130.0(13) . . ?
C3G N5G C2G 141(2) . . ?
C4G N7G C24E 132.2(14) . . ?
C5G N9G C6G 124.3(15) . . ?
C38E N11G C7G 129.6(18) . . ?
N12G C45E C44E 120.0 . . ?
N12G C45E C8G 117.6(18) . . ?
C44E C45E C8G 122.4(18) . . ?
C43E C44E C45E 120.0 . . ?
O1_18 C43E C44E 119.4(14) . . ?
O1_18 C43E C42E 120.6(14) . . ?
C44E C43E C42E 120.0 . . ?
C43E C42E C46E 120.0 . . ?
C38E C46E C42E 120.0 . . ?
C38E C46E N12G 120.0 . . ?
C42E C46E N12G 120.0 . . ?
N11G C38E C39E 122.5(14) . . ?
N11G C38E C46E 117.1(14) . . ?
C39E C38E C46E 120.0 . . ?
C38E C39E C40E 120.0 . . ?
C41E C40E C39E 120.0 . . ?
C40E C41E C42E 120.0 . . ?
C8G N13G C47E 129(2) . . ?
N14G C54E C53E 120.0 . . ?
N14G C54E C9G 118.4(14) . . ?
C53E C54E C9G 120.1(14) . . ?
C54E C53E C52E 120.0 . . ?
O7H C52E C51E 121.6(11) . . ?
O7H C52E C53E 118.1(11) . . ?
C51E C52E C53E 120.0 . . ?
C52E C51E C55E 120.0 . . ?
C47E C55E C51E 120.0 . . ?
C47E C55E N14G 120.0 . . ?
C51E C55E N14G 120.0 . . ?
N13G C47E C48E 123.8(12) . . ?
N13G C47E C55E 115.3(12) . . ?
C48E C47E C55E 120.0 . . ?
C49E C48E C47E 120.0 . . ?
C48E C49E C50E 120.0 . . ?
C49E C50E C51E 120.0 . . ?
C9G N15G C10G 124(2) . . ?
C11G N17G C61E 120.5(18) . . ?
C67E C68E N18G 120.0 . . ?
C67E C68E C12G 121.2(14) . . ?
N18G C68E C12G 118.5(14) . . ?
C68E C67E C66E 120.0 . . ?
O1_17 C66E C65E 121.9(11) . . ?
O1_17 C66E C67E 118.0(11) . . ?
C65E C66E C67E 120.0 . . ?
C66E C65E C69E 120.0 . . ?
C61E C69E C65E 120.0 . . ?
C61E C69E N18G 120.0 . . ?
C65E C69E N18G 120.0 . . ?
N17G C61E C69E 111.2(11) . . ?
N17G C61E C62E 127.7(11) . . ?
C69E C61E C62E 120.0 . . ?
C63E C62E C61E 120.0 . . ?
C64E C63E C62E 120.0 . . ?
C63E C64E C65E 120.0 . . ?
N20G N19G C12G 109.2(19) . . ?
C13G N20G N19G 116(2) . . ?
N22G N21G C14G 123(2) . . ?
C15G N22G N21G 111(2) . . ?
N23G C68F C67F 120.0 . . ?
N23G C68F C15G 115.8(15) . . ?
C67F C68F C15G 123.8(15) . . ?
C66F C67F C68F 120.0 . . ?
O1_14 C66F C65F 123.7(11) . . ?
O1_14 C66F C67F 116.2(11) . . ?
C65F C66F C67F 120.0 . . ?
C66F C65F C69F 120.0 . . ?
C61F C69F C65F 120.0 . . ?
C61F C69F N23G 120.0 . . ?
C65F C69F N23G 120.0 . . ?
C62F C61F C69F 120.0 . . ?
C62F C61F N24G 127.4(11) . . ?
C69F C61F N24G 112.0(11) . . ?
C61F C62F C63F 120.0 . . ?
C64F C63F C62F 120.0 . . ?
C63F C64F C65F 120.0 . . ?
C16G N24G C61F 122.9(19) . . ?
C18G N26G C17G 120.2(19) . . ?
N27G C54F C53F 120.0 . . ?
N27G C54F C18G 118.4(18) . . ?
C53F C54F C18G 121.0(18) . . ?
C52F C53F C54F 120.0 . . ?
C51F C52F C53F 120.0 . . ?
C51F C52F O14H 119.2(11) . . ?
C53F C52F O14H 120.8(11) . . ?
C52F C51F C55F 120.0 . . ?
C47F C55F C51F 120.0 . . ?
C47F C55F N27G 120.0 . . ?
C51F C55F N27G 120.0 . . ?
C55F C47F C48F 120.0 . . ?
C49F C48F C47F 120.0 . . ?
C50F C49F C48F 120.0 . . ?
C49F C50F C51F 120.0 . . ?
C47F N28G C19G 128.5(19) . . ?
C44F C45F N29G 120.0 . . ?
C44F C45F C19G 121.8(11) . . ?
N29G C45F C19G 118.1(11) . . ?
C45F C44F C43F 120.0 . . ?
C42F C43F C44F 120.0 . . ?
C42F C43F O1_13 119.6(12) . . ?
C44F C43F O1_13 120.1(12) . . ?
C46F C42F C43F 120.0 . . ?
C42F C46F C38F 120.0 . . ?
C42F C46F N29G 120.0 . . ?
C38F C46F N29G 120.0 . . ?
C39F C38F C46F 120.0 . . ?
C39F C38F N30G 126.6(14) . . ?
C46F C38F N30G 112.8(14) . . ?
C38F C39F C40F 120.0 . . ?
C41F C40F C39F 120.0 . . ?
C40F C41F C42F 120.0 . . ?
C20G N30G C38F 137(2) . . ?
C21G N32G C22G 118(2) . . ?
C23G N34G C24F 131.1(14) . . ?
C25G N36G C24G 129.3(15) . . ?
C26G N38G C10F 135.3(12) . . ?
N39G C8F C7F 120.0 . . ?
N39G C8F C26G 117.7(9) . . ?
C7F C8F C26G 122.2(9) . . ?
C6F C7F C8F 120.0 . . ?
O1_11 C6F C7F 119.1(13) . . ?
O1_11 C6F C5F 120.8(13) . . ?
C7F C6F C5F 120.0 . . ?
C9F C5F C6F 120.0 . . ?
C1F C9F C5F 120.0 . . ?
C1F C9F N39G 120.0 . . ?
C5F C9F N39G 120.0 . . ?
C9F C1F C2F 120.0 . . ?
C9F C1F N40G 128.0(17) . . ?
C2F C1F N40G 111.8(17) . . ?
C1F C2F C3F 120.0 . . ?
C4F C3F C2F 120.0 . . ?
C3F C4F C5F 120.0 . . ?
O24G N40G O23G 111.1(15) . . ?
O24G N40G C1F 116(3) . . ?
O23G N40G C1F 133(3) . . ?
O3G C1G N3G 127.5(15) . . ?
O3G C1G C8E 120.7(14) . . ?
N3G C1G C8E 111.5(12) . . ?
O4G C2G N5G 125.2(16) . . ?
O4G C2G C17E 116.7(15) . . ?
N5G C2G C17E 116.7(14) . . ?
N5G C3G C19E 119.5(15) . . ?
O5G C4G N7G 123.7(16) . . ?
O5G C4G C23E 119.8(14) . . ?
N7G C4G C23E 115.9(14) . . ?
O6G C5G N9G 125.1(14) . . ?
O6G C5G C31E 117.4(14) . . ?
N9G C5G C31E 117.4(13) . . ?
N9G C6G C33E 115.2(13) . . ?
O7G C7G N11G 126(2) . . ?
O7G C7G C37E 110(2) . . ?
N11G C7G C37E 124(3) . . ?
O8G C8G N13G 124(2) . . ?
O8G C8G C45E 117(3) . . ?
N13G C8G C45E 118(2) . . ?
O9G C9G N15G 121(3) . . ?
O9G C9G C54E 120(2) . . ?
N15G C9G C54E 118(2) . . ?
C11E C10E N3G 123.3(9) . . ?
C18E C10E N3G 116.4(8) . . ?
C12E C11E C10E 120.0 . . ?
C11E C12E C13E 120.0 . . ?
C12E C13E C14E 120.0 . . ?
C13E C14E C18E 120.0 . . ?
N4G C18E C14E 120.0 . . ?
N4G C18E C10E 120.0 . . ?
C14E C18E C10E 120.0 . . ?
C18E N4G C17E 120.0 . . ?
C16E C17E N4G 120.0 . . ?
C16E C17E C2G 122.2(9) . . ?
N4G C17E C2G 117.7(8) . . ?
C17E C16E C15E 120.0 . . ?
C16E C15E C14E 120.0 . . ?
C16E C15E O2H 123.8(9) . . ?
C14E C15E O2H 116.2(9) . . ?
C11F C10F N38G 121.1(7) . . ?
C18F C10F N38G 118.9(7) . . ?
C12F C11F C10F 120.0 . . ?
C11F C12F C13F 120.0 . . ?
C12F C13F C14F 120.0 . . ?
C18F C14F C13F 120.0 . . ?
N37G C18F C14F 120.0 . . ?
N37G C18F C10F 120.0 . . ?
C14F C18F C10F 120.0 . . ?
C17F N37G C18F 120.0 . . ?
C16F C17F N37G 120.0 . . ?
C16F C17F C25G 122.6(7) . . ?
N37G C17F C25G 117.4(7) . . ?
C17F C16F C15F 120.0 . . ?
C16F C15F C14F 120.0 . . ?
C16F C15F O19H 119.1(9) . . ?
C14F C15F O19H 120.5(9) . . ?
N15G C10G C56E 115.7(18) . . ?
O10G C11G N17G 131(3) . . ?
O10G C11G C60E 112(3) . . ?
N17G C11G C60E 116.5(19) . . ?
O11G C12G N19G 124(2) . . ?
O11G C12G C68E 122(2) . . ?
N19G C12G C68E 113.7(18) . . ?
O12G C13G N20G 124(3) . . ?
O12G C13G C70E 122(3) . . ?
N20G C13G C70E 114(2) . . ?
O13G C14G N21G 112(2) . . ?
O13G C14G C73E 125(2) . . ?
N21G C14G C73E 122(2) . . ?
O14G C15G N22G 129(3) . . ?
O14G C15G C68F 114(3) . . ?
N22G C15G C68F 117(3) . . ?
O15G C16G N24G 135(3) . . ?
O15G C16G C60F 115(2) . . ?
N24G C16G C60F 110(2) . . ?
N26G C17G C56F 116.2(15) . . ?
O16G C18G N26G 121(3) . . ?
O16G C18G C54F 116(3) . . ?
N26G C18G C54F 122(3) . . ?
O17G C19G N28G 126(2) . . ?
O17G C19G C45F 115(2) . . ?
N28G C19G C45F 118.7(14) . . ?
O18G C20G N30G 110(3) . . ?
O18G C20G C37F 112(3) . . ?
N30G C20G C37F 137(3) . . ?
C20E C21E C22E 120.0 . . ?
C20E C21E O3H 119.9(11) . . ?
C22E C21E O3H 120.1(10) . . ?
C19E C20E C21E 120.0 . . ?
C20E C19E N6G 120.0 . . ?
C20E C19E C3G 120.8(10) . . ?
N6G C19E C3G 117.5(10) . . ?
C23E N6G C19E 120.0 . . ?
N6G C23E C22E 120.0 . . ?
N6G C23E C4G 118.3(8) . . ?
C22E C23E C4G 121.7(8) . . ?
C23E C22E C21E 120.0 . . ?
O18H C21F C20F 114.9(14) . . ?
O18H C21F C22F 125.1(14) . . ?
C20F C21F C22F 120.0 . . ?
C21F C20F C19F 120.0 . . ?
N35G C19F C20F 120.0 . . ?
N35G C19F C24G 111.6(7) . . ?
C20F C19F C24G 128.4(7) . . ?
C19F N35G C23F 120.0 . . ?
C22F C23F N35G 120.0 . . ?
C22F C23F C23G 122.9(9) . . ?
N35G C23F C23G 117.1(9) . . ?
C23F C22F C21F 120.0 . . ?
N32G C21G C33F 121.9(18) . . ?
O19G C22G N32G 126.3(18) . . ?
O19G C22G C31F 119.5(16) . . ?
N32G C22G C31F 112.5(14) . . ?
O20G C23G N34G 128.0(15) . . ?
O20G C23G C23F 115.8(14) . . ?
N34G C23G C23F 116.2(13) . . ?
C25E C24E N7G 125.9(9) . . ?
C32E C24E N7G 114.1(9) . . ?
C24E C25E C26E 120.0 . . ?
C27E C26E C25E 120.0 . . ?
C26E C27E C28E 120.0 . . ?
C32E C28E C27E 120.0 . . ?
C28E C32E N8G 120.0 . . ?
C28E C32E C24E 120.0 . . ?
N8G C32E C24E 120.0 . . ?
C31E N8G C32E 120.0 . . ?
N8G C31E C30E 120.0 . . ?
N8G C31E C5G 119.2(9) . . ?
C30E C31E C5G 120.6(9) . . ?
C29E C30E C31E 120.0 . . ?
C30E C29E C28E 120.0 . . ?
C30E C29E O1_19 118.8(10) . . ?
C28E C29E O1_19 120.3(10) . . ?
C25F C24F N34G 120.8(9) . . ?
C32F C24F N34G 118.2(9) . . ?
C24F C25F C26F 120.0 . . ?
C25F C26F C27F 120.0 . . ?
C28F C27F C26F 120.0 . . ?
C27F C28F C32F 120.0 . . ?
C28F C32F N33G 120.0 . . ?
C28F C32F C24F 120.0 . . ?
N33G C32F C24F 120.0 . . ?
C31F N33G C32F 120.0 . . ?
C30F C31F N33G 120.0 . . ?
C30F C31F C22G 123.9(9) . . ?
N33G C31F C22G 116.1(9) . . ?
C31F C30F C29F 120.0 . . ?
C30F C29F C28F 120.0 . . ?
C30F C29F O1_12 119.8(11) . . ?
C28F C29F O1_12 119.9(11) . . ?
N36G C24G C19F 111.4(12) . . ?
O21G C25G N36G 123.3(13) . . ?
O21G C25G C17F 122.3(12) . . ?
N36G C25G C17F 114.5(10) . . ?
O22G C26G N38G 128.6(14) . . ?
O22G C26G C8F 116.4(14) . . ?
N38G C26G C8F 114.8(13) . . ?
O5H C35E C36E 116.7(19) . . ?
O5H C35E C34E 123.3(19) . . ?
C36E C35E C34E 120.0 . . ?
C35E C36E C37E 120.0 . . ?
N10G C37E C36E 120.0 . . ?
N10G C37E C7G 118(2) . . ?
C36E C37E C7G 122(2) . . ?
C37E N10G C33E 120.0 . . ?
C34E C33E N10G 120.0 . . ?
C34E C33E C6G 121.0(10) . . ?
N10G C33E C6G 118.8(10) . . ?
C33E C34E C35E 120.0 . . ?
O16H C35F C36F 121.1(12) . . ?
O16H C35F C34F 118.9(12) . . ?
C36F C35F C34F 120.0 . . ?
C37F C36F C35F 120.0 . . ?
N31G C37F C36F 120.0 . . ?
N31G C37F C20G 93(2) . . ?
C36F C37F C20G 147(2) . . ?
C33F N31G C37F 120.0 . . ?
N31G C33F C34F 120.0 . . ?
N31G C33F C21G 121.4(10) . . ?
C34F C33F C21G 118.6(10) . . ?
C33F C34F C35F 120.0 . . ?
O13H C41H C42H 99.7(19) . . ?
C41H C42H C45H 118(2) . . ?
C41H C42H C43H 113(2) . . ?
C45H C42H C43H 106(2) . . ?
C44H C43H C42H 107(2) . . ?
C59E C58E C57E 120.0 . . ?
C59E C58E O8H 116.0(9) . . ?
C57E C58E O8H 124.0(9) . . ?
C60E C59E C58E 120.0 . . ?
C59E C60E N16G 120.0 . . ?
C59E C60E C11G 125.8(16) . . ?
N16G C60E C11G 114.0(16) . . ?
C56E N16G C60E 120.0 . . ?
N16G C56E C57E 120.0 . . ?
N16G C56E C10G 118.4(14) . . ?
C57E C56E C10G 121.5(14) . . ?
C56E C57E C58E 120.0 . . ?
C59F C58F C57F 120.0 . . ?
C59F C58F O13H 126.0(17) . . ?
C57F C58F O13H 114.0(17) . . ?
C58F C59F C60F 120.0 . . ?
N25G C60F C59F 120.0 . . ?
N25G C60F C16G 115.9(18) . . ?
C59F C60F C16G 124.1(18) . . ?
C60F N25G C56F 120.0 . . ?
N25G C56F C57F 120.0 . . ?
N25G C56F C17G 116.8(15) . . ?
C57F C56F C17G 123.2(15) . . ?
C56F C57F C58F 120.0 . . ?
C71E C70E C75E 120.0 . . ?
C71E C70E C13G 127.3(18) . . ?
C75E C70E C13G 112.2(18) . . ?
O1_15 C71E C72E 121.4(15) . . ?
O1_15 C71E C70E 118.6(15) . . ?
C72E C71E C70E 120.0 . . ?
C71E C72E C73E 120.0 . . ?
C72E C73E C74E 120.0 . . ?
C72E C73E C14G 115.0(17) . . ?
C74E C73E C14G 124.6(17) . . ?
O1_16 C74E C73E 118.4(15) . . ?
O1_16 C74E C75E 121.6(15) . . ?
C73E C74E C75E 120.0 . . ?
C74E C75E C70E 120.0 . . ?
O18D C55D C56D 113.3(10) . . ?
O18H C55H C56H 115.1(14) . . ?
C7D C6D C5D 111(4) . . ?
C57H C56H C55H 110.8(13) . . ?
C58H C57H C56H 112.0(13) . . ?
O3D C5D C6D 103(3) . . ?
C57D C56D C55D 103(2) . . ?
Cl1 C1R Cl2 95.8(11) . . ?
Cl1 C1R Cl3 96.2(11) . . ?
Cl2 C1R Cl3 96.0(11) . . ?
C43D C42D C41D 112.5(19) . . ?
O8D C1FF C2FF 113(3) . . ?
C1FF C2FF C3FF 91(3) . . ?
C6A O1_1 C1_1 123.7(14) . . ?
O1_1 C1_1 C2_1 114.0(12) . . ?
C3_1 C2_1 C4_1 113.2(12) . . ?
C3_1 C2_1 C1_1 114(2) . . ?
C4_1 C2_1 C1_1 109.7(17) . . ?
C29A O1_2 C1_2 129(2) . . ?
O1_2 C1_2 C2_2 106(2) . . ?
C43A O1_3 C1_3 114.0(16) . . ?
O1_3 C1_3 C2_3 109.9(19) . . ?
C3_3 C2_3 C1_3 107(2) . . ?
C1_4 O1_4 C66A 120.7(15) . . ?
O1_4 C1_4 C2_4 104.2(17) . . ?
C3_4 C2_4 C1_4 102(2) . . ?
C71A O1_5 C1_5 119.8(12) . . ?
O1_5 C1_5 C2_5 111.1(11) . . ?
C3_5 C2_5 C4_5 112.0(11) . . ?
C3_5 C2_5 C1_5 115.7(18) . . ?
C4_5 C2_5 C1_5 109.5(15) . . ?
C1_7 O1_7 C66B 115(2) . . ?
C1_6 O1_6 C74A 117.5(15) . . ?
O1_6 C1_6 C2_6 105.1(19) . . ?
C3_6 C2_6 C1_6 96(2) . . ?
C43B O1_8 C1_8 121.4(14) . . ?
O1_8 C1_8 C2_8 116.0(13) . . ?
C3_8 C2_8 C1_8 109(2) . . ?
C29B O1_9 C1_9 123.8(18) . . ?
O1_9 C1_9 C2_9 115.1(13) . . ?
C3_9 C2_9 C4_9 113.0(13) . . ?
C3_9 C2_9 C1_9 99(2) . . ?
C4_9 C2_9 C1_9 109(2) . . ?
C1_10 O1_10 C6B 118(2) . . ?
O1_10 C1_10 C2_10 92(2) . . ?
C6F O1_11 C1_11 129.0(18) . . ?
O1_11 C1_11 C2_11 115.4(13) . . ?
C3_11 C2_11 C4_11 111.9(12) . . ?
C3_11 C2_11 C1_11 98(2) . . ?
C4_11 C2_11 C1_11 96(2) . . ?
C43F O1_13 C1_13 119.2(18) . . ?
O1_13 C1_13 C2_13 99(2) . . ?
C1_13 C2_13 C3_13 112(3) . . ?
C66F O1_14 C1_14 127.4(13) . . ?
O1_14 C1_14 C2_14 112.9(11) . . ?
C4_14 C2_14 C3_14 113.4(11) . . ?
C4_14 C2_14 C1_14 108.2(15) . . ?
C3_14 C2_14 C1_14 107.7(15) . . ?
C71E O1_15 C1_15 124.6(13) . . ?
O1_15 C1_15 C2_15 112.9(11) . . ?
C4_15 C2_15 C3_15 114.5(11) . . ?
C4_15 C2_15 C1_15 116.0(16) . . ?
C3_15 C2_15 C1_15 109.1(16) . . ?
C74E O1_16 C1_16 114.7(15) . . ?
O1_16 C1_16 C2_16 104.5(16) . . ?
C3_16 C2_16 C1_16 106.4(19) . . ?
C66E O1_17 C1_17 120.2(15) . . ?
O1_17 C1_17 C2_17 105.7(16) . . ?
C1_17 C2_17 C3_17 108.7(18) . . ?
C43E O1_18 C1_18 124.1(17) . . ?
O1_18 C1_18 C2_18 114.0(13) . . ?
C3_18 C2_18 C1_18 112(2) . . ?

loop_
_geom_torsion_atom_site_label_1
_geom_torsion_atom_site_label_2
_geom_torsion_atom_site_label_3
_geom_torsion_atom_site_label_4
_geom_torsion
_geom_torsion_site_symmetry_1
_geom_torsion_site_symmetry_2
_geom_torsion_site_symmetry_3
_geom_torsion_site_symmetry_4
_geom_torsion_publ_flag
C9A N2C C8A C7A 0.0 . . . . ?
C9A N2C C8A C1C 177.4(12) . . . . ?
N2C C8A C7A C6A 0.0 . . . . ?
C1C C8A C7A C6A -177.0(14) . . . . ?
C8A C7A C6A O1_1 178.0(12) . . . . ?
C8A C7A C6A C5A 0.0 . . . . ?
O1_1 C6A C5A C9A -178.1(11) . . . . ?
C7A C6A C5A C9A 0.0 . . . . ?
O1_1 C6A C5A C4A 1.9(11) . . . . ?
C7A C6A C5A C4A 180.0 . . . . ?
C6A C5A C9A C1A 180.0 . . . . ?
C4A C5A C9A C1A 0.0 . . . . ?
C6A C5A C9A N2C 0.0 . . . . ?
C4A C5A C9A N2C 180.0 . . . . ?
C8A N2C C9A C1A 180.0 . . . . ?
C8A N2C C9A C5A 0.0 . . . . ?
O2C N1C C1A C2A 137(2) . . . . ?
O1C N1C C1A C2A -37(3) . . . . ?
O2C N1C C1A C9A -31(3) . . . . ?
O1C N1C C1A C9A 154.7(17) . . . . ?
C5A C9A C1A N1C 168.2(14) . . . . ?
N2C C9A C1A N1C -11.8(14) . . . . ?
C5A C9A C1A C2A 0.0 . . . . ?
N2C C9A C1A C2A 180.0 . . . . ?
N1C C1A C2A C3A -167.8(15) . . . . ?
C9A C1A C2A C3A 0.0 . . . . ?
C1A C2A C3A C4A 0.0 . . . . ?
C2A C3A C4A C5A 0.0 . . . . ?
C6A C5A C4A C3A 180.0 . . . . ?
C9A C5A C4A C3A 0.0 . . . . ?
C55A N14C C54A C53A 0.0 . . . . ?
C55A N14C C54A C9C 170.4(11) . . . . ?
N14C C54A C53A C52A 0.0 . . . . ?
C9C C54A C53A C52A -168.8(14) . . . . ?
C54A C53A C52A C51A 0.0 . . . . ?
C54A C53A C52A O7D -173.6(10) . . . . ?
C53A C52A C51A C55A 0.0 . . . . ?
O7D C52A C51A C55A 173.2(10) . . . . ?
C53A C52A C51A C50A 180.0 . . . . ?
O7D C52A C51A C50A -6.8(10) . . . . ?
C52A C51A C55A C47A 180.0 . . . . ?
C50A C51A C55A C47A 0.0 . . . . ?
C52A C51A C55A N14C 0.0 . . . . ?
C50A C51A C55A N14C 180.0 . . . . ?
C54A N14C C55A C51A 0.0 . . . . ?
C54A N14C C55A C47A 180.0 . . . . ?
C51A C55A C47A C48A 0.0 . . . . ?
N14C C55A C47A C48A 180.0 . . . . ?
C51A C55A C47A N13C 169.2(9) . . . . ?
N14C C55A C47A N13C -10.8(9) . . . . ?
C8C N13C C47A C55A 177.8(16) . . . . ?
C8C N13C C47A C48A -14(2) . . . . ?
C55A C47A C48A C49A 0.0 . . . . ?
N13C C47A C48A C49A -166.7(11) . . . . ?
C47A C48A C49A C50A 0.0 . . . . ?
C48A C49A C50A C51A 0.0 . . . . ?
C52A C51A C50A C49A 180.0 . . . . ?
C55A C51A C50A C49A 0.0 . . . . ?
C12C N19C N20C C13C -174.5(16) . . . . ?
C14C N21C N22C C15C 167(2) . . . . ?
C55B N27C C54B C18C 171.9(15) . . . . ?
C55B N27C C54B C53B 0.0 . . . . ?
C18C C54B C53B C52B -171.2(17) . . . . ?
N27C C54B C53B C52B 0.0 . . . . ?
C54B C53B C52B O14D -178.2(10) . . . . ?
C54B C53B C52B C51B 0.0 . . . . ?
O14D C52B C51B C55B 178.2(11) . . . . ?
C53B C52B C51B C55B 0.0 . . . . ?
O14D C52B C51B C50B -1.8(11) . . . . ?
C53B C52B C51B C50B 180.0 . . . . ?
C52B C51B C55B C47B 180.0 . . . . ?
C50B C51B C55B C47B 0.0 . . . . ?
C52B C51B C55B N27C 0.0 . . . . ?
C50B C51B C55B N27C 180.0 . . . . ?
C54B N27C C55B C51B 0.0 . . . . ?
C54B N27C C55B C47B 180.0 . . . . ?
C51B C55B C47B C48B 0.0 . . . . ?
N27C C55B C47B C48B 180.0 . . . . ?
C51B C55B C47B N28C 172.2(10) . . . . ?
N27C C55B C47B N28C -7.8(10) . . . . ?
C55B C47B C48B C49B 0.0 . . . . ?
N28C C47B C48B C49B -170.2(13) . . . . ?
C47B C48B C49B C50B 0.0 . . . . ?
C48B C49B C50B C51B 0.0 . . . . ?
C55B C51B C50B C49B 0.0 . . . . ?
C52B C51B C50B C49B 180.0 . . . . ?
C48B C47B N28C C19C -13(2) . . . . ?
C55B C47B N28C C19C 176.4(16) . . . . ?
C32B N33C C31B C30B 0.0 . . . . ?
C32B N33C C31B C22C 171.7(13) . . . . ?
N33C C31B C30B C29B 0.0 . . . . ?
C22C C31B C30B C29B -170.6(15) . . . . ?
C31B C30B C29B O1_9 -175.5(15) . . . . ?
C31B C30B C29B C28B 0.0 . . . . ?
O1_9 C29B C28B C32B 175.5(15) . . . . ?
C30B C29B C28B C32B 0.0 . . . . ?
O1_9 C29B C28B C27B -4.5(15) . . . . ?
C30B C29B C28B C27B 180.0 . . . . ?
C29B C28B C32B C24B 180.0 . . . . ?
C27B C28B C32B C24B 0.0 . . . . ?
C29B C28B C32B N33C 0.0 . . . . ?
C27B C28B C32B N33C 180.0 . . . . ?
C31B N33C C32B C28B 0.0 . . . . ?
C31B N33C C32B C24B 180.0 . . . . ?
C28B C32B C24B N34C 170.6(13) . . . . ?
N33C C32B C24B N34C -9.4(13) . . . . ?
C28B C32B C24B C25B 0.0 . . . . ?
N33C C32B C24B C25B 180.0 . . . . ?
N34C C24B C25B C26B -169.3(15) . . . . ?
C32B C24B C25B C26B 0.0 . . . . ?
C24B C25B C26B C27B 0.0 . . . . ?
C25B C26B C27B C28B 0.0 . . . . ?
C32B C28B C27B C26B 0.0 . . . . ?
C29B C28B C27B C26B 180.0 . . . . ?
C25B C24B N34C C23C -13(3) . . . . ?
C32B C24B N34C C23C 177.2(18) . . . . ?
C19B N35C C23B C22B 0.0 . . . . ?
C19B N35C C23B C23C -179.3(18) . . . . ?
N35C C23B C22B C21B 0.0 . . . . ?
C23C C23B C22B C21B 179.3(18) . . . . ?
C55D O18D C21B C20B -9(3) . . . . ?
C55D O18D C21B C22B 170.7(18) . . . . ?
C23B C22B C21B O18D 179.9(15) . . . . ?
C23B C22B C21B C20B 0.0 . . . . ?
O18D C21B C20B C19B -179.9(16) . . . . ?
C22B C21B C20B C19B 0.0 . . . . ?
C21B C20B C19B N35C 0.0 . . . . ?
C21B C20B C19B C24C -168.9(17) . . . . ?
C23B N35C C19B C20B 0.0 . . . . ?
C23B N35C C19B C24C 169.8(15) . . . . ?
O24C N40C C1B C2B 55.8(14) . . . . ?
O23C N40C C1B C2B -124.2(14) . . . . ?
O24C N40C C1B C9B -120.6(15) . . . . ?
O23C N40C C1B C9B 59.4(15) . . . . ?
C9B C1B C2B C3B 0.0 . . . . ?
N40C C1B C2B C3B -176.4(12) . . . . ?
C1B C2B C3B C4B 0.0 . . . . ?
C2B C3B C4B C5B 0.0 . . . . ?
C3B C4B C5B C9B 0.0 . . . . ?
C3B C4B C5B C6B 180.0 . . . . ?
C6B C5B C9B N39C 0.0 . . . . ?
C4B C5B C9B N39C 180.0 . . . . ?
C6B C5B C9B C1B 180.0 . . . . ?
C4B C5B C9B C1B 0.0 . . . . ?
C2B C1B C9B C5B 0.0 . . . . ?
N40C C1B C9B C5B 176.4(12) . . . . ?
C2B C1B C9B N39C 180.0 . . . . ?
N40C C1B C9B N39C -3.6(12) . . . . ?
C5B C9B N39C C8B 0.0 . . . . ?
C1B C9B N39C C8B 180.0 . . . . ?
C9B N39C C8B C7B 0.0 . . . . ?
C9B N39C C8B C26C 171.7(14) . . . . ?
N39C C8B C7B C6B 0.0 . . . . ?
C26C C8B C7B C6B -170.0(18) . . . . ?
C8B C7B C6B C5B 0.0 . . . . ?
C8B C7B C6B O1_10 -176.2(12) . . . . ?
C9B C5B C6B C7B 0.0 . . . . ?
C4B C5B C6B C7B 180.0 . . . . ?
C9B C5B C6B O1_10 176.1(12) . . . . ?
C4B C5B C6B O1_10 -3.9(12) . . . . ?
C10A N3C C1C O3C -8(4) . . . . ?
C10A N3C C1C C8A 176.7(13) . . . . ?
C7A C8A C1C N3C 156.7(16) . . . . ?
N2C C8A C1C N3C -20(2) . . . . ?
C7A C8A C1C O3C -19(2) . . . . ?
N2C C8A C1C O3C 163.6(15) . . . . ?
C3C N5C C2C O4C 2(3) . . . . ?
C3C N5C C2C C17A 178.9(15) . . . . ?
C2C N5C C3C C19A 170.0(16) . . . . ?
C24A N7C C4C O5C -1(4) . . . . ?
C24A N7C C4C C23A -177.7(14) . . . . ?
C6C N9C C5C O6C -8(3) . . . . ?
C6C N9C C5C C31A 175.0(16) . . . . ?
C5C N9C C6C C33A -179.2(18) . . . . ?
C38A N11C C7C O7C -4(3) . . . . ?
C38A N11C C7C C37A -178.6(13) . . . . ?
C47A N13C C8C O8C -10(4) . . . . ?
C47A N13C C8C C45A 177.8(14) . . . . ?
C10C N15C C9C O9C 11(3) . . . . ?
C10C N15C C9C C54A -173.8(17) . . . . ?
C53A C54A C9C O9C -21(2) . . . . ?
N14C C54A C9C O9C 169.7(13) . . . . ?
C53A C54A C9C N15C 163.8(13) . . . . ?
N14C C54A C9C N15C -6(2) . . . . ?
C1C N3C C10A C11A -4(3) . . . . ?
C1C N3C C10A C18A -180.0(19) . . . . ?
C18A C10A C11A C12A 0.0 . . . . ?
N3C C10A C11A C12A -176.0(12) . . . . ?
C10A C11A C12A C13A 0.0 . . . . ?
C11A C12A C13A C14A 0.0 . . . . ?
C12A C13A C14A C18A 0.0 . . . . ?
C12A C13A C14A C15A 180.0 . . . . ?
C13A C14A C18A N4C 180.0 . . . . ?
C15A C14A C18A N4C 0.0 . . . . ?
C13A C14A C18A C10A 0.0 . . . . ?
C15A C14A C18A C10A 180.0 . . . . ?
C11A C10A C18A C14A 0.0 . . . . ?
N3C C10A C18A C14A 176.7(10) . . . . ?
C11A C10A C18A N4C 180.0 . . . . ?
N3C C10A C18A N4C -3.3(10) . . . . ?
C14A C18A N4C C17A 0.0 . . . . ?
C10A C18A N4C C17A 180.0 . . . . ?
C18A N4C C17A C16A 0.0 . . . . ?
C18A N4C C17A C2C 171.3(11) . . . . ?
O4C C2C C17A N4C 175.0(17) . . . . ?
N5C C2C C17A N4C -2(2) . . . . ?
O4C C2C C17A C16A -14(3) . . . . ?
N5C C2C C17A C16A 168.7(12) . . . . ?
N4C C17A C16A C15A 0.0 . . . . ?
C2C C17A C16A C15A -170.6(13) . . . . ?
C17A C16A C15A C14A 0.0 . . . . ?
C17A C16A C15A O2D -174.4(10) . . . . ?
C18A C14A C15A C16A 0.0 . . . . ?
C13A C14A C15A C16A 180.0 . . . . ?
C18A C14A C15A O2D 173.8(11) . . . . ?
C13A C14A C15A O2D -6.2(11) . . . . ?
C26C N38C C10B C11B -8(3) . . . . ?
C26C N38C C10B C18B 177(2) . . . . ?
N38C C10B C11B C12B -174.6(13) . . . . ?
C18B C10B C11B C12B 0.0 . . . . ?
C10B C11B C12B C13B 0.0 . . . . ?
C11B C12B C13B C14B 0.0 . . . . ?
C12B C13B C14B C18B 0.0 . . . . ?
C12B C13B C14B C15B 180.0 . . . . ?
C13B C14B C18B N37C 180.0 . . . . ?
C15B C14B C18B N37C 0.0 . . . . ?
C13B C14B C18B C10B 0.0 . . . . ?
C15B C14B C18B C10B 180.0 . . . . ?
N38C C10B C18B C14B 175.3(12) . . . . ?
C11B C10B C18B C14B 0.0 . . . . ?
N38C C10B C18B N37C -4.7(12) . . . . ?
C11B C10B C18B N37C 180.0 . . . . ?
C14B C18B N37C C17B 0.0 . . . . ?
C10B C18B N37C C17B 180.0 . . . . ?
C18B N37C C17B C16B 0.0 . . . . ?
C18B N37C C17B C25C 172.6(12) . . . . ?
N37C C17B C16B C15B 0.0 . . . . ?
C25C C17B C16B C15B -171.6(13) . . . . ?
C17B C16B C15B O19D 180.0(12) . . . . ?
C17B C16B C15B C14B 0.0 . . . . ?
C18B C14B C15B O19D -180.0(13) . . . . ?
C13B C14B C15B O19D 0.0(13) . . . . ?
C18B C14B C15B C16B 0.0 . . . . ?
C13B C14B C15B C16B 180.0 . . . . ?
C9C N15C C10C C56A -168.3(16) . . . . ?
C61A N17C C11C O10C -7(3) . . . . ?
C61A N17C C11C C60A 179.3(13) . . . . ?
N20C N19C C12C O11C -1(2) . . . . ?
N20C N19C C12C C68A -175.6(13) . . . . ?
N19C N20C C13C O12C -7(3) . . . . ?
N19C N20C C13C C70A 172.7(13) . . . . ?
N22C N21C C14C O13C 1(3) . . . . ?
N22C N21C C14C C73A 177.1(14) . . . . ?
N21C N22C C15C O14C 3(6) . . . . ?
N21C N22C C15C C68B 177(2) . . . . ?
C61B N24C C16C O15C 3(6) . . . . ?
C61B N24C C16C C60B -176.8(18) . . . . ?
C18C N26C C17C C56B -171(2) . . . . ?
N27C C54B C18C O16C 171.6(17) . . . . ?
C53B C54B C18C O16C -17(3) . . . . ?
N27C C54B C18C N26C -7(3) . . . . ?
C53B C54B C18C N26C 164.9(17) . . . . ?
C17C N26C C18C C54B -171(2) . . . . ?
C17C N26C C18C O16C 11(3) . . . . ?
C47B N28C C19C O17C -6(4) . . . . ?
C47B N28C C19C C45B 176.8(14) . . . . ?
C38B N30C C20C O18C -5(4) . . . . ?
C38B N30C C20C C37B 179.0(18) . . . . ?
C5D O3D C21A C20A 4(3) . . . . ?
C5D O3D C21A C22A 180(2) . . . . ?
O3D C21A C20A C19A 176.1(17) . . . . ?
C22A C21A C20A C19A 0.0 . . . . ?
C21A C20A C19A N6C 0.0 . . . . ?
C21A C20A C19A C3C 179.3(14) . . . . ?
N5C C3C C19A C20A 163.4(10) . . . . ?
N5C C3C C19A N6C -17.3(18) . . . . ?
C20A C19A N6C C23A 0.0 . . . . ?
C3C C19A N6C C23A -179.3(13) . . . . ?
C19A N6C C23A C22A 0.0 . . . . ?
C19A N6C C23A C4C -179.8(14) . . . . ?
O5C C4C C23A N6C 169.7(15) . . . . ?
N7C C4C C23A N6C -13(2) . . . . ?
O5C C4C C23A C22A -10(3) . . . . ?
N7C C4C C23A C22A 167.1(14) . . . . ?
N6C C23A C22A C21A 0.0 . . . . ?
C4C C23A C22A C21A 179.8(16) . . . . ?
O3D C21A C22A C23A -176.6(15) . . . . ?
C20A C21A C22A C23A 0.0 . . . . ?
C22C N32C C21C C33B 178.7(19) . . . . ?
C21C N32C C22C O19C 4(4) . . . . ?
C21C N32C C22C C31B 179.5(18) . . . . ?
N33C C31B C22C O19C 172.3(14) . . . . ?
C30B C31B C22C O19C -17(3) . . . . ?
N33C C31B C22C N32C -4(2) . . . . ?
C30B C31B C22C N32C 166.9(15) . . . . ?
C24B N34C C23C O20C 1(4) . . . . ?
C24B N34C C23C C23B 174.0(19) . . . . ?
N35C C23B C23C O20C 169(2) . . . . ?
C22B C23B C23C O20C -10(3) . . . . ?
N35C C23B C23C N34C -4(3) . . . . ?
C22B C23B C23C N34C 176.5(13) . . . . ?
C4C N7C C24A C25A -15(2) . . . . ?
C4C N7C C24A C32A -177.8(17) . . . . ?
C32A C24A C25A C26A 0.0 . . . . ?
N7C C24A C25A C26A -161.4(14) . . . . ?
C24A C25A C26A C27A 0.0 . . . . ?
C25A C26A C27A C28A 0.0 . . . . ?
C26A C27A C28A C32A 0.0 . . . . ?
C26A C27A C28A C29A 180.0 . . . . ?
C27A C28A C32A N8C 180.0 . . . . ?
C29A C28A C32A N8C 0.0 . . . . ?
C27A C28A C32A C24A 0.0 . . . . ?
C29A C28A C32A C24A 180.0 . . . . ?
C25A C24A C32A C28A 0.0 . . . . ?
N7C C24A C32A C28A 164.5(12) . . . . ?
C25A C24A C32A N8C 180.0 . . . . ?
N7C C24A C32A N8C -15.5(12) . . . . ?
C28A C32A N8C C31A 0.0 . . . . ?
C24A C32A N8C C31A 180.0 . . . . ?
C32A N8C C31A C30A 0.0 . . . . ?
C32A N8C C31A C5C 171.7(13) . . . . ?
O6C C5C C31A C30A -13(3) . . . . ?
N9C C5C C31A C30A 164.0(15) . . . . ?
O6C C5C C31A N8C 175.7(15) . . . . ?
N9C C5C C31A N8C -7(2) . . . . ?
N8C C31A C30A C29A 0.0 . . . . ?
C5C C31A C30A C29A -170.5(15) . . . . ?
C31A C30A C29A C28A 0.0 . . . . ?
C31A C30A C29A O1_2 -172.8(14) . . . . ?
C32A C28A C29A C30A 0.0 . . . . ?
C27A C28A C29A C30A 180.0 . . . . ?
C32A C28A C29A O1_2 172.4(15) . . . . ?
C27A C28A C29A O1_2 -7.6(15) . . . . ?
C20B C19B C24C N36C 157.9(14) . . . . ?
N35C C19B C24C N36C -11(2) . . . . ?
C25C N36C C24C C19B 162(2) . . . . ?
C24C N36C C25C O21C -7(4) . . . . ?
C24C N36C C25C C17B 176.4(19) . . . . ?
N37C C17B C25C N36C -4(2) . . . . ?
C16B C17B C25C N36C 168.2(15) . . . . ?
N37C C17B C25C O21C 179.6(15) . . . . ?
C16B C17B C25C O21C -8(2) . . . . ?
C10B N38C C26C O22C -8(5) . . . . ?
C10B N38C C26C C8B -177.0(18) . . . . ?
C7B C8B C26C N38C 150(2) . . . . ?
N39C C8B C26C N38C -21(3) . . . . ?
C7B C8B C26C O22C -21(3) . . . . ?
N39C C8B C26C O22C 168.3(16) . . . . ?
O5D C35A C34A C33A -178.6(14) . . . . ?
C36A C35A C34A C33A 0.0 . . . . ?
C35A C34A C33A N10C 0.0 . . . . ?
C35A C34A C33A C6C 179.3(14) . . . . ?
N9C C6C C33A C34A 169.1(11) . . . . ?
N9C C6C C33A N10C -12(2) . . . . ?
C34A C33A N10C C37A 0.0 . . . . ?
C6C C33A N10C C37A -179.2(15) . . . . ?
C33A N10C C37A C36A 0.0 . . . . ?
C33A N10C C37A C7C -172.5(13) . . . . ?
O7C C7C C37A C36A -2(2) . . . . ?
N11C C7C C37A C36A 173.6(14) . . . . ?
O7C C7C C37A N10C 170.5(15) . . . . ?
N11C C7C C37A N10C -14(2) . . . . ?
N10C C37A C36A C35A 0.0 . . . . ?
C7C C37A C36A C35A 172.0(14) . . . . ?
O5D C35A C36A C37A 178.7(13) . . . . ?
C34A C35A C36A C37A 0.0 . . . . ?
O18C C20C C37B C36B -14(4) . . . . ?
N30C C20C C37B C36B 161(2) . . . . ?
O18C C20C C37B N31C 163(3) . . . . ?
N30C C20C C37B N31C -21(3) . . . . ?
C20C C37B C36B C35B 177(2) . . . . ?
N31C C37B C36B C35B 0.0 . . . . ?
C37B C36B C35B C34B 0.0 . . . . ?
C37B C36B C35B O16D 177.5(18) . . . . ?
C36B C35B C34B C33B 0.0 . . . . ?
O16D C35B C34B C33B -177.5(17) . . . . ?
C35B C34B C33B N31C 0.0 . . . . ?
C35B C34B C33B C21C 178.8(17) . . . . ?
N32C C21C C33B C34B 170.2(15) . . . . ?
N32C C21C C33B N31C -11(3) . . . . ?
C34B C33B N31C C37B 0.0 . . . . ?
C21C C33B N31C C37B -179.0(15) . . . . ?
C20C C37B N31C C33B -177(2) . . . . ?
C36B C37B N31C C33B 0.0 . . . . ?
C7C N11C C38A C39A -10(2) . . . . ?
C7C N11C C38A C46A 177.7(16) . . . . ?
C46A C38A C39A C40A 0.0 . . . . ?
N11C C38A C39A C40A -172.2(10) . . . . ?
C38A C39A C40A C41A 0.0 . . . . ?
C39A C40A C41A C42A 0.0 . . . . ?
C40A C41A C42A C46A 0.0 . . . . ?
C40A C41A C42A C43A 180.0 . . . . ?
C41A C42A C46A N12C 180.0 . . . . ?
C43A C42A C46A N12C 0.0 . . . . ?
C41A C42A C46A C38A 0.0 . . . . ?
C43A C42A C46A C38A 180.0 . . . . ?
C39A C38A C46A C42A 0.0 . . . . ?
N11C C38A C46A C42A 172.4(10) . . . . ?
C39A C38A C46A N12C 180.0 . . . . ?
N11C C38A C46A N12C -7.6(10) . . . . ?
C42A C46A N12C C45A 0.0 . . . . ?
C38A C46A N12C C45A 180.0 . . . . ?
C46A N12C C45A C44A 0.0 . . . . ?
C46A N12C C45A C8C 177.6(13) . . . . ?
O8C C8C C45A C44A -7(3) . . . . ?
N13C C8C C45A C44A 166.0(12) . . . . ?
O8C C8C C45A N12C 175.4(17) . . . . ?
N13C C8C C45A N12C -12(2) . . . . ?
N12C C45A C44A C43A 0.0 . . . . ?
C8C C45A C44A C43A -177.5(14) . . . . ?
C45A C44A C43A C42A 0.0 . . . . ?
C45A C44A C43A O1_3 177.3(10) . . . . ?
C46A C42A C43A C44A 0.0 . . . . ?
C41A C42A C43A C44A 180.0 . . . . ?
C46A C42A C43A O1_3 -177.7(9) . . . . ?
C41A C42A C43A O1_3 2.3(9) . . . . ?
C20C N30C C38B C39B -5(3) . . . . ?
C20C N30C C38B C46B -177(3) . . . . ?
C46B C38B C39B C40B 0.0 . . . . ?
N30C C38B C39B C40B -172.2(11) . . . . ?
C38B C39B C40B C41B 0.0 . . . . ?
C39B C40B C41B C42B 0.0 . . . . ?
C40B C41B C42B C46B 0.0 . . . . ?
C40B C41B C42B C43B 180.0 . . . . ?
C41B C42B C46B N29C 180.0 . . . . ?
C43B C42B C46B N29C 0.0 . . . . ?
C41B C42B C46B C38B 0.0 . . . . ?
C43B C42B C46B C38B 180.0 . . . . ?
C39B C38B C46B N29C 180.0 . . . . ?
N30C C38B C46B N29C -7.5(11) . . . . ?
C39B C38B C46B C42B 0.0 . . . . ?
N30C C38B C46B C42B 172.5(11) . . . . ?
C42B C46B N29C C45B 0.0 . . . . ?
C38B C46B N29C C45B 180.0 . . . . ?
C46B N29C C45B C44B 0.0 . . . . ?
C46B N29C C45B C19C 177.4(12) . . . . ?
O17C C19C C45B C44B -10(3) . . . . ?
N28C C19C C45B C44B 167.5(13) . . . . ?
O17C C19C C45B N29C 172.3(15) . . . . ?
N28C C19C C45B N29C -10(2) . . . . ?
N29C C45B C44B C43B 0.0 . . . . ?
C19C C45B C44B C43B -177.2(13) . . . . ?
C45B C44B C43B O1_8 -179.9(12) . . . . ?
C45B C44B C43B C42B 0.0 . . . . ?
C46B C42B C43B O1_8 179.99(7) . . . . ?
C41B C42B C43B O1_8 -0.01(7) . . . . ?
C46B C42B C43B C44B 0.0 . . . . ?
C41B C42B C43B C44B 180.0 . . . . ?
C58B O13D C41D C42D -175(3) . . . . ?
N15C C10C C56A N16C -40.8(17) . . . . ?
N15C C10C C56A C57A 144.4(12) . . . . ?
C57A C56A N16C C60A 0.0 . . . . ?
C10C C56A N16C C60A -174.9(12) . . . . ?
C56A N16C C60A C59A 0.0 . . . . ?
C56A N16C C60A C11C -177.2(13) . . . . ?
N17C C11C C60A C59A -177.7(13) . . . . ?
O10C C11C C60A C59A 7(2) . . . . ?
N17C C11C C60A N16C -1(2) . . . . ?
O10C C11C C60A N16C -175.7(11) . . . . ?
N16C C60A C59A C58A 0.0 . . . . ?
C11C C60A C59A C58A 176.9(14) . . . . ?
C60A C59A C58A C57A 0.0 . . . . ?
C60A C59A C58A O8D -175.0(13) . . . . ?
C1FF O8D C58A C59A 2(3) . . . . ?
C1FF O8D C58A C57A -173(2) . . . . ?
C59A C58A C57A C56A 0.0 . . . . ?
O8D C58A C57A C56A 175.6(12) . . . . ?
N16C C56A C57A C58A 0.0 . . . . ?
C10C C56A C57A C58A 174.7(13) . . . . ?
O15C C16C C60B C59B 0(4) . . . . ?
N24C C16C C60B C59B 179(2) . . . . ?
O15C C16C C60B N25C 176(2) . . . . ?
N24C C16C C60B N25C -4(4) . . . . ?
N25C C60B C59B C58B 0.0 . . . . ?
C16C C60B C59B C58B 176(2) . . . . ?
C60B C59B C58B C57B 0.0 . . . . ?
C60B C59B C58B O13D -176.2(18) . . . . ?
C41D O13D C58B C59B 177(2) . . . . ?
C41D O13D C58B C57B 1(3) . . . . ?
C59B C58B C57B C56B 0.0 . . . . ?
O13D C58B C57B C56B 176.2(18) . . . . ?
C58B C57B C56B N25C 0.0 . . . . ?
C58B C57B C56B C17C -179.9(14) . . . . ?
N26C C17C C56B C57B 142.4(16) . . . . ?
N26C C17C C56B N25C -38(2) . . . . ?
C57B C56B N25C C60B 0.0 . . . . ?
C17C C56B N25C C60B 179.9(14) . . . . ?
C59B C60B N25C C56B 0.0 . . . . ?
C16C C60B N25C C56B -176(2) . . . . ?
C11C N17C C61A C62A -6(2) . . . . ?
C11C N17C C61A C69A 179.0(15) . . . . ?
C69A C61A C62A C63A 0.0 . . . . ?
N17C C61A C62A C63A -174.7(10) . . . . ?
C61A C62A C63A C64A 0.0 . . . . ?
C62A C63A C64A C65A 0.0 . . . . ?
C63A C64A C65A C69A 0.0 . . . . ?
C63A C64A C65A C66A 180.0 . . . . ?
C64A C65A C69A N18C 180.0 . . . . ?
C66A C65A C69A N18C 0.0 . . . . ?
C64A C65A C69A C61A 0.0 . . . . ?
C66A C65A C69A C61A 180.0 . . . . ?
C62A C61A C69A C65A 0.0 . . . . ?
N17C C61A C69A C65A 175.4(9) . . . . ?
C62A C61A C69A N18C 180.0 . . . . ?
N17C C61A C69A N18C -4.6(9) . . . . ?
C65A C69A N18C C68A 0.0 . . . . ?
C61A C69A N18C C68A 180.0 . . . . ?
C69A N18C C68A C67A 0.0 . . . . ?
C69A N18C C68A C12C 176.2(10) . . . . ?
O11C C12C C68A N18C 164.5(12) . . . . ?
N19C C12C C68A N18C -21.2(19) . . . . ?
O11C C12C C68A C67A -20(2) . . . . ?
N19C C12C C68A C67A 154.7(13) . . . . ?
N18C C68A C67A C66A 0.0 . . . . ?
C12C C68A C67A C66A -175.6(12) . . . . ?
C68A C67A C66A C65A 0.0 . . . . ?
C68A C67A C66A O1_4 176.9(10) . . . . ?
C69A C65A C66A C67A 0.0 . . . . ?
C64A C65A C66A C67A 180.0 . . . . ?
C69A C65A C66A O1_4 -176.8(10) . . . . ?
C64A C65A C66A O1_4 3.2(10) . . . . ?
C16C N24C C61B C62B -10(4) . . . . ?
C16C N24C C61B C69B -179(3) . . . . ?
C69B C61B C62B C63B 0.0 . . . . ?
N24C C61B C62B C63B -168(2) . . . . ?
C61B C62B C63B C64B 0.0 . . . . ?
C62B C63B C64B C65B 0.0 . . . . ?
C63B C64B C65B C69B 0.0 . . . . ?
C63B C64B C65B C66B 180.0 . . . . ?
C64B C65B C69B N23C 180.0 . . . . ?
C66B C65B C69B N23C 0.0 . . . . ?
C64B C65B C69B C61B 0.0 . . . . ?
C66B C65B C69B C61B 180.0 . . . . ?
C62B C61B C69B N23C 180.0 . . . . ?
N24C C61B C69B N23C -8.6(15) . . . . ?
C62B C61B C69B C65B 0.0 . . . . ?
N24C C61B C69B C65B 171.4(15) . . . . ?
C65B C69B N23C C68B 0.0 . . . . ?
C61B C69B N23C C68B 180.0 . . . . ?
C69B N23C C68B C67B 0.0 . . . . ?
C69B N23C C68B C15C 173(2) . . . . ?
O14C C15C C68B C67B -17(5) . . . . ?
N22C C15C C68B C67B 168(2) . . . . ?
O14C C15C C68B N23C 170(3) . . . . ?
N22C C15C C68B N23C -5(4) . . . . ?
N23C C68B C67B C66B 0.0 . . . . ?
C15C C68B C67B C66B -173(2) . . . . ?
C68B C67B C66B C65B 0.0 . . . . ?
C68B C67B C66B O1_7 179.1(18) . . . . ?
C64B C65B C66B C67B 180.0 . . . . ?
C69B C65B C66B C67B 0.0 . . . . ?
C64B C65B C66B O1_7 0.8(17) . . . . ?
C69B C65B C66B O1_7 -179.2(17) . . . . ?
C70A C75A C74A C73A 0.0 . . . . ?
C70A C75A C74A O1_6 175.8(11) . . . . ?
C75A C74A C73A C72A 0.0 . . . . ?
O1_6 C74A C73A C72A -176.0(11) . . . . ?
C75A C74A C73A C14C -176.2(13) . . . . ?
O1_6 C74A C73A C14C 7.9(14) . . . . ?
O13C C14C C73A C72A 8(2) . . . . ?
N21C C14C C73A C72A -166.9(13) . . . . ?
O13C C14C C73A C74A -175.2(15) . . . . ?
N21C C14C C73A C74A 9(2) . . . . ?
C74A C73A C72A C71A 0.0 . . . . ?
C14C C73A C72A C71A 176.6(11) . . . . ?
C73A C72A C71A C70A 0.0 . . . . ?
C73A C72A C71A O1_5 -176.9(11) . . . . ?
C72A C71A C70A C75A 0.0 . . . . ?
O1_5 C71A C70A C75A 177.0(11) . . . . ?
C72A C71A C70A C13C -172.2(13) . . . . ?
O1_5 C71A C70A C13C 4.8(14) . . . . ?
C74A C75A C70A C71A 0.0 . . . . ?
C74A C75A C70A C13C 173.3(11) . . . . ?
O12C C13C C70A C71A -179.8(15) . . . . ?
N20C C13C C70A C71A 1(2) . . . . ?
O12C C13C C70A C75A 7(2) . . . . ?
N20C C13C C70A C75A -171.8(13) . . . . ?
C9E N2G C8E C7E 0.0 . . . . ?
C9E N2G C8E C1G 179.2(17) . . . . ?
N2G C8E C7E C6E 0.0 . . . . ?
C1G C8E C7E C6E -179.2(18) . . . . ?
C8E C7E C6E C5E 0.0 . . . . ?
C8E C7E C6E O1_20 -180.0(3) . . . . ?
C7E C6E C5E C9E 0.0 . . . . ?
O1_20 C6E C5E C9E 180.0(3) . . . . ?
C7E C6E C5E C4E 180.0 . . . . ?
O1_20 C6E C5E C4E 0.0(3) . . . . ?
C6E C5E C9E C1E 180.0 . . . . ?
C4E C5E C9E C1E 0.0 . . . . ?
C6E C5E C9E N2G 0.0 . . . . ?
C4E C5E C9E N2G 180.0 . . . . ?
C8E N2G C9E C1E 180.0 . . . . ?
C8E N2G C9E C5E 0.0 . . . . ?
O1G N1G C1E C2E 64(4) . . . . ?
O2G N1G C1E C2E -133(3) . . . . ?
O1G N1G C1E C9E -116(4) . . . . ?
O2G N1G C1E C9E 47(3) . . . . ?
C5E C9E C1E N1G 179.9(16) . . . . ?
N2G C9E C1E N1G -0.01(11) . . . . ?
C5E C9E C1E C2E 0.0 . . . . ?
N2G C9E C1E C2E 180.0 . . . . ?
N1G C1E C2E C3E -179.8(17) . . . . ?
C9E C1E C2E C3E 0.0 . . . . ?
C1E C2E C3E C4E 0.0 . . . . ?
C2E C3E C4E C5E 0.0 . . . . ?
C6E C5E C4E C3E 180.0 . . . . ?
C9E C5E C4E C3E 0.0 . . . . ?
C46E N12G C45E C44E 0.0 . . . . ?
C46E N12G C45E C8G -179.6(17) . . . . ?
N12G C45E C44E C43E 0.0 . . . . ?
C8G C45E C44E C43E 179.6(18) . . . . ?
C45E C44E C43E O1_18 -178.2(16) . . . . ?
C45E C44E C43E C42E 0.0 . . . . ?
O1_18 C43E C42E C46E 178.2(16) . . . . ?
C44E C43E C42E C46E 0.0 . . . . ?
O1_18 C43E C42E C41E -1.8(16) . . . . ?
C44E C43E C42E C41E 180.0 . . . . ?
C43E C42E C46E C38E 180.0 . . . . ?
C41E C42E C46E C38E 0.0 . . . . ?
C43E C42E C46E N12G 0.0 . . . . ?
C41E C42E C46E N12G 180.0 . . . . ?
C45E N12G C46E C38E 180.0 . . . . ?
C45E N12G C46E C42E 0.0 . . . . ?
C7G N11G C38E C39E -15(3) . . . . ?
C7G N11G C38E C46E 172(2) . . . . ?
C42E C46E C38E N11G 173.1(15) . . . . ?
N12G C46E C38E N11G -6.9(15) . . . . ?
C42E C46E C38E C39E 0.0 . . . . ?
N12G C46E C38E C39E 180.0 . . . . ?
N11G C38E C39E C40E -172.7(16) . . . . ?
C46E C38E C39E C40E 0.0 . . . . ?
C38E C39E C40E C41E 0.0 . . . . ?
C39E C40E C41E C42E 0.0 . . . . ?
C43E C42E C41E C40E 180.0 . . . . ?
C46E C42E C41E C40E 0.0 . . . . ?
C55E N14G C54E C53E 0.0 . . . . ?
C55E N14G C54E C9G 166.1(16) . . . . ?
N14G C54E C53E C52E 0.0 . . . . ?
C9G C54E C53E C52E -165.9(16) . . . . ?
C54E C53E C52E O7H -174.5(11) . . . . ?
C54E C53E C52E C51E 0.0 . . . . ?
O7H C52E C51E C55E 174.3(11) . . . . ?
C53E C52E C51E C55E 0.0 . . . . ?
O7H C52E C51E C50E -5.7(11) . . . . ?
C53E C52E C51E C50E 180.0 . . . . ?
C52E C51E C55E C47E 180.0 . . . . ?
C50E C51E C55E C47E 0.0 . . . . ?
C52E C51E C55E N14G 0.0 . . . . ?
C50E C51E C55E N14G 180.0 . . . . ?
C54E N14G C55E C47E 180.0 . . . . ?
C54E N14G C55E C51E 0.0 . . . . ?
C8G N13G C47E C48E -7(3) . . . . ?
C8G N13G C47E C55E -176(2) . . . . ?
C51E C55E C47E N13G 169.8(13) . . . . ?
N14G C55E C47E N13G -10.2(13) . . . . ?
C51E C55E C47E C48E 0.0 . . . . ?
N14G C55E C47E C48E 180.0 . . . . ?
N13G C47E C48E C49E -168.8(14) . . . . ?
C55E C47E C48E C49E 0.0 . . . . ?
C47E C48E C49E C50E 0.0 . . . . ?
C48E C49E C50E C51E 0.0 . . . . ?
C52E C51E C50E C49E 180.0 . . . . ?
C55E C51E C50E C49E 0.0 . . . . ?
C69E N18G C68E C67E 0.0 . . . . ?
C69E N18G C68E C12G 173.7(13) . . . . ?
N18G C68E C67E C66E 0.0 . . . . ?
C12G C68E C67E C66E -173.5(13) . . . . ?
C68E C67E C66E O1_17 -177.0(13) . . . . ?
C68E C67E C66E C65E 0.0 . . . . ?
O1_17 C66E C65E C69E 176.9(13) . . . . ?
C67E C66E C65E C69E 0.0 . . . . ?
O1_17 C66E C65E C64E -3.1(13) . . . . ?
C67E C66E C65E C64E 180.0 . . . . ?
C66E C65E C69E C61E 180.0 . . . . ?
C64E C65E C69E C61E 0.0 . . . . ?
C66E C65E C69E N18G 0.0 . . . . ?
C64E C65E C69E N18G 180.0 . . . . ?
C68E N18G C69E C61E 180.0 . . . . ?
C68E N18G C69E C65E 0.0 . . . . ?
C11G N17G C61E C69E -177.6(16) . . . . ?
C11G N17G C61E C62E -9(2) . . . . ?
C65E C69E C61E N17G 169.1(12) . . . . ?
N18G C69E C61E N17G -10.9(12) . . . . ?
C65E C69E C61E C62E 0.0 . . . . ?
N18G C69E C61E C62E 180.0 . . . . ?
N17G C61E C62E C63E -167.2(14) . . . . ?
C69E C61E C62E C63E 0.0 . . . . ?
C61E C62E C63E C64E 0.0 . . . . ?
C62E C63E C64E C65E 0.0 . . . . ?
C66E C65E C64E C63E 180.0 . . . . ?
C69E C65E C64E C63E 0.0 . . . . ?
C12G N19G N20G C13G -176.6(18) . . . . ?
C14G N21G N22G C15G -176.9(17) . . . . ?
C69F N23G C68F C67F 0.0 . . . . ?
C69F N23G C68F C15G 172.3(10) . . . . ?
N23G C68F C67F C66F 0.0 . . . . ?
C15G C68F C67F C66F -171.6(12) . . . . ?
C68F C67F C66F O1_14 -177.8(10) . . . . ?
C68F C67F C66F C65F 0.0 . . . . ?
O1_14 C66F C65F C69F 177.7(11) . . . . ?
C67F C66F C65F C69F 0.0 . . . . ?
O1_14 C66F C65F C64F -2.3(11) . . . . ?
C67F C66F C65F C64F 180.0 . . . . ?
C66F C65F C69F C61F 180.0 . . . . ?
C64F C65F C69F C61F 0.0 . . . . ?
C66F C65F C69F N23G 0.0 . . . . ?
C64F C65F C69F N23G 180.0 . . . . ?
C68F N23G C69F C61F 180.0 . . . . ?
C68F N23G C69F C65F 0.0 . . . . ?
C65F C69F C61F C62F 0.0 . . . . ?
N23G C69F C61F C62F 180.0 . . . . ?
C65F C69F C61F N24G 171.9(8) . . . . ?
N23G C69F C61F N24G -8.1(8) . . . . ?
C69F C61F C62F C63F 0.0 . . . . ?
N24G C61F C62F C63F -170.5(10) . . . . ?
C61F C62F C63F C64F 0.0 . . . . ?
C62F C63F C64F C65F 0.0 . . . . ?
C66F C65F C64F C63F 180.0 . . . . ?
C69F C65F C64F C63F 0.0 . . . . ?
C62F C61F N24G C16G -7.7(18) . . . . ?
C69F C61F N24G C16G -178.8(13) . . . . ?
C55F N27G C54F C53F 0.0 . . . . ?
C55F N27G C54F C18G 171.2(13) . . . . ?
N27G C54F C53F C52F 0.0 . . . . ?
C18G C54F C53F C52F -171.0(13) . . . . ?
C54F C53F C52F C51F 0.0 . . . . ?
C54F C53F C52F O14H -179.6(13) . . . . ?
C53F C52F C51F C55F 0.0 . . . . ?
O14H C52F C51F C55F 179.6(13) . . . . ?
C53F C52F C51F C50F 180.0 . . . . ?
O14H C52F C51F C50F -0.4(13) . . . . ?
C52F C51F C55F C47F 180.0 . . . . ?
C50F C51F C55F C47F 0.0 . . . . ?
C52F C51F C55F N27G 0.0 . . . . ?
C50F C51F C55F N27G 180.0 . . . . ?
C54F N27G C55F C47F 180.0 . . . . ?
C54F N27G C55F C51F 0.0 . . . . ?
C51F C55F C47F N28G 171.9(13) . . . . ?
N27G C55F C47F N28G -8.1(13) . . . . ?
C51F C55F C47F C48F 0.0 . . . . ?
N27G C55F C47F C48F 180.0 . . . . ?
N28G C47F C48F C49F -171.0(15) . . . . ?
C55F C47F C48F C49F 0.0 . . . . ?
C47F C48F C49F C50F 0.0 . . . . ?
C48F C49F C50F C51F 0.0 . . . . ?
C52F C51F C50F C49F 180.0 . . . . ?
C55F C51F C50F C49F 0.0 . . . . ?
C55F C47F N28G C19G 176(2) . . . . ?
C48F C47F N28G C19G -13(3) . . . . ?
C46F N29G C45F C44F 0.0 . . . . ?
C46F N29G C45F C19G 176.8(15) . . . . ?
N29G C45F C44F C43F 0.0 . . . . ?
C19G C45F C44F C43F -176.7(15) . . . . ?
C45F C44F C43F C42F 0.0 . . . . ?
C45F C44F C43F O1_13 -174.5(12) . . . . ?
C44F C43F C42F C46F 0.0 . . . . ?
O1_13 C43F C42F C46F 174.5(12) . . . . ?
C44F C43F C42F C41F 180.0 . . . . ?
O1_13 C43F C42F C41F -5.5(12) . . . . ?
C43F C42F C46F C38F 180.0 . . . . ?
C41F C42F C46F C38F 0.0 . . . . ?
C43F C42F C46F N29G 0.0 . . . . ?
C41F C42F C46F N29G 180.0 . . . . ?
C45F N29G C46F C42F 0.0 . . . . ?
C45F N29G C46F C38F 180.0 . . . . ?
C42F C46F C38F C39F 0.0 . . . . ?
N29G C46F C38F C39F 180.0 . . . . ?
C42F C46F C38F N30G 171.8(11) . . . . ?
N29G C46F C38F N30G -8.2(11) . . . . ?
C46F C38F C39F C40F 0.0 . . . . ?
N30G C38F C39F C40F -170.6(12) . . . . ?
C38F C39F C40F C41F 0.0 . . . . ?
C39F C40F C41F C42F 0.0 . . . . ?
C46F C42F C41F C40F 0.0 . . . . ?
C43F C42F C41F C40F 180.0 . . . . ?
C39F C38F N30G C20G -1(3) . . . . ?
C46F C38F N30G C20G -172(3) . . . . ?
C9F N39G C8F C7F 0.0 . . . . ?
C9F N39G C8F C26G 175.9(15) . . . . ?
N39G C8F C7F C6F 0.0 . . . . ?
C26G C8F C7F C6F -175.7(15) . . . . ?
C8F C7F C6F O1_11 -175.6(14) . . . . ?
C8F C7F C6F C5F 0.0 . . . . ?
O1_11 C6F C5F C9F 175.5(15) . . . . ?
C7F C6F C5F C9F 0.0 . . . . ?
O1_11 C6F C5F C4F -4.5(15) . . . . ?
C7F C6F C5F C4F 180.0 . . . . ?
C6F C5F C9F C1F 180.0 . . . . ?
C4F C5F C9F C1F 0.0 . . . . ?
C6F C5F C9F N39G 0.0 . . . . ?
C4F C5F C9F N39G 180.0 . . . . ?
C8F N39G C9F C1F 180.0 . . . . ?
C8F N39G C9F C5F 0.0 . . . . ?
C5F C9F C1F C2F 0.0 . . . . ?
N39G C9F C1F C2F 180.0 . . . . ?
C5F C9F C1F N40G -175.3(12) . . . . ?
N39G C9F C1F N40G 4.7(12) . . . . ?
C9F C1F C2F C3F 0.0 . . . . ?
N40G C1F C2F C3F 176.0(11) . . . . ?
C1F C2F C3F C4F 0.0 . . . . ?
C2F C3F C4F C5F 0.0 . . . . ?
C9F C5F C4F C3F 0.0 . . . . ?
C6F C5F C4F C3F 180.0 . . . . ?
C9F C1F N40G O24G 10.5(16) . . . . ?
C2F C1F N40G O24G -165.1(13) . . . . ?
C9F C1F N40G O23G -169.5(16) . . . . ?
C2F C1F N40G O23G 14.9(13) . . . . ?
C10E N3G C1G O3G 1(5) . . . . ?
C10E N3G C1G C8E 174.9(19) . . . . ?
C7E C8E C1G O3G -25(4) . . . . ?
N2G C8E C1G O3G 156(3) . . . . ?
C7E C8E C1G N3G 160.4(16) . . . . ?
N2G C8E C1G N3G -19(3) . . . . ?
C3G N5G C2G O4G -24(6) . . . . ?
C3G N5G C2G C17E 170(3) . . . . ?
C2G N5G C3G C19E -175(3) . . . . ?
C24E N7G C4G O5G -26(7) . . . . ?
C24E N7G C4G C23E 163(2) . . . . ?
C6G N9G C5G O6G 1(5) . . . . ?
C6G N9G C5G C31E 179(2) . . . . ?
C5G N9G C6G C33E 166(2) . . . . ?
C38E N11G C7G O7G 3(5) . . . . ?
C38E N11G C7G C37E 179(2) . . . . ?
C47E N13G C8G O8G -13(5) . . . . ?
C47E N13G C8G C45E -179(2) . . . . ?
N12G C45E C8G O8G 175(2) . . . . ?
C44E C45E C8G O8G -4(4) . . . . ?
N12G C45E C8G N13G -17(3) . . . . ?
C44E C45E C8G N13G 163.7(19) . . . . ?
C10G N15G C9G O9G 18(4) . . . . ?
C10G N15G C9G C54E -175(2) . . . . ?
N14G C54E C9G O9G 166(2) . . . . ?
C53E C54E C9G O9G -28(4) . . . . ?
N14G C54E C9G N15G -1(3) . . . . ?
C53E C54E C9G N15G 164.8(18) . . . . ?
C1G N3G C10E C11E -8(3) . . . . ?
C1G N3G C10E C18E 179(2) . . . . ?
C18E C10E C11E C12E 0.0 . . . . ?
N3G C10E C11E C12E -172.8(13) . . . . ?
C10E C11E C12E C13E 0.0 . . . . ?
C11E C12E C13E C14E 0.0 . . . . ?
C12E C13E C14E C18E 0.0 . . . . ?
C12E C13E C14E C15E 180.0 . . . . ?
C13E C14E C18E N4G 180.0 . . . . ?
C15E C14E C18E N4G 0.0 . . . . ?
C13E C14E C18E C10E 0.0 . . . . ?
C15E C14E C18E C10E 180.0 . . . . ?
C11E C10E C18E N4G 180.0 . . . . ?
N3G C10E C18E N4G -6.7(12) . . . . ?
C11E C10E C18E C14E 0.0 . . . . ?
N3G C10E C18E C14E 173.3(12) . . . . ?
C14E C18E N4G C17E 0.0 . . . . ?
C10E C18E N4G C17E 180.0 . . . . ?
C18E N4G C17E C16E 0.0 . . . . ?
C18E N4G C17E C2G 175.9(17) . . . . ?
O4G C2G C17E C16E -11(4) . . . . ?
N5G C2G C17E C16E 155.8(19) . . . . ?
O4G C2G C17E N4G 173(2) . . . . ?
N5G C2G C17E N4G -20(3) . . . . ?
N4G C17E C16E C15E 0.0 . . . . ?
C2G C17E C16E C15E -175.7(17) . . . . ?
C17E C16E C15E C14E 0.0 . . . . ?
C17E C16E C15E O2H -179.8(3) . . . . ?
C13E C14E C15E C16E 180.0 . . . . ?
C18E C14E C15E C16E 0.0 . . . . ?
C13E C14E C15E O2H -0.2(3) . . . . ?
C18E C14E C15E O2H 179.8(3) . . . . ?
C26G N38G C10F C11F 0(2) . . . . ?
C26G N38G C10F C18F 180(2) . . . . ?
C18F C10F C11F C12F 0.0 . . . . ?
N38G C10F C11F C12F 180.0 . . . . ?
C10F C11F C12F C13F 0.0 . . . . ?
C11F C12F C13F C14F 0.0 . . . . ?
C12F C13F C14F C18F 0.0 . . . . ?
C12F C13F C14F C15F 180.0 . . . . ?
C13F C14F C18F N37G 180.0 . . . . ?
C15F C14F C18F N37G 0.0 . . . . ?
C13F C14F C18F C10F 0.0 . . . . ?
C15F C14F C18F C10F 180.0 . . . . ?
C11F C10F C18F N37G 180.0 . . . . ?
N38G C10F C18F N37G 0.0 . . . . ?
C11F C10F C18F C14F 0.0 . . . . ?
N38G C10F C18F C14F 180.0 . . . . ?
C14F C18F N37G C17F 0.0 . . . . ?
C10F C18F N37G C17F 180.0 . . . . ?
C18F N37G C17F C16F 0.0 . . . . ?
C18F N37G C17F C25G 180.0 . . . . ?
N37G C17F C16F C15F 0.0 . . . . ?
C25G C17F C16F C15F 180.0 . . . . ?
C17F C16F C15F C14F 0.0 . . . . ?
C17F C16F C15F O19H -173(2) . . . . ?
C18F C14F C15F C16F 0.0 . . . . ?
C13F C14F C15F C16F 180.0 . . . . ?
C18F C14F C15F O19H 173(2) . . . . ?
C13F C14F C15F O19H -7(2) . . . . ?
C9G N15G C10G C56E -168(2) . . . . ?
C61E N17G C11G O10G -3(4) . . . . ?
C61E N17G C11G C60E -173.9(15) . . . . ?
N20G N19G C12G O11G 1(3) . . . . ?
N20G N19G C12G C68E 175.8(15) . . . . ?
C67E C68E C12G O11G -22(3) . . . . ?
N18G C68E C12G O11G 164.2(17) . . . . ?
C67E C68E C12G N19G 162.6(12) . . . . ?
N18G C68E C12G N19G -11(2) . . . . ?
N19G N20G C13G O12G -7(3) . . . . ?
N19G N20G C13G C70E 173.8(15) . . . . ?
N22G N21G C14G O13G -6(3) . . . . ?
N22G N21G C14G C73E 175.7(17) . . . . ?
N21G N22G C15G O14G 0(3) . . . . ?
N21G N22G C15G C68F 176.0(14) . . . . ?
N23G C68F C15G O14G 163.8(13) . . . . ?
C67F C68F C15G O14G -24(2) . . . . ?
N23G C68F C15G N22G -12.9(19) . . . . ?
C67F C68F C15G N22G 159.1(13) . . . . ?
C61F N24G C16G O15G -4(3) . . . . ?
C61F N24G C16G C60F 174.7(11) . . . . ?
C18G N26G C17G C56F -168.6(15) . . . . ?
C17G N26G C18G O16G 14(3) . . . . ?
C17G N26G C18G C54F 179.5(16) . . . . ?
N27G C54F C18G O16G 168.1(17) . . . . ?
C53F C54F C18G O16G -21(3) . . . . ?
N27G C54F C18G N26G 2(2) . . . . ?
C53F C54F C18G N26G 172.7(14) . . . . ?
C47F N28G C19G O17G -6(5) . . . . ?
C47F N28G C19G C45F 176.3(18) . . . . ?
C44F C45F C19G O17G -11(3) . . . . ?
N29G C45F C19G O17G 172.7(19) . . . . ?
C44F C45F C19G N28G 167.2(18) . . . . ?
N29G C45F C19G N28G -10(3) . . . . ?
C38F N30G C20G O18G -6(5) . . . . ?
C38F N30G C20G C37F -176(3) . . . . ?
C22E C21E C20E C19E 0.0 . . . . ?
O3H C21E C20E C19E 180.0(3) . . . . ?
C21E C20E C19E N6G 0.0 . . . . ?
C21E C20E C19E C3G -165(2) . . . . ?
N5G C3G C19E C20E 161.6(19) . . . . ?
N5G C3G C19E N6G -4(3) . . . . ?
C20E C19E N6G C23E 0.0 . . . . ?
C3G C19E N6G C23E 165(2) . . . . ?
C19E N6G C23E C22E 0.0 . . . . ?
C19E N6G C23E C4G 179(3) . . . . ?
O5G C4G C23E N6G 176(3) . . . . ?
N7G C4G C23E N6G -12(4) . . . . ?
O5G C4G C23E C22E -5(5) . . . . ?
N7G C4G C23E C22E 167(2) . . . . ?
N6G C23E C22E C21E 0.0 . . . . ?
C4G C23E C22E C21E -179(3) . . . . ?
C20E C21E C22E C23E 0.0 . . . . ?
O3H C21E C22E C23E 180.0(3) . . . . ?
C55H O18H C21F C20F 6(2) . . . . ?
C55H O18H C21F C22F -174(2) . . . . ?
O18H C21F C20F C19F -179.9(6) . . . . ?
C22F C21F C20F C19F 0.0 . . . . ?
C21F C20F C19F N35G 0.0 . . . . ?
C21F C20F C19F C24G 180.0 . . . . ?
C20F C19F N35G C23F 0.0 . . . . ?
C24G C19F N35G C23F -180.0 . . . . ?
C19F N35G C23F C22F 0.0 . . . . ?
C19F N35G C23F C23G 180.0 . . . . ?
N35G C23F C22F C21F 0.0 . . . . ?
C23G C23F C22F C21F 180.0 . . . . ?
O18H C21F C22F C23F 179.9(7) . . . . ?
C20F C21F C22F C23F 0.0 . . . . ?
C22G N32G C21G C33F -177(3) . . . . ?
C21G N32G C22G O19G -9(7) . . . . ?
C21G N32G C22G C31F -174(3) . . . . ?
C24F N34G C23G O20G -9(4) . . . . ?
C24F N34G C23G C23F 173.8(19) . . . . ?
C22F C23F C23G O20G -9.2(14) . . . . ?
N35G C23F C23G O20G 170.8(14) . . . . ?
C22F C23F C23G N34G 168.1(13) . . . . ?
N35G C23F C23G N34G -11.9(13) . . . . ?
C4G N7G C24E C25E 14(4) . . . . ?
C4G N7G C24E C32E -167(3) . . . . ?
C32E C24E C25E C26E 0.0 . . . . ?
N7G C24E C25E C26E 178.6(19) . . . . ?
C24E C25E C26E C27E 0.0 . . . . ?
C25E C26E C27E C28E 0.0 . . . . ?
C26E C27E C28E C32E 0.0 . . . . ?
C26E C27E C28E C29E 180.0 . . . . ?
C27E C28E C32E N8G 180.0 . . . . ?
C29E C28E C32E N8G 0.0 . . . . ?
C27E C28E C32E C24E 0.0 . . . . ?
C29E C28E C32E C24E 180.0 . . . . ?
C25E C24E C32E C28E 0.0 . . . . ?
N7G C24E C32E C28E -178.8(17) . . . . ?
C25E C24E C32E N8G 180.0 . . . . ?
N7G C24E C32E N8G 1.2(17) . . . . ?
C28E C32E N8G C31E 0.0 . . . . ?
C24E C32E N8G C31E 180.0 . . . . ?
C32E N8G C31E C30E 0.0 . . . . ?
C32E N8G C31E C5G 174.8(18) . . . . ?
O6G C5G C31E N8G 171(2) . . . . ?
N9G C5G C31E N8G -7(3) . . . . ?
O6G C5G C31E C30E -14(3) . . . . ?
N9G C5G C31E C30E 168.2(18) . . . . ?
N8G C31E C30E C29E 0.0 . . . . ?
C5G C31E C30E C29E -174.7(18) . . . . ?
C31E C30E C29E C28E 0.0 . . . . ?
C31E C30E C29E O1_19 -170(2) . . . . ?
C32E C28E C29E C30E 0.0 . . . . ?
C27E C28E C29E C30E 180.0 . . . . ?
C32E C28E C29E O1_19 169(2) . . . . ?
C27E C28E C29E O1_19 -11(2) . . . . ?
C23G N34G C24F C25F -8(3) . . . . ?
C23G N34G C24F C32F -177.2(18) . . . . ?
C32F C24F C25F C26F 0.0 . . . . ?
N34G C24F C25F C26F -168.6(19) . . . . ?
C24F C25F C26F C27F 0.0 . . . . ?
C25F C26F C27F C28F 0.0 . . . . ?
C26F C27F C28F C32F 0.0 . . . . ?
C26F C27F C28F C29F 180.0 . . . . ?
C27F C28F C32F N33G 180.0 . . . . ?
C29F C28F C32F N33G 0.0 . . . . ?
C27F C28F C32F C24F 0.0 . . . . ?
C29F C28F C32F C24F 180.0 . . . . ?
C25F C24F C32F C28F 0.0 . . . . ?
N34G C24F C32F C28F 168.9(19) . . . . ?
C25F C24F C32F N33G 180.0 . . . . ?
N34G C24F C32F N33G -11.1(19) . . . . ?
C28F C32F N33G C31F 0.0 . . . . ?
C24F C32F N33G C31F 180.0 . . . . ?
C32F N33G C31F C30F 0.0 . . . . ?
C32F N33G C31F C22G 178(3) . . . . ?
O19G C22G C31F C30F 4(6) . . . . ?
N32G C22G C31F C30F 170(2) . . . . ?
O19G C22G C31F N33G -174(3) . . . . ?
N32G C22G C31F N33G -8(4) . . . . ?
N33G C31F C30F C29F 0.0 . . . . ?
C22G C31F C30F C29F -178(3) . . . . ?
C31F C30F C29F C28F 0.0 . . . . ?
C31F C30F C29F O1_12 173(3) . . . . ?
C27F C28F C29F C30F 180.0 . . . . ?
C32F C28F C29F C30F 0.0 . . . . ?
C27F C28F C29F O1_12 7(3) . . . . ?
C32F C28F C29F O1_12 -173(3) . . . . ?
C25G N36G C24G C19F 179.998(16) . . . . ?
N35G C19F C24G N36G -19.5(2) . . . . ?
C20F C19F C24G N36G 160.5(2) . . . . ?
C24G N36G C25G O21G 0.1(8) . . . . ?
C24G N36G C25G C17F 179.998(13) . . . . ?
C16F C17F C25G O21G -17.7(3) . . . . ?
N37G C17F C25G O21G 162.3(3) . . . . ?
C16F C17F C25G N36G 162.3(3) . . . . ?
N37G C17F C25G N36G -17.7(3) . . . . ?
C10F N38G C26G O22G -2(5) . . . . ?
C10F N38G C26G C8F 173.5(8) . . . . ?
N39G C8F C26G O22G 150(2) . . . . ?
C7F C8F C26G O22G -35(3) . . . . ?
N39G C8F C26G N38G -27(3) . . . . ?
C7F C8F C26G N38G 149.3(15) . . . . ?
O5H C35E C36E C37E 178(2) . . . . ?
C34E C35E C36E C37E 0.0 . . . . ?
C35E C36E C37E N10G 0.0 . . . . ?
C35E C36E C37E C7G 179(2) . . . . ?
O7G C7G C37E N10G 167.6(18) . . . . ?
N11G C7G C37E N10G -9(4) . . . . ?
O7G C7G C37E C36E -11(3) . . . . ?
N11G C7G C37E C36E 172(2) . . . . ?
C36E C37E N10G C33E 0.0 . . . . ?
C7G C37E N10G C33E -179(2) . . . . ?
C37E N10G C33E C34E 0.0 . . . . ?
C37E N10G C33E C6G 174.7(18) . . . . ?
N9G C6G C33E C34E 170.5(15) . . . . ?
N9G C6G C33E N10G -4(3) . . . . ?
N10G C33E C34E C35E 0.0 . . . . ?
C6G C33E C34E C35E -174.5(19) . . . . ?
O5H C35E C34E C33E -178(2) . . . . ?
C36E C35E C34E C33E 0.0 . . . . ?
O16H C35F C36F C37F -179.9(17) . . . . ?
C34F C35F C36F C37F 0.0 . . . . ?
C35F C36F C37F N31G 0.0 . . . . ?
C35F C36F C37F C20G -179(3) . . . . ?
O18G C20G C37F N31G 164(3) . . . . ?
N30G C20G C37F N31G -26(4) . . . . ?
O18G C20G C37F C36F -17(5) . . . . ?
N30G C20G C37F C36F 153(3) . . . . ?
C36F C37F N31G C33F 0.0 . . . . ?
C20G C37F N31G C33F 179.5(18) . . . . ?
C37F N31G C33F C34F 0.0 . . . . ?
C37F N31G C33F C21G 180(2) . . . . ?
N32G C21G C33F N31G -19(4) . . . . ?
N32G C21G C33F C34F 160(3) . . . . ?
N31G C33F C34F C35F 0.0 . . . . ?
C21G C33F C34F C35F -180(2) . . . . ?
O16H C35F C34F C33F -179.99(10) . . . . ?
C36F C35F C34F C33F 0.0 . . . . ?
C58F O13H C41H C42H 167.9(17) . . . . ?
O13H C41H C42H C45H -66(3) . . . . ?
O13H C41H C42H C43H 58(2) . . . . ?
C41H C42H C43H C44H 48(3) . . . . ?
C45H C42H C43H C44H 178(2) . . . . ?
C57E C58E C59E C60E 0.0 . . . . ?
O8H C58E C59E C60E 179.9(14) . . . . ?
C58E C59E C60E N16G 0.0 . . . . ?
C58E C59E C60E C11G 175.6(18) . . . . ?
O10G C11G C60E C59E 3(3) . . . . ?
N17G C11G C60E C59E 175.8(13) . . . . ?
O10G C11G C60E N16G 179.3(15) . . . . ?
N17G C11G C60E N16G -8(2) . . . . ?
C59E C60E N16G C56E 0.0 . . . . ?
C11G C60E N16G C56E -176.1(16) . . . . ?
C60E N16G C56E C57E 0.0 . . . . ?
C60E N16G C56E C10G -175.9(15) . . . . ?
N15G C10G C56E N16G -37(2) . . . . ?
N15G C10G C56E C57E 146.9(16) . . . . ?
N16G C56E C57E C58E 0.0 . . . . ?
C10G C56E C57E C58E 175.8(16) . . . . ?
C59E C58E C57E C56E 0.0 . . . . ?
O8H C58E C57E C56E -179.9(14) . . . . ?
C41H O13H C58F C59F 9(2) . . . . ?
C41H O13H C58F C57F -168.0(14) . . . . ?
C57F C58F C59F C60F 0.0 . . . . ?
O13H C58F C59F C60F -177.2(13) . . . . ?
C58F C59F C60F N25G 0.0 . . . . ?
C58F C59F C60F C16G -179.1(12) . . . . ?
O15G C16G C60F N25G -177.4(12) . . . . ?
N24G C16G C60F N25G 3.4(17) . . . . ?
O15G C16G C60F C59F 2(2) . . . . ?
N24G C16G C60F C59F -177.5(10) . . . . ?
C59F C60F N25G C56F 0.0 . . . . ?
C16G C60F N25G C56F 179.1(11) . . . . ?
C60F N25G C56F C57F 0.0 . . . . ?
C60F N25G C56F C17G -179.99(9) . . . . ?
N26G C17G C56F N25G -38.9(12) . . . . ?
N26G C17G C56F C57F 141.1(12) . . . . ?
N25G C56F C57F C58F 0.0 . . . . ?
C17G C56F C57F C58F 179.99(9) . . . . ?
C59F C58F C57F C56F 0.0 . . . . ?
O13H C58F C57F C56F 177.5(12) . . . . ?
O12G C13G C70E C71E -177.3(16) . . . . ?
N20G C13G C70E C71E 2(2) . . . . ?
O12G C13G C70E C75E 11(2) . . . . ?
N20G C13G C70E C75E -169.9(15) . . . . ?
C75E C70E C71E O1_15 -180.0(13) . . . . ?
C13G C70E C71E O1_15 8.7(16) . . . . ?
C75E C70E C71E C72E 0.0 . . . . ?
C13G C70E C71E C72E -171.4(15) . . . . ?
O1_15 C71E C72E C73E 180.0(13) . . . . ?
C70E C71E C72E C73E 0.0 . . . . ?
C71E C72E C73E C74E 0.0 . . . . ?
C71E C72E C73E C14G 172.9(14) . . . . ?
O13G C14G C73E C72E 11(2) . . . . ?
N21G C14G C73E C72E -170.4(15) . . . . ?
O13G C14G C73E C74E -176.5(15) . . . . ?
N21G C14G C73E C74E 2(2) . . . . ?
C72E C73E C74E O1_16 -178.9(13) . . . . ?
C14G C73E C74E O1_16 8.9(16) . . . . ?
C72E C73E C74E C75E 0.0 . . . . ?
C14G C73E C74E C75E -172.1(16) . . . . ?
O1_16 C74E C75E C70E 178.9(13) . . . . ?
C73E C74E C75E C70E 0.0 . . . . ?
C71E C70E C75E C74E 0.0 . . . . ?
C13G C70E C75E C74E 172.6(13) . . . . ?
C21B O18D C55D C56D -177(2) . . . . ?
C21F O18H C55H C56H 174.8(14) . . . . ?
O18H C55H C56H C57H -73(4) . . . . ?
C55H C56H C57H C58H -143(4) . . . . ?
C21A O3D C5D C6D -179(3) . . . . ?
C7D C6D C5D O3D 46(5) . . . . ?
O18D C55D C56D C57D 21(4) . . . . ?
O13D C41D C42D C43D -163(3) . . . . ?
C58A O8D C1FF C2FF 175(2) . . . . ?
O8D C1FF C2FF C3FF -70(3) . . . . ?
C5A C6A O1_1 C1_1 -179.6(15) . . . . ?
C7A C6A O1_1 C1_1 2(2) . . . . ?
C6A O1_1 C1_1 C2_1 -167.4(17) . . . . ?
O1_1 C1_1 C2_1 C3_1 62(3) . . . . ?
O1_1 C1_1 C2_1 C4_1 -169.8(19) . . . . ?
C30A C29A O1_2 C1_2 -14(3) . . . . ?
C28A C29A O1_2 C1_2 173(2) . . . . ?
C29A O1_2 C1_2 C2_2 -175(2) . . . . ?
C44A C43A O1_3 C1_3 6.4(18) . . . . ?
C42A C43A O1_3 C1_3 -176.1(14) . . . . ?
C43A O1_3 C1_3 C2_3 -176.7(16) . . . . ?
O1_3 C1_3 C2_3 C3_3 67(3) . . . . ?
C67A C66A O1_4 C1_4 5(2) . . . . ?
C65A C66A O1_4 C1_4 -178.6(15) . . . . ?
C66A O1_4 C1_4 C2_4 -178.9(17) . . . . ?
O1_4 C1_4 C2_4 C3_4 177(2) . . . . ?
C70A C71A O1_5 C1_5 -178.3(11) . . . . ?
C72A C71A O1_5 C1_5 -1.4(16) . . . . ?
C71A O1_5 C1_5 C2_5 175.3(12) . . . . ?
O1_5 C1_5 C2_5 C3_5 -168.6(17) . . . . ?
O1_5 C1_5 C2_5 C4_5 63.7(18) . . . . ?
C67B C66B O1_7 C1_7 -21(3) . . . . ?
C65B C66B O1_7 C1_7 158(2) . . . . ?
C75A C74A O1_6 C1_6 -1.0(18) . . . . ?
C73A C74A O1_6 C1_6 174.9(14) . . . . ?
C74A O1_6 C1_6 C2_6 167.6(15) . . . . ?
O1_6 C1_6 C2_6 C3_6 92(3) . . . . ?
C44B C43B O1_8 C1_8 11.3(12) . . . . ?
C42B C43B O1_8 C1_8 -168.7(12) . . . . ?
C43B O1_8 C1_8 C2_8 79(2) . . . . ?
O1_8 C1_8 C2_8 C3_8 53(3) . . . . ?
C30B C29B O1_9 C1_9 -11(3) . . . . ?
C28B C29B O1_9 C1_9 174(2) . . . . ?
C29B O1_9 C1_9 C2_9 172(2) . . . . ?
O1_9 C1_9 C2_9 C3_9 -172(3) . . . . ?
O1_9 C1_9 C2_9 C4_9 -54(3) . . . . ?
C7B C6B O1_10 C1_10 -4(2) . . . . ?
C5B C6B O1_10 C1_10 179.5(17) . . . . ?
C6B O1_10 C1_10 C2_10 159(2) . . . . ?
C7F C6F O1_11 C1_11 -19(3) . . . . ?
C5F C6F O1_11 C1_11 165(2) . . . . ?
C6F O1_11 C1_11 C2_11 -161(2) . . . . ?
O1_11 C1_11 C2_11 C3_11 -175(3) . . . . ?
O1_11 C1_11 C2_11 C4_11 72(3) . . . . ?
C42F C43F O1_13 C1_13 -172.9(16) . . . . ?
C44F C43F O1_13 C1_13 2(2) . . . . ?
C43F O1_13 C1_13 C2_13 176.3(17) . . . . ?
O1_13 C1_13 C2_13 C3_13 73(3) . . . . ?
C65F C66F O1_14 C1_14 -168.2(13) . . . . ?
C67F C66F O1_14 C1_14 9.6(18) . . . . ?
C66F O1_14 C1_14 C2_14 178.6(14) . . . . ?
O1_14 C1_14 C2_14 C4_14 179.1(15) . . . . ?
O1_14 C1_14 C2_14 C3_14 -58.0(19) . . . . ?
C72E C71E O1_15 C1_15 1(2) . . . . ?
C70E C71E O1_15 C1_15 -179.2(13) . . . . ?
C71E O1_15 C1_15 C2_15 174.9(15) . . . . ?
O1_15 C1_15 C2_15 C4_15 -164.0(16) . . . . ?
O1_15 C1_15 C2_15 C3_15 65(2) . . . . ?
C73E C74E O1_16 C1_16 161.7(14) . . . . ?
C75E C74E O1_16 C1_16 -17.2(19) . . . . ?
C74E O1_16 C1_16 C2_16 -171.5(15) . . . . ?
O1_16 C1_16 C2_16 C3_16 -80(2) . . . . ?
C65E C66E O1_17 C1_17 -172.2(14) . . . . ?
C67E C66E O1_17 C1_17 5(2) . . . . ?
C66E O1_17 C1_17 C2_17 -176.1(17) . . . . ?
O1_17 C1_17 C2_17 C3_17 -177(2) . . . . ?
C44E C43E O1_18 C1_18 9(3) . . . . ?
C42E C43E O1_18 C1_18 -169.7(17) . . . . ?
C43E O1_18 C1_18 C2_18 -178(2) . . . . ?
O1_18 C1_18 C2_18 C3_18 62(3) . . . . ?

_refine_diff_density_max         1.175
_refine_diff_density_min         -0.693
_refine_diff_density_rms         0.230

_shelx_res_file                  
;
TITL dm_7_a.res in P-1
    dm_74.res
    created by SHELXL-2018/3 at 14:38:23 on 26-Feb-2019
REM Old TITL dm_7 in P-1
REM SHELXT solution in P-1
REM R1 0.446, Rweak 0.063, Alpha 0.243, Orientation as input
REM Formula found by SHELXT: C402 N79 O68
CELL 1.54184 21.482291 26.929878 48.130387 84.9902 82.9897 74.4939
ZERR 2 0.001118 0.000893 0.001442 0.0026 0.0033 0.0037
LATT 1
SFAC C H N O Cl
UNIT 938 970 160 186 6
DFIX_IBU 1.51 0.001 C1 C2
DFIX_IBU 1.51 0.001 C2 C3
DFIX_IBU 1.51 0.001 C2 C4
DFIX_IBU 2.5 C3 C4 O1 C2
DFIX_IBU 1.41 0.01 O1 C1
DFIX 2.5 C10E C1G
DFIX 2.5 C18E N3G
DFIX 2.5 N3G C11E
DFIX 2.5 N2G C1G
DFIX 2.5 C17E N5G
DFIX 2.5 C2G C16E
DFIX 2.5 C2G N4G
DFIX 2.5 C3G N6G
DFIX 2.5 C20E C3G
DFIX 2.5 C4G N6G
DFIX 2.5 C22E C4G
DFIX 2.5 C4G C24E
DFIX 2.5 N7G C32E
DFIX 2.5 N7G C25E
DFIX 2.5 C31E N9G
DFIX 2.5 C5G N8G
DFIX 2.5 C5G C30E
DFIX 2.5 C6G C5G
DFIX 2.5 N9G C33E
DFIX 2.5 C6G C34E C34E N10G
DFIX 2.5 C6G N10G
DFIX 2.5 C8F N38G
DFIX 2.5 C26G C10F
DFIX 2.5 N38G C18F
DFIX 2.5 N38G C11F
DFIX 2.5 C26G C7F
DFIX 2.5 N39G C26G
DFIX 2.5 C25G N37G
DFIX 2.5 C25G C16F
DFIX 2.5 C25G C24G
DFIX 2.5 N36G C17F
DFIX 2.5 N36G C19F
DFIX 2.5 C24G C20F
DFIX 2.5 C24G N35G
DFIX 2.5 C23F N34G
DFIX 2.5 C23G C22F
DFIX 2.5 C23G N35G
DFIX 2.5 C23G C24F
DFIX 2.5 N34G C25F
DFIX 2.5 C32F N34G
DFIX 2.5 C22G N33G
DFIX 2.5 C30F C22G
DFIX 2.5 C31F N32G
DFIX 2.5 C21G N31G
DFIX 2.5 C21G C34F
DFIX 2.5 C33F N32G
DFIX 1.27 O5G C4G
DFIX 1.45 C8E C1G C17E C2G C19E C3G C23E C4G C31E C5G C33E C6G C37E C7G =
 C45E C8G
DFIX 1.45 C8F C26G C25G C17F C24G C19F C23G C23F C31F C22G C33F C21G C37F C20G
DFIX 1.35 N3G C1G N3G C10E N5G C2G N5G C3G N7G C4G N7G C24E N9G C5G N9G C6G =
 N11G C38E N11G C7G N38G C26G N38G C10F N36G C25G N36G C24G N34G C23G N34G =
 C24F N32G C22G N32G C21G
DFIX 1.35 N40G C1F
DFIX 1.25 O3G C1G O4G C2G O6G C5G O8G C8G O9G C9G O10G C11G O11G =
 C12G O22G C26G O21G C25G O20G C23G O19G C22G O18G C20G
DFIX 2.4 O22G C8F
DFIX 2.4 O22G N38G
DFIX 2.4 O21G C17F
DFIX 2.4 O21G N36G
DFIX 2.4 O20G C23F
DFIX 2.4 O20G N34G
DFIX 2.4 O19G N32G
DFIX 2.4 O19G C31F
DFIX 2.4 O3G C8E
DFIX 2.4 O3G N3G
DFIX 2.4 O4G C17E
DFIX 2.4 O4G N5G
DFIX 2.4 O5G C23E
DFIX 2.4 O5G N7G
DFIX 2.4 O6G C31E
DFIX 2.4 O6G N9G
DFIX 2.5 C1G C7E
DFIX 2.5 N3G C8E
DFIX 2.5 N15G C56E
DFIX 2.5 C38E C7G
DFIX 2.5 N5G C19E
DFIX 1.35 C3G N5G
DFIX 1.35 N15G C10G N15G C9G
DFIX 1.45 C2G C17E C3G C19E
DFIX 2.51 C23E N7G
DFIX 2.51 C24E C4G
DFIX 2.51 C4G C22E
DFIX 1.45 C17C C56B
DFIX 1.35 N26C C18C N26C C17C N24C C61B N24C C16C
DFIX 2.5 C15C C67B
DFIX 2.5 N23C C15C
DFIX 2.5 N22C C68B
DFIX 2.5 C18C C17C
DFIX 2.5 0.002 C16C C61B
DFIX 2.5 0.002 C16C N25C
DFIX 2.5 0.002 N24C C60B
DFIX 2.4 O15C N24C
DFIX 2.4 O15C C60B
DFIX 1.2 O15C C16C
DFIX 1.2 O18C C20C
DFIX 1.2 O20C C23C
DFIX 2.3 N21C C15C
DFIX 2.3 N22C C14C
DFIX 1.3 N1G C1E
DFIX 1.35 N22C C15C
DFIX 1.2 O14C C15C
DFIX 1.51 C45H C42H C44H C43H
DFIX 1.51 C42H C41H
DFIX 1.45 N40C C1B
DFIX 1.3 O23G N40G O24G N40G
DFIX 1.3 O1G N1G
DFIX 1.4 O23C N40C
DFIX 2.1 O24G O23G
DFIX 1.35 O1C N1C O2C N1C O23G N40G O24G N40G
DFIX 1.35 O2G N1G
DFIX 1.35 O1_20 C6E
DFIX 1.35 O1C N1C
DFIX 2.2 O2G O1G
DFIX 2.5 O1_19 C30E
DFIX 2.5 C28E O1_19
DFIX 1.5 O18D C55D
DFIX 2.5 O1_7 C65B
DFIX 2.5 O1_7 C67B
DFIX 1.5 C56H C55H C57H C56H
DFIX 1.45 O18H C55H
DFIX 1.35 O8H C58E
DFIX 2.5 C22E O3H
DFIX 2.5 O3H C20E
DFIX 2.5 O1_20 C5E
DFIX 2.5 O1_20 C7E
DFIX 2.3 O23G O24G
DFIX 2.3 O23C O24C
DFIX 1.3 0.001 O24C N40C O23C N40C
DFIX 1.5 C6D C5D
DFIX 1.35 O3D C5D
DFIX 2.5 C16F O19H
DFIX 1.35 O19H C15F
DFIX 1.5 C58H C57H
DFIX 1.5 C7D C6D
DFIX 1.5 0.001 C56D C55D C57D C56D
DFIX 2.5 O19H C16F
DFIX 2.5 O19H C14F
DFIX 1.75 C1R Cl2
DFIX 1.75 Cl1 C1R Cl3 C1R
DFIX 2.5 Cl1 Cl2
DFIX 2.5 Cl2 Cl3
DFIX 2.5 Cl3 Cl1
DFIX 2.5 C56H O18H
DFIX 2.5 C55H C21F
DFIX 2.5 C56H O18H C56H C55H C56H C57H
DFIX 1.5 0.002 C56H C55H C57H C56H C58H C57H
DFIX 2.5 O18H C56H
DFIX 2.5 C55H C57H
DFIX 2.5 C56H C58H
DFIX 1.5 C42D C41D
DFIX 1.5 C42D C43D
DFIX 2.5 O2H C14E
DFIX 2.5 C16E O2H
DFIX 2.5 O1_12 C28F
DFIX 2.5 O1_12 C30F
DFIX 1.35 O1_12 C29F
DFIX 1.35 O8D C1FF
DFIX 1.51 C2FF C1FF C3FF C2FF
DFIX 1.25 C19G O17G
DFIX 1.35 N28G C19G
DFIX 1.35 N28G C47F
DFIX 1.45 C45F C19G
DFIX 2.5 C45F N28G
DFIX 2.5 C19G N29G
DFIX 2.3 O1_8 C42B
DFIX 2.3 O1_8 C44B
DFIX 2.5 O13D C59B
DFIX 2.5 O13D C57B
DFIX 1.35 O13D C58B
DFIX 1.35 O1_7 C66B
DFIX 2.3 O16H C34F
DFIX 2.3 O16H C36F
DFIX 1.35 O1_16 C74E
DFIX 1.35 O1_18 C43E
DFIX_18 2.5 C2 O1
DFIX 1.35 O1_19 C29E
DFIX 2.5 C43B C1_8
DFIX_8 2.5 C2 O1
DFIX 1.35 O1_8 C43B
DFIX 2.5 0.002 O8H C57E
DFIX 1.35 0.002 N26G C17G
DFIX 1.35 O13D C41D
DFIX 2.5 C41D C43D
DFIX 1.35 O1_1 C6A
DFIX 1.35 O1_2 C29A
DFIX 1.35 O16D C35B
DFIX 1.35 O18H C21F
DFIX 2.5 0.001 C56D O18D

FLAT 0.001 N35G C19F C20F C21F C22F C23F C23G C24G
FLAT 0.001 N37G C14F C15F C16F C17F C18F C25G
FLAT 0.001 N38G C10F C11F C12F C13F C14F C18F
FLAT 0.001 O21G N36G C17F C19F C24G C25G
FLAT 0.01 O16H N31G C33F C34F C35F C36F C37F
FLAT 0.01 O1_8 N29C C42B C43B C44B C45B C46B
FLAT 0.01 N1G C1E C2E C3E C4E C5E C9E
FLAT 0.01 O18H C19F N35G C23F C22F C21F C20F
FLAT 0.01 C16E C17E N4G C18E C14E C15E O2H
FLAT 0.01 C5E C9E N2G C8E C7E C6E O1_20
FLAT 0.01 C19E N6G C23E C22E C21E C20E O3H
FLAT 0.01 C17G C56F C57F C58F C59F C60F N25G
FLAT 0.01 O8H C56E N16G C60E C59E C58E C57E
FLAT C3B C4B C5B C9B C1B C2B N40C
FLAT 0.01 N40G O24G O23G C1F
FLAT 0.01 O24C N40C C1B O23C
SIMU 0.04 0.08 1.7
EADP C22E C23E N6G C19E C20E C21E
EADP C28E C32E C24E C25E C26E C27E C30E C31E N8G C29E
EADP C4E C5E C9E C1E C2E C3E N2G C8E C7E C6E
EADP C22G O19G C30F C31F N33G C32F C28F C29F C24F C25F C26F C27F
EADP C21F C23F N35G C19F C20F C22F
EADP C67B C68B N23C C69B C65B C66B C64B C61B C62B C63B
EADP C58B C57B C56B N25C C60B C59B
EADP O14C C15C
EADP C23C O20C
EADP C19C O17C N28C
EADP C12F C13F C14F C18F C10F C11F C17F N37G C15F O21G C16F C25G N36G

L.S. 4
size 0.1 0.05 0.02
PLAN  30
TEMP -173
CONF
BOND $H
LIST 6
fmap 2
acta
SHEL 90 1.1
REM <olex2.extras>
REM <HklSrc "%.\\dm_74.hkl">
REM </olex2.extras>

WGHT    0.200000
EXTI    0.000118
FVAR       0.46223
O1C   4    0.205525    0.012219    0.473449    11.00000    0.16913    0.12556 =
         0.19386   -0.00612    0.00779   -0.02598
O2C   4    0.143328   -0.003657    0.446715    11.00000    0.19474    0.14754 =
         0.18711   -0.01037    0.03167   -0.04884
O2D   4    0.226330    0.121161    0.301467    11.00000    0.21112    0.08952 =
         0.13756    0.00357   -0.00701   -0.04200
O3C   4   -0.084926    0.109402    0.402049    11.00000    0.14191    0.11965 =
         0.23866    0.02353   -0.03209   -0.06169
O3D   4    0.158814    0.133423    0.553726    11.00000    0.22653
O4C   4    0.299769    0.113375    0.397896    11.00000    0.20332    0.11738 =
         0.14819   -0.01070   -0.00190   -0.04603
O5C   4   -0.041787    0.195546    0.501402    11.00000    0.27317    0.08536 =
         0.18480   -0.03108    0.04805   -0.07874
O5D   4    0.417557    0.223917    0.418279    11.00000    0.13648    0.15553 =
         0.18744   -0.00548   -0.00917   -0.05048
O6C   4    0.127898    0.242981    0.341372    11.00000    0.21478    0.07891 =
         0.19044   -0.00078   -0.03956   -0.03590
O7C   4    0.248907    0.252499    0.502093    11.00000    0.24616    0.12380 =
         0.10771   -0.00591   -0.01139   -0.03471
O7D   4    0.127386    0.376027    0.316390    11.00000    0.24507    0.10397 =
         0.08323    0.01595   -0.00817   -0.02866
O8C   4   -0.122504    0.357066    0.448230    11.00000    0.18858    0.09027 =
         0.20366   -0.00831    0.02065   -0.05367
PART 1
O8D   4    0.232250    0.349279    0.557043    11.00000    0.27610    0.17088 =
         0.12293    0.02028   -0.03447   -0.11679
PART 0
O9C   4    0.249672    0.374428    0.401396    11.00000    0.21749    0.07749 =
         0.12598   -0.01005    0.02310   -0.03621
PART 1
O10C  4   -0.008174    0.429598    0.547708    11.00000    0.14173    0.07853 =
         0.14522   -0.00308   -0.01596   -0.04404
PART 0
O11C  4   -0.043851    0.495244    0.377958    11.00000    0.16653    0.08862 =
         0.12684    0.01329   -0.00271   -0.04059
O12C  4    0.145497    0.502331    0.414451    11.00000    0.16842    0.11093 =
         0.09047   -0.01156    0.00920   -0.04165
O13C  4    0.322614    0.479276    0.273412    11.00000    0.16175    0.07875 =
         0.13105    0.00529    0.01774   -0.02739
PART 2
O13D  4    0.283219    0.344614    0.151139    11.00000    0.29392
PART 0
O14C  4    0.520183    0.441181    0.310318    11.00000    0.23508    0.10417 =
         0.32982    0.04206    0.07184   -0.03807
O14D  4    0.379566    0.348152    0.391349    11.00000    0.17669    0.11578 =
         0.12154    0.01623   -0.02118   -0.05893
PART 2
O15C  4    0.505007    0.370605    0.151405    11.00000    0.83988    0.20085 =
         0.10578    0.01978    0.13195    0.12720
PART 0
O16C  4    0.260129    0.363784    0.305663    11.00000    0.24509    0.09855 =
         0.11357    0.00629   -0.02518   -0.06723
O16D  4    0.168009    0.249688    0.282397    11.00000    0.29906    0.12289 =
         0.27628   -0.01140   -0.01037   -0.01667
O17C  4    0.658785    0.287291    0.272209    11.00000    0.19469    0.09572 =
         0.20360    0.01415    0.07696   -0.02664
O18C  4    0.352095    0.235423    0.200186    11.00000    0.39207    0.10718 =
         0.15600    0.00720   -0.10720    0.00226
O18D  4    0.524140    0.100053    0.151978    11.00000    0.22844
O19C  4    0.451274    0.198067    0.363352    11.00000    0.19470    0.11254 =
         0.12673   -0.00036   -0.01196   -0.03420
O19D  4    0.426110    0.082542    0.400190    11.00000    0.20273    0.12993 =
         0.14784    0.04130   -0.01114   -0.06867
O20C  4    0.684330    0.135061    0.211626    11.00000    0.25060    0.12145 =
         0.18500    0.03713    0.06314   -0.02168
O21C  4    0.352325    0.098998    0.303911    11.00000    0.18895    0.12081 =
         0.11650   -0.00150   -0.01374   -0.00553
O22C  4    0.750444    0.020482    0.310776    11.00000    0.20757    0.10796 =
         0.20028   -0.00125   -0.00587   -0.02840
N1C   3    0.143925    0.016810    0.470494    11.00000    0.17099    0.10887 =
         0.17700   -0.01829    0.01507   -0.04201
AFIX 116
N2C   3    0.030463    0.067219    0.451423    11.00000    0.19216    0.10939 =
         0.17125    0.00007   -0.00206   -0.07816
C8A   1   -0.030587    0.089347    0.442547    11.00000    0.23398    0.07840 =
         0.17398    0.00619    0.00316   -0.07209
C7A   1   -0.084959    0.100514    0.462079    11.00000    0.20325    0.06405 =
         0.17934   -0.01016    0.02340   -0.06702
C6A   1   -0.078282    0.089552    0.490488    11.00000    0.17609    0.10438 =
         0.13718   -0.00040    0.02684   -0.08004
C5A   1   -0.017232    0.067423    0.499365    11.00000    0.19495    0.06991 =
         0.14847    0.00991   -0.01456   -0.05349
C9A   1    0.037141    0.056256    0.479833    11.00000    0.20021    0.07108 =
         0.16920    0.00145   -0.01801   -0.06855
C1A   1    0.098192    0.034128    0.488708    11.00000    0.16907    0.09253 =
         0.16481   -0.00142    0.01888   -0.04181
C2A   1    0.104871    0.023165    0.517117    11.00000    0.15633    0.07742 =
         0.18230   -0.00677   -0.02084   -0.04406
C3A   1    0.050500    0.034331    0.536650    11.00000    0.21665    0.09259 =
         0.18227   -0.01121   -0.01479   -0.08020
C4A   1   -0.010551    0.056460    0.527774    11.00000    0.20656    0.06663 =
         0.19273    0.00884   -0.03852   -0.05957
AFIX   0
N3C   3    0.023900    0.104427    0.399165    11.00000    0.19514    0.06620 =
         0.17297   -0.00185    0.00200   -0.05205
N5C   3    0.205490    0.119207    0.428969    11.00000    0.21169    0.07363 =
         0.12632    0.00531   -0.01945   -0.05340
N7C   3    0.005007    0.202856    0.455941    11.00000    0.22029    0.05963 =
         0.19505   -0.01293    0.00547   -0.04103
N9C   3    0.144630    0.241553    0.387839    11.00000    0.16838    0.07795 =
         0.16528   -0.01705   -0.03682   -0.03282
N11C  3    0.150837    0.273455    0.483761    11.00000    0.17453    0.06043 =
         0.15096   -0.02209    0.00950   -0.04337
N13C  3   -0.017101    0.351886    0.429299    11.00000    0.18122    0.06576 =
         0.15362   -0.01230    0.02354   -0.05479
AFIX 116
N14C  3    0.088729    0.368384    0.403769    11.00000    0.18272    0.04562 =
         0.14868    0.00564    0.00961   -0.03468
C54A  1    0.149247    0.371899    0.391126    11.00000    0.18953    0.06010 =
         0.10681    0.00100    0.03188   -0.04802
C53A  1    0.160531    0.376213    0.362069    11.00000    0.20839    0.06068 =
         0.11356    0.00713    0.00042   -0.03314
C52A  1    0.111296    0.377013    0.345655    11.00000    0.18865    0.05729 =
         0.18846    0.01492   -0.03391   -0.01279
C51A  1    0.050777    0.373499    0.358298    11.00000    0.17492    0.07780 =
         0.17601    0.00259    0.01072   -0.04880
C55A  1    0.039493    0.369184    0.387355    11.00000    0.17042    0.06305 =
         0.11643    0.01541   -0.00687   -0.02864
C47A  1   -0.021025    0.365669    0.399999    11.00000    0.21530    0.06739 =
         0.13054    0.01522    0.01005   -0.04413
C48A  1   -0.070261    0.366469    0.383585    11.00000    0.20519    0.10544 =
         0.18015    0.00104   -0.03968   -0.05423
C49A  1   -0.058979    0.370784    0.354528    11.00000    0.20102    0.14290 =
         0.13708    0.00741   -0.03105   -0.06041
C50A  1    0.001539    0.374298    0.341884    11.00000    0.18932    0.11693 =
         0.17725   -0.01665   -0.02755   -0.04906
AFIX   0
N15C  3    0.169967    0.385941    0.437644    11.00000    0.17368    0.09243 =
         0.08501   -0.02473    0.02294   -0.05147
PART 1
N17C  3   -0.014946    0.443038    0.499393    11.00000    0.16981    0.08202 =
         0.10005   -0.01441   -0.01500   -0.06496
PART 0
N19C  3    0.027420    0.497520    0.407759    11.00000    0.13604    0.08026 =
         0.11537   -0.00310    0.03498   -0.04213
N20C  3    0.071421    0.502471    0.385198    11.00000    0.17223    0.08477 =
         0.08957    0.00299    0.02220   -0.04057
N21C  3    0.396881    0.457953    0.305407    11.00000    0.15796    0.09129 =
         0.19411    0.03163    0.01928   -0.03934
N22C  3    0.441855    0.446389    0.280280    11.00000    0.14395    0.06078 =
         0.29258    0.04399    0.06294   -0.02203
PART 2
N24C  3    0.516608    0.390283    0.197176    11.00000    0.38890    0.11138 =
         0.21502    0.04606    0.15917    0.03011
PART 0
N26C  3    0.337046    0.361658    0.270163    11.00000    0.29741    0.05727 =
         0.10228    0.03226   -0.01131   -0.02785
AFIX 116
N27C  3    0.430507    0.330608    0.305801    11.00000    0.19431    0.09253 =
         0.11119    0.01821    0.01366   -0.03213
C54B  1    0.365550    0.344133    0.316540    11.00000    0.18056    0.12316 =
         0.07792    0.03655   -0.02521   -0.03672
C53B  1    0.348963    0.350375    0.345089    11.00000    0.18529    0.08985 =
         0.09819   -0.00341   -0.01521   -0.06650
C52B  1    0.397333    0.343091    0.362899    11.00000    0.17850    0.10416 =
         0.08867    0.01911   -0.00382   -0.06230
C51B  1    0.462290    0.329565    0.352161    11.00000    0.14128    0.11683 =
         0.10026    0.02134   -0.00929   -0.03047
C55B  1    0.478878    0.323324    0.323612    11.00000    0.16873    0.08956 =
         0.13034   -0.00264    0.00270   -0.04240
C47B  1    0.543834    0.309798    0.312872    11.00000    0.16437    0.09223 =
         0.15673    0.01387    0.03039   -0.01803
C48B  1    0.592205    0.302514    0.330682    11.00000    0.20619    0.10729 =
         0.23365    0.03059    0.05784   -0.00801
C49B  1    0.575619    0.308755    0.359231    11.00000    0.21837    0.11589 =
         0.17777    0.00635    0.04571   -0.04140
C50B  1    0.510663    0.322281    0.369970    11.00000    0.19377    0.11813 =
         0.14441   -0.00264    0.05174   -0.04150
AFIX   0
N28C  3    0.547796    0.298631    0.283029    11.00000    0.19469    0.09572 =
         0.20360    0.01415    0.07696   -0.02664
N30C  3    0.429790    0.246542    0.219759    11.00000    0.36049    0.04868 =
         0.15443    0.01893   -0.00061    0.01273
N32C  3    0.447326    0.201056    0.315612    11.00000    0.19427    0.05314 =
         0.16917    0.00086   -0.01964   -0.00643
AFIX 116
N33C  3    0.573012    0.170905    0.307256    11.00000    0.20650    0.08285 =
         0.14318    0.03496    0.00038   -0.02134
C31B  1    0.546474    0.180320    0.334705    11.00000    0.21423    0.09648 =
         0.13315    0.02121   -0.03006   -0.04757
C30B  1    0.586458    0.181574    0.355123    11.00000    0.20999    0.11765 =
         0.17811   -0.00156   -0.04586   -0.06285
C29B  1    0.652981    0.173414    0.348093    11.00000    0.21975    0.13791 =
         0.15451    0.01272   -0.04831   -0.05352
C28B  1    0.679521    0.163998    0.320644    11.00000    0.23532    0.12541 =
         0.13971   -0.00170    0.01131   -0.02110
C32B  1    0.639537    0.162744    0.300225    11.00000    0.20975    0.08062 =
         0.16090    0.03164   -0.00210   -0.03509
C24B  1    0.666074    0.153329    0.272776    11.00000    0.22198    0.08591 =
         0.13883   -0.00734    0.02087   -0.05472
C25B  1    0.732597    0.145168    0.265745    11.00000    0.23971    0.07399 =
         0.16425   -0.00038    0.03519   -0.04565
C26B  1    0.772582    0.146422    0.286162    11.00000    0.28089    0.09346 =
         0.13998   -0.00791    0.01317   -0.06181
C27B  1    0.746045    0.155837    0.313612    11.00000    0.26415    0.14592 =
         0.18209    0.02102    0.00992   -0.01288
AFIX   0
N34C  3    0.624412    0.145867    0.256960    11.00000    0.21843    0.10644 =
         0.13476   -0.01389    0.03147   -0.06562
AFIX  66
N35C  3    0.524386    0.119401    0.236309    11.00000    0.21547    0.08606 =
         0.12030    0.00127   -0.02958   -0.01489
C23B  1    0.576358    0.124761    0.217112    11.00000    0.18836    0.11026 =
         0.13251    0.00819    0.00190   -0.03297
C22B  1    0.575364    0.118079    0.188872    11.00000    0.24177    0.13056 =
         0.11277    0.02945   -0.01267    0.01230
C21B  1    0.522399    0.106037    0.179829    11.00000    0.26192    0.17082 =
         0.10447    0.03939    0.03099    0.07229
C20B  1    0.470426    0.100677    0.199025    11.00000    0.25105    0.10738 =
         0.10823    0.00098   -0.00010    0.03566
C19B  1    0.471419    0.107359    0.227265    11.00000    0.23670    0.10561 =
         0.09833    0.02224   -0.02115    0.01777
AFIX   0
N36C  3    0.450574    0.086001    0.276137    11.00000    0.19447    0.11306 =
         0.11629    0.02807   -0.00651   -0.02854
N38C  3    0.642039    0.031274    0.310532    11.00000    0.15580    0.11949 =
         0.16314    0.00134    0.02455   -0.05257
N40C  3    0.568182   -0.023140    0.232762    11.00000    0.28605
AFIX 116
C1B   1    0.623354   -0.010265    0.215540    11.00000    0.26531    0.18337 =
         0.25149    0.06409    0.11035    0.14568
C2B   1    0.627505   -0.011804    0.186566    11.00000    0.28720    0.17278 =
         0.20246   -0.02147    0.06300    0.12120
C3B   1    0.681342   -0.002509    0.169980    11.00000    0.30885    0.12276 =
         0.18535   -0.06083    0.00938    0.05329
C4B   1    0.731029    0.008325    0.182367    11.00000    0.29924    0.11944 =
         0.16489   -0.05566   -0.02549    0.04232
C5B   1    0.726879    0.009864    0.211341    11.00000    0.24744    0.10419 =
         0.19133   -0.05138   -0.02633    0.07146
C9B   1    0.673042    0.000569    0.227927    11.00000    0.20747    0.12917 =
         0.21752    0.04033    0.03073    0.05050
N39C  3    0.668888    0.002107    0.256901    11.00000    0.18145    0.10368 =
         0.22848    0.03560   -0.00732    0.02267
C8B   1    0.718574    0.012941    0.269288    11.00000    0.18029    0.08624 =
         0.21680    0.01593   -0.00845   -0.01136
C7B   1    0.772412    0.022237    0.252703    11.00000    0.20012    0.08048 =
         0.21778    0.03199   -0.01904   -0.00518
C6B   1    0.776564    0.020698    0.223729    11.00000    0.20772    0.12762 =
         0.19118    0.00202   -0.03537    0.00595
AFIX   0
C1C   1   -0.029864    0.101211    0.411358    11.00000    0.21660    0.06521 =
         0.16329   -0.00761   -0.00669   -0.06905
C2C   1    0.240128    0.115694    0.402134    11.00000    0.20957    0.06073 =
         0.12567   -0.01101   -0.01391   -0.01850
C3C   1    0.237583    0.121761    0.452776    11.00000    0.20654    0.10180 =
         0.09589    0.02814   -0.03249   -0.05672
C4C   1    0.004045    0.190417    0.483018    11.00000    0.22117    0.05818 =
         0.15180   -0.02827    0.02929   -0.06302
C5C   1    0.109947    0.239889    0.367661    11.00000    0.16028    0.08224 =
         0.16499    0.01594   -0.00935   -0.04208
C6C   1    0.217528    0.240407    0.379798    11.00000    0.19427    0.08922 =
         0.14092   -0.00679   -0.04020   -0.02267
C7C   1    0.215610    0.258881    0.481340    11.00000    0.18158    0.07042 =
         0.12290   -0.02107    0.01523   -0.03470
C8C   1   -0.064865    0.345633    0.450162    11.00000    0.18482    0.06476 =
         0.14981   -0.01304    0.02698   -0.04958
C9C   1    0.190308    0.379033    0.411272    11.00000    0.18405    0.07802 =
         0.11787   -0.00936    0.02665   -0.06006
AFIX 116
C10A  1    0.039035    0.112957    0.368900    11.00000    0.21830    0.06274 =
         0.17705   -0.00187   -0.01265   -0.05803
C11A  1    0.000247    0.116620    0.347322    11.00000    0.23519    0.08228 =
         0.15310   -0.01981   -0.04934   -0.05660
C12A  1    0.025900    0.121721    0.319598    11.00000    0.22444    0.10543 =
         0.16459   -0.03369   -0.01820   -0.03804
C13A  1    0.090341    0.123159    0.313452    11.00000    0.22497    0.10016 =
         0.16036   -0.00632   -0.03451   -0.06983
C14A  1    0.129129    0.119495    0.335030    11.00000    0.19428    0.09713 =
         0.15476   -0.01316   -0.01908   -0.06633
C18A  1    0.103477    0.114394    0.362754    11.00000    0.19214    0.07328 =
         0.16434   -0.00776   -0.00090   -0.04643
N4C   3    0.142263    0.110730    0.384333    11.00000    0.19906    0.05394 =
         0.14252   -0.00871   -0.03227   -0.01773
C17A  1    0.206704    0.112168    0.378188    11.00000    0.21143    0.06212 =
         0.12536   -0.00318   -0.00599   -0.01883
C16A  1    0.232358    0.117269    0.350464    11.00000    0.18874    0.06379 =
         0.13331    0.00551   -0.01590   -0.00952
C15A  1    0.193572    0.120932    0.328885    11.00000    0.21349    0.08256 =
         0.12665    0.00147   -0.02252   -0.04356
AFIX 116
C10B  1    0.620231    0.040774    0.338063    11.00000    0.15321    0.12074 =
         0.16954    0.02752   -0.01791   -0.07470
C11B  1    0.657657    0.034334    0.360363    11.00000    0.19158    0.13706 =
         0.14677    0.03530   -0.02045   -0.08631
C12B  1    0.627717    0.041600    0.387516    11.00000    0.18300    0.16389 =
         0.16189    0.06771   -0.00627   -0.06837
C13B  1    0.560351    0.055306    0.392369    11.00000    0.19053    0.15410 =
         0.15263    0.06468   -0.01526   -0.03874
C14B  1    0.522924    0.061746    0.370069    11.00000    0.17149    0.13686 =
         0.13407    0.02337   -0.01826   -0.04931
C18B  1    0.552863    0.054480    0.342916    11.00000    0.15832    0.10721 =
         0.12886    0.01123   -0.01294   -0.06919
N37C  3    0.515438    0.060919    0.320615    11.00000    0.17366    0.06789 =
         0.13946    0.01206   -0.03338   -0.03196
C17B  1    0.448072    0.074625    0.325468    11.00000    0.16562    0.07478 =
         0.13604    0.02454   -0.02044   -0.04044
C16B  1    0.418131    0.081892    0.352620    11.00000    0.17791    0.09507 =
         0.15177    0.00334   -0.01030   -0.05242
C15B  1    0.455556    0.075453    0.374921    11.00000    0.17067    0.09940 =
         0.10681    0.01899   -0.00518   -0.02523
AFIX   0
C10C  1    0.212128    0.398159    0.456307    11.00000    0.16783    0.10560 =
         0.11979   -0.02928    0.03007   -0.05296
PART 1
C11C  1    0.015651    0.427832    0.521400    11.00000    0.14681    0.08765 =
         0.11077   -0.01958    0.02869   -0.06370
PART 0
C12C  1   -0.032142    0.493372    0.403012    11.00000    0.11906    0.04910 =
         0.11453   -0.00181    0.02339   -0.02593
C13C  1    0.134961    0.502194    0.390184    11.00000    0.16860    0.06803 =
         0.11352   -0.01775    0.00162   -0.02819
C14C  1    0.333978    0.476009    0.298003    11.00000    0.14045    0.05804 =
         0.15101    0.02176   -0.00502   -0.02265
C15C  1    0.503384    0.440061    0.288290    11.00000    0.23508    0.10417 =
         0.32982    0.04206    0.07184   -0.03807
PART 2
C16C  1    0.480962    0.378647    0.176973    11.00000    0.48174    0.12932 =
         0.17926    0.05562    0.09080    0.06472
PART 0
C17C  1    0.295234    0.380844    0.249450    11.00000    0.34248    0.10376 =
         0.12381    0.03535    0.01182   -0.04329
C18C  1    0.324013    0.356239    0.298190    11.00000    0.23642    0.08300 =
         0.11786    0.03235    0.01052   -0.01460
C19C  1    0.604001    0.287309    0.267131    11.00000    0.19469    0.09572 =
         0.20360    0.01415    0.07696   -0.02664
C20C  1    0.366752    0.238308    0.223346    11.00000    0.30750    0.06882 =
         0.15198    0.01124   -0.02076   -0.01353
AFIX  66
C21A  1    0.152307    0.140750    0.526151    11.00000    0.22987    0.10351 =
         0.13724    0.01493   -0.00265   -0.01302
C20A  1    0.201535    0.127539    0.504427    11.00000    0.26272    0.09257 =
         0.14807   -0.00800   -0.01899   -0.09598
C19A  1    0.186854    0.134639    0.476783    11.00000    0.23278    0.07795 =
         0.13258   -0.00118   -0.01608   -0.05925
N6C   3    0.122943    0.154949    0.470863    11.00000    0.25062    0.08459 =
         0.14685   -0.01416    0.03012   -0.08760
C23A  1    0.073714    0.168160    0.492586    11.00000    0.27199    0.06677 =
         0.14331   -0.00972    0.03153   -0.08543
C22A  1    0.088395    0.161061    0.520230    11.00000    0.26409    0.05715 =
         0.12417    0.00402   -0.02460   -0.06792
AFIX   0
C21C  1    0.378641    0.215221    0.320464    11.00000    0.23443    0.07780 =
         0.18182   -0.00320   -0.04781   -0.02612
C22C  1    0.476539    0.195127    0.337845    11.00000    0.18831    0.07778 =
         0.15506    0.01065   -0.03929   -0.02523
C23C  1    0.633292    0.137052    0.226858    11.00000    0.25060    0.12145 =
         0.18500    0.03713    0.06314   -0.02168
AFIX 116
C24A  1   -0.052090    0.225513    0.442574    11.00000    0.20960    0.07971 =
         0.25386    0.01841   -0.00378   -0.08010
C25A  1   -0.116059    0.228304    0.453095    11.00000    0.22216    0.09700 =
         0.32177   -0.00494   -0.00466   -0.10428
C26A  1   -0.164075    0.238066    0.434934    11.00000    0.18486    0.12748 =
         0.30674    0.03947   -0.02234   -0.07396
C27A  1   -0.148123    0.245038    0.406252    11.00000    0.19526    0.10039 =
         0.33393    0.04469   -0.05163   -0.09233
C28A  1   -0.084154    0.242247    0.395731    11.00000    0.20892    0.08542 =
         0.26483    0.02231   -0.05123   -0.08273
C32A  1   -0.036137    0.232485    0.413891    11.00000    0.20762    0.07254 =
         0.25160    0.01803   -0.02516   -0.03849
N8C   3    0.027833    0.229694    0.403371    11.00000    0.16279    0.05601 =
         0.22903   -0.00429   -0.01427   -0.02169
C31A  1    0.043787    0.236665    0.374689    11.00000    0.17640    0.09346 =
         0.20427    0.01376   -0.03281   -0.02641
C30A  1   -0.004228    0.246427    0.356528    11.00000    0.19004    0.09997 =
         0.24521   -0.01791   -0.04821   -0.03589
C29A  1   -0.068198    0.249218    0.367048    11.00000    0.22313    0.12984 =
         0.26338   -0.02681   -0.06548   -0.03381
AFIX   0
C24C  1    0.425815    0.094035    0.249136    11.00000    0.23849    0.16005 =
         0.08347    0.00095    0.00257   -0.00905
C25C  1    0.416394    0.086052    0.300560    11.00000    0.20063    0.09180 =
         0.10227    0.01889   -0.02704   -0.04284
C26C  1    0.700044    0.020083    0.299206    11.00000    0.16548    0.13025 =
         0.17576    0.01363   -0.03756   -0.05079
AFIX  66
C35A  1    0.351408    0.232385    0.421258    11.00000    0.19711    0.07506 =
         0.14394    0.02652    0.01210   -0.01177
C34A  1    0.315547    0.231603    0.399211    11.00000    0.17724    0.07469 =
         0.13648    0.02137   -0.01938   -0.01503
C33A  1    0.248300    0.241717    0.403790    11.00000    0.19092    0.06814 =
         0.13149    0.00260   -0.02315   -0.03142
N10C  3    0.216913    0.252613    0.430417    11.00000    0.18026    0.06491 =
         0.13346   -0.00191   -0.01251   -0.05234
C37A  1    0.252773    0.253394    0.452465    11.00000    0.20016    0.08322 =
         0.10404   -0.00246    0.00202   -0.03571
C36A  1    0.320020    0.243280    0.447886    11.00000    0.21457    0.09013 =
         0.10186    0.00819    0.03887   -0.01777
AFIX  66
C37B  1    0.334453    0.237786    0.247983    11.00000    0.29863    0.05861 =
         0.18546    0.01049   -0.00895    0.00237
C36B  1    0.267593    0.244433    0.251385    11.00000    0.32038    0.07446 =
         0.21568    0.00908    0.00735   -0.00527
C35B  1    0.235469    0.241230    0.278094    11.00000    0.29726    0.09177 =
         0.24819    0.00525    0.01514   -0.01928
C34B  1    0.270205    0.231382    0.301401    11.00000    0.24382    0.09989 =
         0.19555   -0.01211   -0.06645   -0.01721
C33B  1    0.337065    0.224735    0.297999    11.00000    0.23743    0.06776 =
         0.15170   -0.01715   -0.06202   -0.00180
N31C  3    0.369190    0.227937    0.271291    11.00000    0.24828    0.05307 =
         0.14125   -0.01041   -0.04667    0.00061
AFIX 116
C38A  1    0.107493    0.281777    0.508461    11.00000    0.20766    0.07686 =
         0.13509   -0.02658    0.03021   -0.08923
C39A  1    0.129333    0.267492    0.534747    11.00000    0.22891    0.09709 =
         0.12361    0.00433   -0.01342   -0.08056
C40A  1    0.084963    0.270238    0.558500    11.00000    0.22038    0.07211 =
         0.14022    0.00005    0.00886   -0.03174
C41A  1    0.018752    0.287268    0.555967    11.00000    0.24477    0.04103 =
         0.15276   -0.00888   -0.01318   -0.04775
C42A  1   -0.003090    0.301553    0.529681    11.00000    0.21158    0.06010 =
         0.13542   -0.01549    0.00874   -0.06183
C46A  1    0.041280    0.298807    0.505928    11.00000    0.17498    0.07065 =
         0.14320   -0.00654    0.00578   -0.07452
N12C  3    0.019442    0.313091    0.479642    11.00000    0.21605    0.06629 =
         0.16195   -0.00729    0.00489   -0.07217
C45A  1   -0.046768    0.330122    0.477109    11.00000    0.19463    0.07695 =
         0.14458   -0.00038    0.03049   -0.03928
C44A  1   -0.091140    0.332868    0.500861    11.00000    0.24520    0.06349 =
         0.13406   -0.01698    0.02478   -0.06573
C43A  1   -0.069301    0.318584    0.527147    11.00000    0.21204    0.05688 =
         0.16414    0.00376    0.05360   -0.05770
AFIX 116
C38B  1    0.478418    0.248999    0.197230    11.00000    0.32857    0.09717 =
         0.13931    0.02122    0.03383    0.04733
C39B  1    0.471571    0.238581    0.170148    11.00000    0.33628    0.12651 =
         0.14588   -0.04564   -0.03449    0.07108
C40B  1    0.523156    0.235218    0.149321    11.00000    0.35914    0.15322 =
         0.15056    0.01089   -0.05291    0.04331
C41B  1    0.581587    0.242273    0.155576    11.00000    0.40430    0.13732 =
         0.15829    0.01567    0.01765    0.03209
C42B  1    0.588434    0.252692    0.182658    11.00000    0.34453    0.11582 =
         0.15624    0.01049    0.05167    0.00535
C46B  1    0.536850    0.256055    0.203485    11.00000    0.29423    0.09210 =
         0.10911    0.02058    0.03452    0.05486
N29C  3    0.543694    0.266473    0.230567    11.00000    0.22904    0.08122 =
         0.14951    0.00997    0.03571    0.04536
C45B  1    0.602124    0.273529    0.236823    11.00000    0.27063    0.07996 =
         0.16776    0.02662    0.09847    0.01180
C44B  1    0.653710    0.270166    0.215996    11.00000    0.29546    0.09713 =
         0.19738    0.02855    0.09793   -0.00930
C43B  1    0.646865    0.259747    0.188914    11.00000    0.27628    0.11315 =
         0.18072    0.02630    0.08275   -0.02059
AFIX   0
C41D  1    0.220850    0.336322    0.159423    11.00000    0.20507
PART 1
AFIX  66
C56A  1    0.180873    0.392659    0.486483    11.00000    0.17524    0.08700 =
         0.11995   -0.03265    0.02704   -0.07196
N16C  3    0.113833    0.411014    0.491503    11.00000    0.16789    0.07070 =
         0.09916   -0.01086    0.00146   -0.05271
C60A  1    0.083825    0.410681    0.518766    11.00000    0.15604    0.06571 =
         0.11129   -0.00737    0.01176   -0.06825
C59A  1    0.120856    0.391993    0.541010    11.00000    0.15773    0.10078 =
         0.14163    0.00966   -0.02736   -0.07549
C58A  1    0.187896    0.373638    0.535991    11.00000    0.18233    0.11086 =
         0.11713    0.01620   -0.00786   -0.09764
C57A  1    0.217905    0.373970    0.508728    11.00000    0.17433    0.10579 =
         0.11812   -0.00883   -0.01048   -0.07169
AFIX  66
PART 0
PART 2
C60B  1    0.413291    0.375763    0.184935    11.00000    0.47144    0.11308 =
         0.16319    0.05078    0.06613    0.10786
C59B  1    0.379019    0.364802    0.164577    11.00000    0.47144    0.11308 =
         0.16319    0.05078    0.06613    0.10786
C58B  1    0.316612    0.358941    0.171751    11.00000    0.47144    0.11308 =
         0.16319    0.05078    0.06613    0.10786
C57B  1    0.288477    0.364040    0.199283    11.00000    0.47144    0.11308 =
         0.16319    0.05078    0.06613    0.10786
C56B  1    0.322749    0.375000    0.219642    11.00000    0.47144    0.11308 =
         0.16319    0.05078    0.06613    0.10786
N25C  3    0.385155    0.380862    0.212468    11.00000    0.47144    0.11308 =
         0.16319    0.05078    0.06613    0.10786
AFIX 116
PART 0
PART 1
C61A  1   -0.084776    0.460633    0.500230    11.00000    0.15928    0.05159 =
         0.10520   -0.00133   -0.00075   -0.05067
C62A  1   -0.129442    0.459920    0.523632    11.00000    0.12540    0.08156 =
         0.13941   -0.03186    0.02861   -0.04253
C63A  1   -0.195570    0.474318    0.520740    11.00000    0.17308    0.06718 =
         0.15497   -0.00582    0.01915   -0.05562
C64A  1   -0.217031    0.489429    0.494444    11.00000    0.19411    0.05847 =
         0.17591   -0.01304    0.03639   -0.05870
C65A  1   -0.172365    0.490141    0.471041    11.00000    0.14364    0.07845 =
         0.13022    0.00015    0.03135   -0.03598
C69A  1   -0.106237    0.475744    0.473934    11.00000    0.12082    0.05131 =
         0.14190   -0.02059    0.02022   -0.03640
N18C  3   -0.061569    0.476456    0.450531    11.00000    0.11253    0.04334 =
         0.15005   -0.01000    0.01811   -0.02447
C68A  1   -0.083029    0.491566    0.424236    11.00000    0.14216    0.06430 =
         0.11750    0.01402    0.02766   -0.03416
C67A  1   -0.149156    0.505964    0.421342    11.00000    0.10759    0.07299 =
         0.16653   -0.02653    0.02310   -0.01891
C66A  1   -0.193824    0.505252    0.444745    11.00000    0.12975    0.07198 =
         0.20277   -0.01523   -0.00058   -0.03661
AFIX 116
PART 0
PART 2
C61B  1    0.579411    0.396595    0.192379    11.00000    0.35378    0.11798 =
         0.36764    0.06472    0.15297   -0.00154
C62B  1    0.627639    0.387995    0.169979    11.00000    0.35378    0.11798 =
         0.36764    0.06472    0.15297   -0.00154
C63B  1    0.690319    0.389562    0.173537    11.00000    0.35378    0.11798 =
         0.36764    0.06472    0.15297   -0.00154
C64B  1    0.704771    0.399728    0.199494    11.00000    0.35378    0.11798 =
         0.36764    0.06472    0.15297   -0.00154
C65B  1    0.656543    0.408328    0.221895    11.00000    0.35378    0.11798 =
         0.36764    0.06472    0.15297   -0.00154
C69B  1    0.593863    0.406762    0.218338    11.00000    0.35378    0.11798 =
         0.36764    0.06472    0.15297   -0.00154
N23C  3    0.545632    0.415361    0.240737    11.00000    0.35378    0.11798 =
         0.36764    0.06472    0.15297   -0.00154
C68B  1    0.560082    0.425527    0.266695    11.00000    0.35378    0.11798 =
         0.36764    0.06472    0.15297   -0.00154
C67B  1    0.622762    0.427094    0.270253    11.00000    0.35378    0.11798 =
         0.36764    0.06472    0.15297   -0.00154
C66B  1    0.670991    0.418495    0.247854    11.00000    0.35378    0.11798 =
         0.36764    0.06472    0.15297   -0.00154
AFIX  66
PART 0
C75A  1    0.244921    0.493803    0.371206    11.00000    0.15461    0.08054 =
         0.12493   -0.00174    0.01324   -0.04452
C74A  1    0.296103    0.486432    0.350031    11.00000    0.13682    0.05204 =
         0.13199    0.00810    0.00528   -0.03272
C73A  1    0.284084    0.486400    0.322304    11.00000    0.12868    0.06147 =
         0.11231    0.00953    0.02134   -0.03999
C72A  1    0.220882    0.493739    0.315751    11.00000    0.12603    0.05093 =
         0.13010    0.00010    0.02881   -0.04791
C71A  1    0.169700    0.501110    0.336925    11.00000    0.12352    0.08074 =
         0.10168    0.01215   -0.01598   -0.02753
C70A  1    0.181718    0.501142    0.364653    11.00000    0.12111    0.06846 =
         0.09575    0.00466   -0.00064   -0.02519
AFIX   0

CL3   5    0.890135    0.043080    0.343987    11.00000    0.32668
O2H   4   -0.015496    0.861762    0.184250    11.00000    0.29530
O3G   4   -0.303537    0.921527    0.091212    11.00000    0.22888    0.25544 =
         0.35276    0.09228    0.04229   -0.00723
O4G   4    0.109028    0.867684    0.084709    11.00000    0.31173    0.16153 =
         0.43735    0.02101   -0.08831   -0.07872
O5G   4   -0.206817    0.830955    0.000625    11.00000    0.40330
O5H   4    0.278136    0.713902    0.033212    11.00000    0.22830
O6G   4   -0.013623    0.747088    0.147871    11.00000    0.34902    0.11939 =
         0.19944    0.02729   -0.01471   -0.04999
O7G   4    0.111290    0.717348   -0.023756    11.00000    0.23865    0.17591 =
         0.19902    0.03364    0.03654   -0.04278
O7H   4    0.025234    0.612420    0.181230    11.00000    0.19540    0.10406 =
         0.10211    0.01775   -0.00717   -0.02963
O8G   4   -0.222873    0.661720    0.072502    11.00000    0.20575    0.25557 =
         0.20068   -0.00902   -0.04642   -0.11420
O8H   4    0.205615    0.604222   -0.066678    11.00000    0.21089    0.16015 =
         0.42324    0.02307    0.10997   -0.06400
O9G   4    0.175149    0.600828    0.090469    11.00000    0.22417    0.13156 =
         0.09585    0.00042   -0.00276   -0.03771
O10G  4   -0.021510    0.579140   -0.048515    11.00000    0.26927    0.14206 =
         0.09491    0.00381   -0.01432   -0.03229
O11G  4   -0.084828    0.513924    0.124243    11.00000    0.12552    0.21348 =
         0.07700    0.01051   -0.00648   -0.05718
O12G  4    0.133359    0.479272    0.080385    11.00000    0.16256    0.19271 =
         0.08380    0.00510    0.00161   -0.05585
O13G  4    0.237328    0.493915    0.217332    11.00000    0.10429    0.10088 =
         0.13154    0.02975   -0.02215   -0.01933
O13H  4    0.058119    0.666127    0.329432    11.00000    0.16983
O14G  4    0.431177    0.522625    0.171909    11.00000    0.13867    0.14366 =
         0.11319    0.01023   -0.00430   -0.02850
O14H  4    0.290018    0.621033    0.094091    11.00000    0.17691
PART 1
O15G  4    0.308557    0.614313    0.335875    11.00000    0.17036    0.09465 =
         0.14262    0.00741   -0.00945   -0.03505
PART 0
O16G  4    0.148771    0.612884    0.184185    11.00000    0.19264    0.12201 =
         0.08560    0.02302   -0.01839   -0.02477
O16H  4   -0.010378    0.745009    0.199075    11.00000    0.33457
O17G  4    0.498876    0.681872    0.199596    11.00000    0.20277    0.27163 =
         0.18684    0.07782   -0.04429   -0.11322
O18G  4    0.129361    0.755285    0.283606    11.00000    0.30752    0.08514 =
         0.26803    0.04228   -0.06695   -0.08661
O18H  4    0.144710    0.878689    0.336707    11.00000    0.29401
O19G  4    0.295777    0.770195    0.121327    11.00000    0.48826    0.17490 =
         0.41624    0.00004   -0.07224   -0.06077
O20G  4    0.368394    0.854058    0.280631    11.00000    0.40485    0.12360 =
         0.36236    0.01300   -0.07929    0.05276
O21G  4    0.072961    0.894270    0.180871    11.00000    0.43761    0.24606 =
         0.26040    0.00755   -0.07496    0.00526
O22G  4    0.419828    0.984332    0.199476    11.00000    0.34103    0.15825 =
         0.27268   -0.00942    0.08617   -0.07469
N1G   3   -0.078051    0.990656    0.014601    11.00000    0.36309
AFIX 116
N2G   3   -0.187167    0.954724    0.037879    11.00000    0.36868    0.24008 =
         0.26014    0.05401   -0.03018    0.09939
C8E   1   -0.241492    0.937459    0.048164    11.00000    0.36868    0.24008 =
         0.26014    0.05401   -0.03018    0.09939
C7E   1   -0.286815    0.935609    0.030251    11.00000    0.36868    0.24008 =
         0.26014    0.05401   -0.03018    0.09939
C6E   1   -0.277815    0.951025    0.002054    11.00000    0.36868    0.24008 =
         0.26014    0.05401   -0.03018    0.09939
C5E   1   -0.223490    0.968291   -0.008232    11.00000    0.36868    0.24008 =
         0.26014    0.05401   -0.03018    0.09939
C9E   1   -0.178166    0.970141    0.009680    11.00000    0.36868    0.24008 =
         0.26014    0.05401   -0.03018    0.09939
C1E   1   -0.123841    0.987406   -0.000604    11.00000    0.36868    0.24008 =
         0.26014    0.05401   -0.03018    0.09939
C2E   1   -0.114839    1.002822   -0.028801    11.00000    0.36868    0.24008 =
         0.26014    0.05401   -0.03018    0.09939
C3E   1   -0.160161    1.000973   -0.046714    11.00000    0.36868    0.24008 =
         0.26014    0.05401   -0.03018    0.09939
C4E   1   -0.214486    0.983708   -0.036430    11.00000    0.36868    0.24008 =
         0.26014    0.05401   -0.03018    0.09939
AFIX   0
N3G   3   -0.189880    0.909922    0.089835    11.00000    0.24822    0.09482 =
         0.24376    0.02782   -0.07091   -0.02546
N5G   3    0.031579    0.859952    0.054988    11.00000    0.37758    0.11648 =
         0.18710    0.06481    0.02795   -0.00965
N7G   3   -0.158108    0.806187    0.042365    11.00000    0.32457    0.11880 =
         0.29672   -0.02493   -0.11541   -0.00113
N9G   3    0.011355    0.751833    0.098753    11.00000    0.19019    0.10537 =
         0.19950    0.02942   -0.01873   -0.00284
N11G  3    0.014831    0.711129    0.003767    11.00000    0.18183    0.16668 =
         0.14451   -0.01263    0.00864   -0.03029
AFIX 116
N12G  3   -0.097694    0.687455    0.023681    11.00000    0.24470    0.11571 =
         0.13741    0.01376   -0.02248   -0.02618
C45E  1   -0.157023    0.678091    0.034065    11.00000    0.23545    0.12059 =
         0.15926    0.00694   -0.03594   -0.05678
C44E  1   -0.203596    0.680456    0.015974    11.00000    0.27079    0.15761 =
         0.17633   -0.03168   -0.04733   -0.03490
C43E  1   -0.190841    0.692184   -0.012500    11.00000    0.24773    0.20417 =
         0.17730   -0.01688   -0.03544   -0.03921
C42E  1   -0.131513    0.701547   -0.022885    11.00000    0.22884    0.17033 =
         0.13640   -0.00027   -0.04076   -0.01114
C46E  1   -0.084939    0.699183   -0.004794    11.00000    0.25058    0.16349 =
         0.12150   -0.00292   -0.02322    0.01147
C38E  1   -0.025610    0.708546   -0.015177    11.00000    0.16803    0.14745 =
         0.13569    0.00846    0.01576   -0.02188
C39E  1   -0.012853    0.720274   -0.043651    11.00000    0.23485    0.13144 =
         0.16330    0.01114   -0.02180    0.00451
C40E  1   -0.059426    0.722639   -0.061742    11.00000    0.26373    0.17119 =
         0.13942    0.04745    0.01371    0.03705
C41E  1   -0.118754    0.713276   -0.051359    11.00000    0.26386    0.21126 =
         0.14571    0.01980   -0.00713    0.01815
AFIX   0
N13G  3   -0.115603    0.652526    0.077900    11.00000    0.17322    0.18607 =
         0.12265   -0.00037   -0.04142   -0.04490
AFIX 116
N14G  3    0.003051    0.625306    0.096018    11.00000    0.21025    0.13912 =
         0.09444   -0.00875    0.01927   -0.04388
C54E  1    0.064352    0.615591    0.105138    11.00000    0.19110    0.15769 =
         0.08194    0.01211   -0.00907   -0.05418
C53E  1    0.071288    0.609891    0.133667    11.00000    0.20999    0.12759 =
         0.10726    0.03174   -0.01339   -0.04925
C52E  1    0.016925    0.613906    0.153076    11.00000    0.20524    0.08867 =
         0.09916    0.01562    0.00334   -0.04428
C51E  1   -0.044376    0.623622    0.143957    11.00000    0.16148    0.12127 =
         0.11409    0.01362    0.00293   -0.04203
C55E  1   -0.051314    0.629321    0.115428    11.00000    0.18726    0.15089 =
         0.09919    0.00527   -0.01488   -0.04675
C47E  1   -0.112613    0.639037    0.106308    11.00000    0.17737    0.15605 =
         0.10183   -0.00363   -0.01536   -0.06562
C48E  1   -0.166977    0.643053    0.125717    11.00000    0.20627    0.16563 =
         0.13173   -0.01892   -0.01202   -0.06678
C49E  1   -0.160042    0.637353    0.154245    11.00000    0.23175    0.16709 =
         0.11989   -0.01141   -0.02509   -0.07257
C50E  1   -0.098742    0.627638    0.163366    11.00000    0.20459    0.15061 =
         0.14234    0.02416   -0.00452   -0.07955
AFIX   0
N15G  3    0.110766    0.594831    0.058546    11.00000    0.19801    0.18999 =
         0.06671   -0.01607    0.01710    0.00964
N17G  3   -0.038514    0.563729    0.000476    11.00000    0.15081    0.12245 =
         0.08696   -0.00828   -0.01138   -0.02619
AFIX 116
N18G  3   -0.084848    0.536325    0.050144    11.00000    0.15245    0.10936 =
         0.12151   -0.00188   -0.03075   -0.01933
C68E  1   -0.109967    0.526447    0.077452    11.00000    0.13047    0.14112 =
         0.10234   -0.00530   -0.01123   -0.05058
C67E  1   -0.174462    0.524881    0.083042    11.00000    0.16434    0.16430 =
         0.11850   -0.03050   -0.00566   -0.08063
C66E  1   -0.213839    0.533192    0.061324    11.00000    0.12657    0.17193 =
         0.13763    0.00153   -0.02606   -0.04175
C65E  1   -0.188721    0.543070    0.034015    11.00000    0.14959    0.15870 =
         0.11230   -0.00371   -0.04042   -0.03450
C69E  1   -0.124226    0.544636    0.028425    11.00000    0.17247    0.12052 =
         0.10967   -0.00393   -0.03895   -0.02809
C61E  1   -0.099104    0.554514    0.001116    11.00000    0.19439    0.14569 =
         0.08373   -0.01409   -0.01001   -0.03207
C62E  1   -0.138480    0.562825   -0.020602    11.00000    0.18371    0.15587 =
         0.10302   -0.04178   -0.05790   -0.01413
C63E  1   -0.202975    0.561259   -0.015013    11.00000    0.18366    0.14923 =
         0.10098   -0.02703   -0.02277   -0.00523
C64E  1   -0.228096    0.551381    0.012295    11.00000    0.17407    0.16873 =
         0.13937   -0.04567   -0.03944   -0.01826
AFIX   0
N19G  3    0.002801    0.501359    0.088419    11.00000    0.15173    0.13985 =
         0.12166    0.03126   -0.04704   -0.04750
N20G  3    0.041048    0.492152    0.111016    11.00000    0.13169    0.15254 =
         0.12282    0.01678   -0.02218   -0.03958
N21G  3    0.319640    0.503001    0.186631    11.00000    0.11086    0.12491 =
         0.12566    0.02295   -0.01252   -0.02820
N22G  3    0.350689    0.514786    0.206910    11.00000    0.11231    0.10778 =
         0.12680    0.02161   -0.02500   -0.05143
PART 1
AFIX 116
N23G  3    0.413405    0.556679    0.242649    11.00000    0.13352    0.08165 =
         0.13079    0.04085   -0.02583   -0.03395
C68F  1    0.446655    0.541811    0.216830    11.00000    0.10823    0.09114 =
         0.16862    0.03616   -0.01172   -0.01926
C67F  1    0.512962    0.537478    0.211943    11.00000    0.11812    0.11160 =
         0.17597    0.06021   -0.01367   -0.02938
C66F  1    0.546020    0.548014    0.232875    11.00000    0.08554    0.12339 =
         0.15703    0.04786   -0.03636   -0.03806
C65F  1    0.512771    0.562881    0.258694    11.00000    0.10958    0.10576 =
         0.16770    0.02673   -0.00396   -0.02065
C69F  1    0.446464    0.567214    0.263582    11.00000    0.12626    0.07276 =
         0.17126    0.04016   -0.02870   -0.02610
C61F  1    0.413212    0.582081    0.289401    11.00000    0.11976    0.05733 =
         0.17295    0.02636    0.00556   -0.02325
C62F  1    0.446268    0.592617    0.310333    11.00000    0.12857    0.09196 =
         0.15076    0.02990   -0.06953   -0.04248
C63F  1    0.512575    0.588285    0.305447    11.00000    0.14708    0.11261 =
         0.16370    0.02384   -0.03075   -0.05801
C64F  1    0.545826    0.573417    0.279628    11.00000    0.14212    0.09430 =
         0.17893    0.00495   -0.04035   -0.03045
AFIX   0
N24G  3    0.344395    0.591400    0.289276    11.00000    0.12534    0.05912 =
         0.14435    0.02316    0.01981   -0.03500
PART 0
N26G  3    0.206242    0.616751    0.219283    11.00000    0.17346    0.07870 =
         0.09439    0.02917    0.03766   -0.01652
AFIX 116
N27G  3    0.298587    0.641702    0.179179    11.00000    0.12877    0.13526 =
         0.13054    0.06171    0.00626   -0.02063
C54F  1    0.245330    0.628544    0.171156    11.00000    0.15999    0.12155 =
         0.10514    0.01881    0.01538    0.01609
C53F  1    0.242271    0.621561    0.143128    11.00000    0.16508    0.11957 =
         0.11779    0.00624    0.01618   -0.01038
C52F  1    0.292469    0.627735    0.123123    11.00000    0.21223    0.17601 =
         0.09114   -0.01391   -0.02102   -0.02602
C51F  1    0.345726    0.640892    0.131145    11.00000    0.16204    0.19669 =
         0.12948    0.02929   -0.01924   -0.06787
C55F  1    0.348786    0.647876    0.159174    11.00000    0.14846    0.19457 =
         0.14520    0.06154   -0.04473   -0.02586
C47F  1    0.402042    0.661033    0.167198    11.00000    0.17539    0.16589 =
         0.12898    0.05893   -0.02847   -0.06889
C48F  1    0.452241    0.667207    0.147193    11.00000    0.15850    0.21371 =
         0.15929    0.06407   -0.01391   -0.06086
C49F  1    0.449183    0.660224    0.119164    11.00000    0.16488    0.25362 =
         0.13765    0.06193   -0.04062   -0.06624
C50F  1    0.395926    0.647067    0.111141    11.00000    0.14642    0.20359 =
         0.16131    0.06799   -0.01422   -0.03626
AFIX   0
N28G  3    0.395554    0.673015    0.193901    11.00000    0.17503    0.14963 =
         0.16152    0.05651   -0.04227   -0.06463
AFIX 116
N29G  3    0.354426    0.709355    0.247640    11.00000    0.20505    0.11329 =
         0.16082    0.03912   -0.02935   -0.08281
C45F  1    0.419849    0.699911    0.237786    11.00000    0.25534    0.11908 =
         0.15204    0.04397   -0.01229   -0.06990
C44F  1    0.464961    0.702435    0.255653    11.00000    0.24997    0.12687 =
         0.14412    0.05512   -0.04946   -0.08893
C43F  1    0.444650    0.714405    0.283372    11.00000    0.21185    0.09965 =
         0.18080    0.03476   -0.07439   -0.06589
C42F  1    0.379227    0.723849    0.293226    11.00000    0.21050    0.08120 =
         0.18561    0.01140   -0.03705   -0.03719
C46F  1    0.334115    0.721325    0.275360    11.00000    0.20792    0.09385 =
         0.18263    0.05373   -0.04034   -0.04633
C38F  1    0.268692    0.730769    0.285212    11.00000    0.21152    0.06145 =
         0.20575    0.04056   -0.02994   -0.03876
C39F  1    0.248379    0.742738    0.312932    11.00000    0.23401    0.07055 =
         0.24409    0.00255   -0.08169   -0.05713
C40F  1    0.293490    0.745263    0.330799    11.00000    0.25374    0.08889 =
         0.30012    0.00586   -0.03440   -0.05741
C41F  1    0.358913    0.735819    0.320946    11.00000    0.22857    0.05470 =
         0.25761   -0.00349   -0.03336   -0.03569
AFIX   0
N30G  3    0.227036    0.733767    0.262845    11.00000    0.22196    0.07225 =
         0.24231    0.07698   -0.03787   -0.02211
N32G  3    0.253267    0.777679    0.169488    11.00000    0.33771    0.10689 =
         0.32565    0.05035   -0.05357    0.00698
N34G  3    0.345776    0.839046    0.235162    11.00000    0.40186    0.08517 =
         0.30915   -0.01032   -0.16184   -0.03685
N36G  3    0.146276    0.890412    0.213227    11.00000    0.43761    0.24606 =
         0.26040    0.00755   -0.07496    0.00526
N38G  3    0.327399    0.957475    0.191475    11.00000    0.34866    0.16511 =
         0.20502    0.00346   -0.04760   -0.06893
AFIX 116
N39G  3    0.275657    0.988609    0.245004    11.00000    0.17956    0.08282 =
         0.25202    0.00280    0.01379   -0.03837
C8F   1    0.342450    0.977157    0.237946    11.00000    0.23989    0.09700 =
         0.24403    0.01640    0.00451   -0.03277
C7F   1    0.384022    0.967655    0.258894    11.00000    0.16387    0.11611 =
         0.22935    0.01170   -0.00236   -0.03667
C6F   1    0.358801    0.969605    0.286899    11.00000    0.19639    0.11037 =
         0.25066   -0.01247   -0.04423   -0.05362
C5F   1    0.292008    0.981056    0.293958    11.00000    0.22437    0.05983 =
         0.25314   -0.01877    0.01073   -0.04453
C9F   1    0.250435    0.990558    0.273010    11.00000    0.17277    0.09989 =
         0.23186    0.01166   -0.00326   -0.04612
C1F   1    0.183642    1.002010    0.280067    11.00000    0.18097    0.10677 =
         0.23935   -0.02872   -0.02174   -0.06176
C2F   1    0.158419    1.003960    0.308072    11.00000    0.22495    0.10705 =
         0.23321   -0.02930   -0.01735   -0.04239
C3F   1    0.199990    0.994458    0.329020    11.00000    0.25364    0.08501 =
         0.22393   -0.02780    0.00410   -0.04652
C4F   1    0.266783    0.983006    0.321963    11.00000    0.27560    0.08314 =
         0.19753   -0.02967    0.02530   -0.05119
AFIX   0
N40G  3    0.134994    1.009142    0.262185    11.00000    0.23021
C1G   1   -0.248458    0.920690    0.078483    11.00000    0.27997    0.14222 =
         0.26674    0.06279   -0.05698    0.03289
C2G   1    0.050329    0.871087    0.080046    11.00000    0.31493    0.10421 =
         0.22538    0.03788    0.01409   -0.03004
C3G   1    0.052087    0.857427    0.026622    11.00000    0.47012    0.13087 =
         0.24256    0.06939    0.02619    0.01307
C4G   1   -0.159474    0.827060    0.015493    11.00000    0.48341    0.13979 =
         0.32705   -0.01066   -0.02345    0.05463
C5G   1   -0.030596    0.753410    0.123072    11.00000    0.21071    0.09752 =
         0.26484   -0.00596    0.00491   -0.00929
C6G   1    0.079275    0.741942    0.098080    11.00000    0.12301    0.16178 =
         0.20775    0.03877   -0.01110   -0.01911
C7G   1    0.078561    0.714177   -0.000437    11.00000    0.17902    0.15853 =
         0.14693    0.01251    0.02654   -0.02175
C8G   1   -0.167582    0.666590    0.063336    11.00000    0.20566    0.19599 =
         0.14189   -0.02397   -0.04414   -0.05559
C9G   1    0.120914    0.599946    0.084814    11.00000    0.20124    0.17656 =
         0.08535   -0.00694    0.00753   -0.03822
AFIX 116
C10E  1   -0.175852    0.896771    0.117663    11.00000    0.26402    0.08412 =
         0.21076    0.03267   -0.05158   -0.04366
C11E  1   -0.223443    0.898392    0.140143    11.00000    0.25462    0.09252 =
         0.21648   -0.01135    0.01259   -0.00493
C12E  1   -0.206258    0.890426    0.167415    11.00000    0.27974    0.12406 =
         0.24366    0.02171    0.02717    0.03596
C13E  1   -0.141482    0.880838    0.172208    11.00000    0.32039    0.07956 =
         0.24324    0.00819   -0.00863    0.01700
C14E  1   -0.093891    0.879216    0.149729    11.00000    0.28772    0.09482 =
         0.20229    0.03282   -0.03636   -0.00567
C18E  1   -0.111075    0.887183    0.122457    11.00000    0.24645    0.08708 =
         0.20004    0.01563   -0.03667   -0.02392
N4G   3   -0.063487    0.885562    0.099977    11.00000    0.22158    0.09954 =
         0.22066    0.01850   -0.06350   -0.02742
C17E  1    0.001289    0.875974    0.104769    11.00000    0.31709    0.10634 =
         0.21965   -0.01599   -0.05262   -0.04397
C16E  1    0.018475    0.868007    0.132041    11.00000    0.35450    0.11705 =
         0.22059    0.02175   -0.09327   -0.02368
C15E  1   -0.029114    0.869628    0.154521    11.00000    0.34279    0.14050 =
         0.23063    0.03675    0.00591   -0.02694
AFIX 116
C10F  1    0.326777    0.952094    0.162608    11.00000    0.43761    0.24606 =
         0.26040    0.00755   -0.07496    0.00526
C11F  1    0.375157    0.963009    0.143008    11.00000    0.43761    0.24606 =
         0.26040    0.00755   -0.07496    0.00526
C12F  1    0.373417    0.957395    0.114699    11.00000    0.43761    0.24606 =
         0.26040    0.00755   -0.07496    0.00526
C13F  1    0.323296    0.940867    0.105990    11.00000    0.43761    0.24606 =
         0.26040    0.00755   -0.07496    0.00526
C14F  1    0.274916    0.929952    0.125590    11.00000    0.43761    0.24606 =
         0.26040    0.00755   -0.07496    0.00526
C18F  1    0.276655    0.935566    0.153899    11.00000    0.43761    0.24606 =
         0.26040    0.00755   -0.07496    0.00526
N37G  3    0.228277    0.924652    0.173500    11.00000    0.43761    0.24606 =
         0.26040    0.00755   -0.07496    0.00526
C17F  1    0.178155    0.908124    0.164792    11.00000    0.43761    0.24606 =
         0.26040    0.00755   -0.07496    0.00526
C16F  1    0.176413    0.902510    0.136484    11.00000    0.43761    0.24606 =
         0.26040    0.00755   -0.07496    0.00526
C15F  1    0.224793    0.913424    0.116883    11.00000    0.43761    0.24606 =
         0.26040    0.00755   -0.07496    0.00526
AFIX   0
C10G  1    0.160225    0.576566    0.037594    11.00000    0.18553    0.16935 =
         0.09791   -0.00331   -0.01680   -0.05502
C11G  1   -0.007128    0.575903   -0.023835    11.00000    0.18756    0.12305 =
         0.12069   -0.01543   -0.01760   -0.00867
C12G  1   -0.065586    0.512582    0.099295    11.00000    0.15061    0.14001 =
         0.10154    0.01655   -0.04719   -0.05839
C13G  1    0.106871    0.483735    0.104128    11.00000    0.16253    0.11442 =
         0.11283    0.00798   -0.02689   -0.03411
C14G  1    0.257797    0.493990    0.191616    11.00000    0.10618    0.13108 =
         0.09408    0.02637    0.02117   -0.01945
C15G  1    0.407014    0.523926    0.196236    11.00000    0.12326    0.09756 =
         0.12889    0.02232   -0.03951   -0.00735
PART 1
C16G  1    0.303192    0.606677    0.311120    11.00000    0.11890    0.06462 =
         0.12541    0.01171    0.00527   -0.02452
PART 0
C17G  1    0.161385    0.604334    0.238872    11.00000    0.15500    0.09623 =
         0.05828   -0.00236   -0.00022   -0.02552
C18G  1    0.200300    0.615634    0.192096    11.00000    0.14604    0.08890 =
         0.10023    0.04268    0.01420   -0.02540
C19G  1    0.439746    0.684542    0.208429    11.00000    0.25980    0.17100 =
         0.15055    0.05496   -0.03219   -0.08886
C20G  1    0.160217    0.747223    0.260376    11.00000    0.25597    0.10910 =
         0.26630    0.06921   -0.03843   -0.04370
AFIX  66
C21E  1   -0.029742    0.859894   -0.038352    11.00000    0.54837    0.13954 =
         0.23632    0.01528   -0.05031    0.01300
C20E  1    0.018770    0.858353   -0.021399    11.00000    0.54837    0.13954 =
         0.23632    0.01528   -0.05031    0.01300
C19E  1    0.009048    0.846984    0.007275    11.00000    0.54837    0.13954 =
         0.23632    0.01528   -0.05031    0.01300
N6G   3   -0.049187    0.837157    0.018997    11.00000    0.54837    0.13954 =
         0.23632    0.01528   -0.05031    0.01300
C23E  1   -0.097700    0.838697    0.002045    11.00000    0.54837    0.13954 =
         0.23632    0.01528   -0.05031    0.01300
C22E  1   -0.087979    0.850065   -0.026629    11.00000    0.54837    0.13954 =
         0.23632    0.01528   -0.05031    0.01300
AFIX  66
C21F  1    0.171371    0.874271    0.310183    11.00000    0.33760    0.07527 =
         0.31939    0.01214   -0.03122   -0.06793
C20F  1    0.127553    0.879429    0.290456    11.00000    0.33760    0.07527 =
         0.31939    0.01214   -0.03122   -0.06793
C19F  1    0.149780    0.875525    0.262169    11.00000    0.33760    0.07527 =
         0.31939    0.01214   -0.03122   -0.06793
N35G  3    0.215825    0.866463    0.253609    11.00000    0.33760    0.07527 =
         0.31939    0.01214   -0.03122   -0.06793
C23F  1    0.259645    0.861305    0.273335    11.00000    0.33760    0.07527 =
         0.31939    0.01214   -0.03122   -0.06793
C22F  1    0.237419    0.865210    0.301622    11.00000    0.33760    0.07527 =
         0.31939    0.01214   -0.03122   -0.06793
AFIX   0
C21G  1    0.201942    0.760217    0.166004    11.00000    0.37186    0.10258 =
         0.26344    0.05513   -0.09122    0.00561
C22G  1    0.296116    0.784488    0.145736    11.00000    0.48826    0.17490 =
         0.41624    0.00004   -0.07224   -0.06077
C23G  1    0.329903    0.851610    0.262614    11.00000    0.35835    0.05997 =
         0.30921    0.03087   -0.10475    0.00679
AFIX 116
C24E  1   -0.207898    0.801582    0.063627    11.00000    0.29795    0.18795 =
         0.37114   -0.02405   -0.03926   -0.03617
C25E  1   -0.273028    0.809043    0.059986    11.00000    0.29795    0.18795 =
         0.37114   -0.02405   -0.03926   -0.03617
C26E  1   -0.316996    0.802168    0.082747    11.00000    0.29795    0.18795 =
         0.37114   -0.02405   -0.03926   -0.03617
C27E  1   -0.295834    0.787830    0.109150    11.00000    0.29795    0.18795 =
         0.37114   -0.02405   -0.03926   -0.03617
C28E  1   -0.230704    0.780367    0.112792    11.00000    0.29795    0.18795 =
         0.37114   -0.02405   -0.03926   -0.03617
C32E  1   -0.186735    0.787243    0.090031    11.00000    0.29795    0.18795 =
         0.37114   -0.02405   -0.03926   -0.03617
N8G   3   -0.121605    0.779782    0.093671    11.00000    0.29795    0.18795 =
         0.37114   -0.02405   -0.03926   -0.03617
C31E  1   -0.100441    0.765444    0.120073    11.00000    0.29795    0.18795 =
         0.37114   -0.02405   -0.03926   -0.03617
C30E  1   -0.144408    0.758567    0.142835    11.00000    0.29795    0.18795 =
         0.37114   -0.02405   -0.03926   -0.03617
C29E  1   -0.209539    0.766029    0.139194    11.00000    0.29795    0.18795 =
         0.37114   -0.02405   -0.03926   -0.03617
AFIX 116
C24F  1    0.405833    0.831899    0.217640    11.00000    0.48826    0.17490 =
         0.41624    0.00004   -0.07224   -0.06077
C25F  1    0.458872    0.844050    0.226546    11.00000    0.48826    0.17490 =
         0.41624    0.00004   -0.07224   -0.06077
C26F  1    0.512750    0.845614    0.207635    11.00000    0.48826    0.17490 =
         0.41624    0.00004   -0.07224   -0.06077
C27F  1    0.513590    0.835028    0.179818    11.00000    0.48826    0.17490 =
         0.41624    0.00004   -0.07224   -0.06077
C28F  1    0.460552    0.822877    0.170912    11.00000    0.48826    0.17490 =
         0.41624    0.00004   -0.07224   -0.06077
C32F  1    0.406673    0.821313    0.189822    11.00000    0.48826    0.17490 =
         0.41624    0.00004   -0.07224   -0.06077
N33G  3    0.353633    0.809162    0.180917    11.00000    0.48826    0.17490 =
         0.41624    0.00004   -0.07224   -0.06077
C31F  1    0.354472    0.798576    0.153101    11.00000    0.48826    0.17490 =
         0.41624    0.00004   -0.07224   -0.06077
C30F  1    0.408349    0.800140    0.134190    11.00000    0.48826    0.17490 =
         0.41624    0.00004   -0.07224   -0.06077
C29F  1    0.461389    0.812290    0.143095    11.00000    0.48826    0.17490 =
         0.41624    0.00004   -0.07224   -0.06077
AFIX   0
C24G  1    0.111679    0.879770    0.238138    11.00000    0.37596    0.18288 =
         0.26265   -0.02547   -0.10276   -0.00584
C25G  1    0.128192    0.897139    0.186626    11.00000    0.43761    0.24606 =
         0.26040    0.00755   -0.07496    0.00526
C26G  1    0.367247    0.971959    0.207330    11.00000    0.27434    0.13578 =
         0.20774    0.01464    0.05111   -0.03448
AFIX  66
C35E  1    0.214641    0.718798    0.038951    11.00000    0.23403    0.22785 =
         0.22050    0.06989    0.02116   -0.02966
C36E  1    0.180978    0.714454    0.016768    11.00000    0.24206    0.21358 =
         0.21951    0.06486    0.03476   -0.05529
C37E  1    0.114929    0.717563    0.021320    11.00000    0.16601    0.17008 =
         0.17390    0.02333    0.04153   -0.05677
N10G  3    0.082541    0.725017    0.048056    11.00000    0.18928    0.16084 =
         0.18835    0.05166    0.01702   -0.05973
C33E  1    0.116203    0.729361    0.070239    11.00000    0.19155    0.18367 =
         0.16072    0.04962    0.02932   -0.04429
C34E  1    0.182253    0.726252    0.065687    11.00000    0.19729    0.19286 =
         0.20145    0.04852    0.04868   -0.03260
AFIX  66
C35F  1    0.044566    0.747326    0.205095    11.00000    0.33812    0.07907 =
         0.28302    0.07410    0.00843    0.01838
C36F  1    0.057661    0.745145    0.232818    11.00000    0.32337    0.10375 =
         0.24175    0.04970   -0.04538   -0.04047
C37F  1    0.118286    0.747757    0.238893    11.00000    0.32766    0.09494 =
         0.24503    0.06713   -0.07919   -0.02090
N31G  3    0.165816    0.752549    0.217245    11.00000    0.29815    0.05896 =
         0.27987    0.01629   -0.11684   -0.04465
C33F  1    0.152721    0.754730    0.189522    11.00000    0.32211    0.07404 =
         0.25451    0.01148   -0.08350   -0.01982
C34F  1    0.092096    0.752119    0.183447    11.00000    0.35811    0.06690 =
         0.27363    0.02978   -0.06135   -0.03698
AFIX   0
C41H  1    0.064138    0.687767    0.356523    11.00000    0.16516
C42H  1   -0.006842    0.716489    0.364084    11.00000    0.16883
C43H  1   -0.054875    0.679013    0.366866    11.00000    0.16426
AFIX  66
C58E  1    0.165089    0.595102   -0.041666    11.00000    0.20275    0.16493 =
         0.17662    0.00774   -0.01977   -0.04208
C59E  1    0.104710    0.588875   -0.045712    11.00000    0.17586    0.15167 =
         0.11464    0.03540    0.03303    0.00121
C60E  1    0.062327    0.579895   -0.022774    11.00000    0.18395    0.14628 =
         0.09451    0.00804    0.00364    0.00355
N16G  3    0.080322    0.577141    0.004210    11.00000    0.16366    0.13415 =
         0.09531    0.02328   -0.00229   -0.00514
C56E  1    0.140701    0.583368    0.008256    11.00000    0.16222    0.16183 =
         0.10138   -0.00514    0.01975   -0.02041
C57E  1    0.183085    0.592348   -0.014682    11.00000    0.19948    0.19401 =
         0.13404    0.00977   -0.01012   -0.03538
AFIX  66
PART 1
C58F  1    0.117103    0.645348    0.313447    11.00000    0.12831    0.10794 =
         0.15063    0.00865    0.05610   -0.00370
C59F  1    0.178726    0.636867    0.322058    11.00000    0.15815    0.08127 =
         0.14139   -0.01008    0.02949   -0.02609
C60F  1    0.233395    0.618054    0.303584    11.00000    0.14573    0.06997 =
         0.12320    0.00424    0.02894   -0.04531
N25G  3    0.226441    0.607723    0.276501    11.00000    0.15601    0.07216 =
         0.12524    0.01325    0.00361   -0.03803
C56F  1    0.164818    0.616204    0.267890    11.00000    0.11789    0.07715 =
         0.12657    0.02138    0.00955   -0.03193
C57F  1    0.110149    0.635016    0.286362    11.00000    0.16340    0.09167 =
         0.13133   -0.01734    0.04008   -0.05841
AFIX  66
PART 0
C70E  1    0.144481    0.479780    0.129229    11.00000    0.12137    0.11054 =
         0.08790    0.02099   -0.01298   -0.04023
C71E  1    0.119869    0.482193    0.157302    11.00000    0.09642    0.10534 =
         0.09157    0.00827    0.01319   -0.02589
C72E  1    0.159645    0.484824    0.177545    11.00000    0.15307    0.09993 =
         0.08830    0.00484   -0.01980   -0.01193
C73E  1    0.224034    0.485042    0.169715    11.00000    0.10102    0.13192 =
         0.08010    0.00496   -0.01246   -0.01830
C74E  1    0.248647    0.482629    0.141641    11.00000    0.11212    0.12670 =
         0.11008    0.01731   -0.00103   -0.01223
C75E  1    0.208871    0.479998    0.121398    11.00000    0.11659    0.10313 =
         0.11094    0.00935   -0.00922   -0.02406
AFIX   0

CL1   5    0.938405    0.030970    0.292671    11.00000    0.30521
CL2   5    0.920514   -0.046935    0.323845    11.00000    0.38702
O4W   4    0.888204    0.679423    0.249861    11.00000    0.25006
O1G   4   -0.065776    1.034291    0.019012    11.00000    0.31781
C45H  1   -0.037241    0.763553    0.344751    11.00000    0.20391
C44H  1   -0.024737    0.631182    0.385200    11.00000    0.18485
O24G  4    0.154733    0.996364    0.236024    11.00000    0.29581
O23G  4    0.070984    1.026568    0.265968    11.00000    0.40167
O23C  4    0.525883    0.003472    0.251175    11.00000    0.28803
O5W   4    0.786158    0.859175    0.263347    11.00000    0.45982
O6W   4    0.694505    0.024927    0.596531    11.00000    0.42724
O7W   4    0.249036    0.130400    0.223692    11.00000    0.39247
C55D  1    0.471092    0.079073    0.144476    11.00000    0.22256
O3H   4   -0.019217    0.872107   -0.069132    11.00000    0.47014
O2G   4   -0.050390    0.952948    0.032689    11.00000    0.24850
C55H  1    0.078721    0.883541    0.348075    11.00000    0.31209
C6D   1    0.221854    0.106061    0.589779    11.00000    0.34374
C56H  1    0.067074    0.882944    0.379669    11.00000    0.40023
C57H  1    0.092887    0.829215    0.392485    11.00000    0.39187
C5D   1    0.223050    0.113347    0.557676    11.00000    0.24073
O24C  4    0.565821   -0.068860    0.227046    11.00000    0.48116
C58H  1    0.050177    0.817639    0.417925    11.00000    0.32126
C57D  1    0.546083    0.066440    0.104151    11.00000    0.36216
[truncated: 8,534 more chars]
